# Supplementary material for: The yeast ISW1b ATP-dependent chromatin remodeler is critical for nucleosome spacing and dinucleosome resolution
Source: Sci Rep. 2021 Feb 18;11:4195. doi: 10.1038/s41598-021-82842-9 (PMC7892562; doi:10.1038/s41598-021-82842-9)
Supplement: Supplementary file 2 — Supplementary Information 2. [file 41598_2021_82842_MOESM2_ESM.zip]

Archive with 31 entries (26 files):
- Eriksson_Clark_Supplemental_Code/
- Eriksson_Clark_Supplemental_Code/sacCer3_annotations_JO_Dave.csv
- __MACOSX/
- __MACOSX/Eriksson_Clark_Supplemental_Code/
- __MACOSX/Eriksson_Clark_Supplemental_Code/._sacCer3_annotations_JO_Dave.csv
- Eriksson_Clark_Supplemental_Code/~$iksson_Clark_Rscript_README.docx
- __MACOSX/Eriksson_Clark_Supplemental_Code/._~$iksson_Clark_Rscript_README.docx
- Eriksson_Clark_Supplemental_Code/.DS_Store
- __MACOSX/Eriksson_Clark_Supplemental_Code/._.DS_Store
- Eriksson_Clark_Supplemental_Code/default_parameters_MNase_seq.cfg
- __MACOSX/Eriksson_Clark_Supplemental_Code/._default_parameters_MNase_seq.cfg
- Eriksson_Clark_Supplemental_Code/Output_Examples/
- Eriksson_Clark_Supplemental_Code/Output_Examples/.DS_Store
- __MACOSX/Eriksson_Clark_Supplemental_Code/Output_Examples/
- __MACOSX/Eriksson_Clark_Supplemental_Code/Output_Examples/._.DS_Store
- Eriksson_Clark_Supplemental_Code/Output_Examples/Heatmap_Occ_Plus1.111P_1_WT_50U.120_180.Rpb3_sort.pdf
- __MACOSX/Eriksson_Clark_Supplemental_Code/Output_Examples/._Heatmap_Occ_Plus1.111P_1_WT_50U.120_180.Rpb3_sort.pdf
- Eriksson_Clark_Supplemental_Code/Output_Examples/Avg_Occ_Plus1.111P_1_WT_50U.120_180.pdf
- Eriksson_Clark_Supplemental_Code/Output_Examples/Avg_Dyads_Plus1.111P_1_WT_50U.120_180.csv
- Eriksson_Clark_Supplemental_Code/Output_Examples/Length_histogram.111P_1_WT_50U.csv
- Eriksson_Clark_Supplemental_Code/Output_Examples/Avg_Occ_Plus1.111P_1_WT_50U.120_180.csv
- Eriksson_Clark_Supplemental_Code/Output_Examples/Avg_Dyads_Plus1.111P_1_WT_50U.120_180.pdf
- Eriksson_Clark_Supplemental_Code/Output_Examples/Length_histogram.111P_1_WT_50U.pdf
- Eriksson_Clark_Supplemental_Code/Output_Examples/Heatmap_Dyads_Plus1.111P_1_WT_50U.120_180.Rpb3_sort.pdf
- Eriksson_Clark_Supplemental_Code/Output_Examples/Regression_Plus1.111P_1_WT_50U.120_180.pdf
- Eriksson_Clark_Supplemental_Code/Eriksson_Clark_Rscript_README.pdf
- __MACOSX/Eriksson_Clark_Supplemental_Code/._Eriksson_Clark_Rscript_README.pdf
- Eriksson_Clark_Supplemental_Code/Step1_Start_MNase_seq_workflow_Plus1.sh
- __MACOSX/Eriksson_Clark_Supplemental_Code/._Step1_Start_MNase_seq_workflow_Plus1.sh
- Eriksson_Clark_Supplemental_Code/process_MNase_seq_bed_file_Plus1.R
- __MACOSX/Eriksson_Clark_Supplemental_Code/._process_MNase_seq_bed_file_Plus1.R
