# Supplementary material for: The yeast ISW1b ATP-dependent chromatin remodeler is critical for nucleosome spacing and dinucleosome resolution
Source: Sci Rep. 2021 Feb 18;11:4195. doi: 10.1038/s41598-021-82842-9 (PMC7892562; doi:10.1038/s41598-021-82842-9)
Supplement: Supplementary file 2 — Supplementary Information 2. [file 41598_2021_82842_MOESM2_ESM.zip › Eriksson_Clark_Supplemental_Code/sacCer3_annotations_JO_Dave.csv]

ORF	Plus1	Chr	ORF_Start	ORF_End	Strand	TSS	TTS	Qualifier	Ontology_terms	TranscriptLength	TranscriptCenter	PromoterLength	PromoterQualifier	PromoterCenter	NDR3pLength	NDR3pQualifier	NDR3pCenter	AvgPolII_over_transcript_chd1	AvgPolII_over_transcript_isw1_chd1	AvgPolII_over_transcript_isw1_isw2_rsc8_chd1	AvgPolII_over_transcript_isw1	AvgPolII_over_transcript_isw2	AvgPolII_over_transcript_rsc8	AvgPolII_over_transcript_WT	AvgRsc8_over_transcript_rsc8	RelativePlus1
YAL068C	2387	chrI	2169	1807	-1	2169	1665	Verified	GO:0003674,GO:0005575,GO:0030437,GO:0045944	505	1917	310	divergent	2324	1664	tandem	833	0.0561168425524385	0.166155918505238	0.169115315086638	0.126053963368904	0.427255537563631	0.202045440105132	0.0548277056806566	0.809359927696199	-218
YAL067C	9149	chrI	9016	7235	-1	9191	7058	Verified	GO:0005215,GO:0006810,GO:0016020	2134	8125	2373	tandem	10378	4577	convergent	4769	0.249792264877107	0.49786592403457	0.520490619982898	0.308223796091354	0.363051175881498	0.572934500287488	0.195060190491836	1.01764758468098	42
YAL064W	21223	chrI	21566	21850	1	21566	22160	Verified	GO:0003674,GO:0005575,GO:0008150	595	21863	7822	divergent	17655	36	convergent	22178	0	0.271841663174457	0.935466859419144	0.171461637568459	0.221217477318726	1.03067154550034	0.178776376876396	0.722829560458121	-343
YAL063C	28136	chrI	27968	24000	-1	28211	23927	Verified	GO:0000128,GO:0000501,GO:0005537,GO:0009277	4285	26069	2976	divergent	29699	1241	tandem	23306	0.297807565266933	0.296900286815082	0.339375914900997	0.318110978269206	0.420972037641924	0.317243269697493	0.247475945505122	0.4947959659695	75
YAL062W	31335	chrI	31567	32940	1	31188	33011	Verified	GO:0004354,GO:0005625,GO:0005634,GO:0005739,GO:0006537,GO:0019676	1824	32100	2976	divergent	29700	347	tandem	33185	1.52213397355017	1.5589860289702	1.09341804598743	1.36583800111581	1.36332317007014	1.27487359487571	1.21438558634787	1.26898685531125	147
YAL060W	35251	chrI	35155	36303	1	35107	36387	Verified	GO:0000721,GO:0005737,GO:0006066,GO:0034079	1281	35747	238	tandem	34988	171	tandem	36473	2.15230432788681	2.71959815456812	1.98956009516273	2.5382669532499	2.02424371437357	2.83951754509759	2.44669637096683	1.28020302041655	144
YAL059W	36600	chrI	36509	37147	1	36559	37344	Verified	GO:0000055,GO:0003674,GO:0005634,GO:0005730,GO:0030687,GO:0031505	786	36952	171	tandem	36473	104	tandem	37396	1.63652348491713	1.37944559482545	1.59713322938385	1.78314503907261	1.9445268252476	0.877463896744709	0.995893595614871	1.18062258930501	41
YAL058W	37448	chrI	37464	38972	1	37449	39011	Verified	GO:0006457,GO:0030176,GO:0030433,GO:0051082	1563	38230	104	tandem	37397	203	tandem	39113	0.780183881120195	0.953710298688673	0.862287033958539	0.804067827759427	0.846745933326469	0.814544308517582	0.798760384433262	1.18606174667488	-1
YAL056W	39262	chrI	39259	41901	1	39215	41980	Verified	GO:0001403,GO:0004862,GO:0004871,GO:0005737,GO:0005739,GO:0005886,GO:0007124,GO:0007165,GO:0010255,GO:0030437,GO:0032794,GO:0045944,GO:0046580	2766	40598	203	tandem	39113	210	tandem	42085	1.37607079798448	1.24232713587502	0.903549000396913	1.26950225581338	1.52829126588963	1.02539241890391	1.2936241826055	1.16682060227759	47
YAL055W	42235	chrI	42177	42719	1	42191	42790	Verified	GO:0005779,GO:0006625,GO:0016562,GO:0043495	600	42491	210	tandem	42086	-73	convergent	42753	0.91204365998705	1.11388933763488	0.802844282882909	0.89127155099781	0.801594441195643	0.754436053286028	0.976119017745116	1.07986562656968	44
YAL054C	45173	chrI	45022	42881	-1	45022	42718	Verified	GO:0003987,GO:0005739,GO:0005829,GO:0006085,GO:0016573,GO:0019654	2305	43870	721	divergent	45383	526	convergent	42455	0.747633372574818	0.736997267722233	0.854447268934937	0.698683486334549	0.781503680627428	0.564352460002483	0.674444546300604	1.19101506323594	-151
YAL053W	45795	chrI	45899	48250	1	45744	48310	Verified	GO:0005737,GO:0005783,GO:0006457,GO:0009272,GO:0015230,GO:0015883,GO:0055085	2567	47027	721	divergent	45383	253	tandem	48437	1.98980223970938	1.38989609608596	1.65149785305347	1.78482329122781	2.03328205254558	2.93178577670372	1.80951013560446	1.25820720817833	51
YAL051W	48591	chrI	48564	51707	1	48564	51856	Verified	GO:0003677,GO:0005634,GO:0006631,GO:0007031,GO:0016481,GO:0016563,GO:0043565,GO:0045941	3293	50210	253	tandem	48437	-138	convergent	51787	0.981409105971287	0.893162902484902	0.893514568331573	0.924536089059684	1.00357488429889	0.875879611446898	0.846514016533619	1.120083410062	27
YAL049C	52598	chrI	52595	51855	-1	52661	51719	Verified	GO:0003674,GO:0005737,GO:0008150	943	52190	-46	tandem	52638	3154	convergent	50142	1.30696007286935	1.37207505921516	1.18335065857964	1.60550597670852	1.35340066898741	0.739926916850336	1.41848059261537	1.19732710195679	63
YAL048C	54741	chrI	54789	52801	-1	54825	52616	Verified	GO:0000001,GO:0003924,GO:0005509,GO:0005739,GO:0005741,GO:0016192	2210	53721	111	tandem	54881	-46	tandem	52639	0.804776463569446	0.907127587360408	0.785631246844303	0.902740306895771	0.837212297924589	0.711411322297694	1.0312302739245	1.12965962681799	84
YAL047C	56810	chrI	56857	54989	-1	56857	54937	Verified	GO:0000022,GO:0000070,GO:0005200,GO:0005824,GO:0007020,GO:0030473,GO:0031578	1921	55897	53	tandem	56884	111	tandem	54881	0.475758941707266	0.913258451735051	0.923289577913368	0.696698046369318	0.654685941846412	0.374174286138978	0.625717319067378	1.14523776875458	47
YAL046C	57340	chrI	57385	57029	-1	57383	56911	Verified	GO:0003674,GO:0005575,GO:0008150	473	57147	133	divergent	57450	53	tandem	56884	1.38040314263451	1.12340855126989	1.60780739937985	1.07594475287116	0.678663906875793	1.27278953839685	0.672017754939174	1.14943015650183	43
YAL044C	58442	chrI	58462	57950	-1	58476	57868	Verified	GO:0004375,GO:0005739,GO:0005960,GO:0006546,GO:0006730,GO:0009249	609	58172	149	tandem	58551	350	convergent	57693	1.50071088180567	1.56609640605269	2.42398968692686	1.62738633496572	1.81021964501683	2.02028908814009	1.84786961961032	1.13907214500176	34
YAL043C	61018	chrI	61052	58695	-1	61076	58626	Verified	GO:0003723,GO:0005847,GO:0005849,GO:0006378,GO:0006379,GO:0008033,GO:0030846,GO:0030847	2451	59851	197	divergent	61175	149	tandem	58551	0.987529358961225	1.06853848430105	2.08276228041725	1.3689532423311	1.21147460569494	1.37376061173075	1.49932183389749	1.26854254217819	58
YAL042W	61338	chrI	61316	62563	1	61274	62654	Verified	GO:0003674,GO:0006888,GO:0030134,GO:0030173,GO:0030176	1381	61964	197	divergent	61175	121	tandem	62715	2.0775097144855	1.98560007013063	2.61271933862588	2.23449894370644	2.41052208738189	1.88389923288304	2.04989252772672	1.30372308799985	64
YAL041W	62821	chrI	62840	65404	1	62776	65463	Verified	GO:0000131,GO:0000750,GO:0000753,GO:0001403,GO:0005089,GO:0005634,GO:0005737,GO:0005934,GO:0005935,GO:0006033,GO:0007096,GO:0007118,GO:0007119,GO:0007124,GO:0007264,GO:0030010,GO:0043332	2688	64120	121	tandem	62715	137	convergent	65532	2.06997036373014	1.41546080747068	1.22343388256013	1.74685719995518	1.83710434208258	1.59883027849518	1.91765598008821	1.21507465717336	45
YAL040C	67820	chrI	67520	65778	-1	67844	65601	Verified	GO:0000079,GO:0000082,GO:0000083,GO:0005634,GO:0007033,GO:0008361,GO:0016538,GO:0042144	2244	66723	809	tandem	68249	2824	convergent	64189	6.39862919389582	5.01531710136335	3.53269157050764	5.87208869197545	4.79780076811392	3.65081961606432	5.66575321128796	1.57559952796815	24
YAL039C	69527	chrI	69525	68716	-1	69581	68654	Verified	GO:0004408,GO:0005739,GO:0005758,GO:0018063	928	69118	2177	divergent	70670	809	tandem	68249	2.82779300461174	2.04161155963398	0.842199167092151	2.13051120415246	2.19128626943972	1.28916494855561	2.60316609869546	1.28724791558154	54
YAL038W	71837	chrI	71786	73288	1	71759	73452	Verified	GO:0001950,GO:0004743,GO:0005829,GO:0006090,GO:0006096	1694	72606	2177	divergent	70670	-27	convergent	73438	29.4662086707096	24.1074233169201	14.6167622948298	30.5945767963924	25.5776777929192	14.1213943417482	28.1424121076825	2.09752836578282	78
YAL036C	76157	chrI	76152	75043	-1	76189	74850	Verified	GO:0005525,GO:0005737,GO:0005844,GO:0006412,GO:0042788	1340	75520	211	divergent	76295	829	convergent	74435	2.28086697163182	1.45017820902052	1.43913637605827	2.05101086815839	2.6873625642235	1.47368712860802	2.0424533982095	1.11502665944944	32
YAL035W	76452	chrI	76427	79435	1	76401	79555	Verified	GO:0003743,GO:0003924,GO:0005739,GO:0006413,GO:0022627	3155	77978	211	divergent	76295	133	tandem	79622	2.77874952078332	2.25870709403201	1.37069059019768	2.99967147314936	3.26369926477368	1.93306983898388	2.74651229575426	1.39766989708104	51
YAL034W-A	79738	chrI	79718	80587	1	79689	80675	Verified	GO:0000818,GO:0000922,GO:0003674,GO:0007059,GO:0034501	987	80182	133	tandem	79622	-113	convergent	80618	0.828348843320285	1.3603235637212	1.73885995106766	1.10907053484861	1.10681557651209	1.48422152457346	1.23083097767915	1.26212675395171	49
YAL034C	81991	chrI	81951	80710	-1	81951	80563	Verified	GO:0003674,GO:0005575,GO:0008150	1389	81257	749	divergent	82326	873	convergent	80126	1.62301503718392	1.60457699399796	2.03010469876503	1.34354709120867	1.16073437257315	2.55335431672278	1.15694636767084	1.15748865093951	-40
YAL033W	82757	chrI	82706	83227	1	82701	83299	Verified	GO:0000171,GO:0000172,GO:0004526,GO:0005655,GO:0006364,GO:0006379,GO:0008033,GO:0034965	599	83000	749	divergent	82326	-96	convergent	83251	1.522452748974	1.33010830642205	2.40526753537844	1.42068498614938	1.46678922835769	1.40602687928865	1.04799816419758	1.13064491633996	56
YAL032C	84456	chrI	84474	83335	-1	84494	83204	Verified	GO:0000350,GO:0000384,GO:0000386,GO:0005634,GO:0071006,GO:0071007,GO:0071014	1291	83849	100	tandem	84544	502	convergent	82953	1.15682849672295	1.77267911301947	2.16146370702386	1.72608982527925	1.18560774088969	1.45275974791589	1.42773570305402	1.19855648081157	38
YAL031C	87032	chrI	87031	84749	-1	87078	84595	Verified	GO:0005737,GO:0007059,GO:0008157,GO:0008599,GO:0043666	2484	85837	185	divergent	87171	100	tandem	84545	1.13047989287569	1.27651548272901	1.36501488812307	1.11241100282197	1.03317153461555	0.869655123410175	1.07567205384361	1.19515736936948	46
YAL030W	87314	chrI	87286	87752	1	87264	87862	Verified	GO:0005484,GO:0005768,GO:0005802,GO:0005886,GO:0005935,GO:0006893,GO:0006897,GO:0006906,GO:0030133,GO:0031201	599	87563	185	divergent	87171	-168	convergent	87778	2.08260938501663	1.42457598987522	1.61970332630331	1.74111598485231	1.97441697963824	1.66651062670058	1.50475091505269	1.08249905906603	50
YAL029C	92458	chrI	92270	87855	-1	92522	87695	Verified	GO:0000146,GO:0005739,GO:0005933,GO:0005934,GO:0007533,GO:0008298,GO:0031475,GO:0031941,GO:0048309,GO:0051015	4828	90109	331	divergent	92688	430	convergent	87480	1.37797533732256	1.16123807843718	1.05549003927941	1.40844678001982	1.51888995317161	1.07185765488003	1.51287379759806	1.1707780089868	64
YAL028W	92915	chrI	92900	94486	1	92854	94606	Verified	GO:0003674,GO:0005783,GO:0006950	1753	93730	331	divergent	92688	0	tandem	94606	0.78485950741017	0.79685476715582	1.21387023662644	0.658098044924251	0.560287848052416	0.699057189441688	0.54397786323941	1.16595600201494	61
YAL027W	94671	chrI	94687	95472	1	94607	95578	Verified	GO:0000736,GO:0003674,GO:0005634	972	95093	0	tandem	94607	-97	convergent	95529	0.946382837625861	1.19156315774314	1.50842349418116	1.12238172322025	0.915915297548404	1.01004147861304	1.06829001130897	1.09131747069752	64
YAL026C	99733	chrI	99697	95630	-1	99783	95482	Verified	GO:0000028,GO:0004012,GO:0005802,GO:0006886,GO:0006892,GO:0006897,GO:0045332	4302	97633	238	tandem	99902	874	convergent	95045	0.913870346696043	0.83801475178081	0.687630132614382	0.755122429098125	0.856045161802629	0.704028493398113	0.842216675048735	1.08967568817933	50
YAL025C	101144	chrI	101145	100225	-1	101168	100022	Verified	GO:0000463,GO:0000466,GO:0003674,GO:0005730,GO:0030687,GO:0042273	1147	100595	202	tandem	101269	238	tandem	99903	1.8517946481248	1.75671699633339	1.46059662167402	2.48005036910053	1.82688597826108	1.22062801925116	2.31957283406669	1.19468228878409	24
YAL024C	105928	chrI	105872	101565	-1	105976	101371	Verified	GO:0005085,GO:0005933,GO:0007096,GO:0016192,GO:0031578	4606	103674	166	tandem	106059	202	tandem	101270	0.876441887083264	0.935779809153801	0.930175118960005	0.876229214756856	1.0264711674247	0.562711080642498	0.90532710455814	1.18255985034047	48
YAL023C	108597	chrI	108551	106272	-1	108639	106143	Verified	GO:0004169,GO:0005783,GO:0006493,GO:0031502,GO:0032527,GO:0071712	2497	107391	195	tandem	108737	166	tandem	106060	2.91368557436371	2.56726409162561	2.75981565957834	3.16442396468419	2.79490189559509	2.52854254134023	3.19543084638265	1.31201082266591	42
YAL022C	110408	chrI	110430	108877	-1	110446	108835	Verified	GO:0005337,GO:0005622,GO:0015858,GO:0016020,GO:0055085	1612	109641	169	tandem	110531	195	tandem	108737	1.06992051740659	1.52341749216831	1.36684215762852	1.20634894100006	1.04305490463546	0.998378202765534	0.994277241185546	1.21394917408948	38
YAL021C	113354	chrI	113359	110846	-1	113403	110616	Verified	GO:0000076,GO:0000175,GO:0000288,GO:0000289,GO:0000932,GO:0005737,GO:0006260,GO:0006357,GO:0006368,GO:0007089,GO:0016593,GO:0030015,GO:0048478	2788	112010	133	tandem	113470	169	tandem	110531	1.94683275513078	1.74660818699	1.8334818029527	1.5692844320601	1.60477719215775	1.36377957571295	1.49718803281869	1.20496140519586	49
YAL020C	114579	chrI	114615	113614	-1	114630	113537	Verified	GO:0000226,GO:0002098,GO:0003674,GO:0005737,GO:0007017,GO:0007117	1094	114084	178	divergent	114719	133	tandem	113470	0.996268876696727	1.1402043229514	0.956679346203055	1.33770063686033	0.858702515895485	0.91503189659177	1.08099244336138	1.23076412984976	51
YAL019W	114847	chrI	114919	118314	1	114809	118386	Verified	GO:0000183,GO:0003677,GO:0003682,GO:0005634,GO:0005739,GO:0006348,GO:0008094,GO:0030466,GO:0031934,GO:0042803,GO:0051276	3578	116598	178	divergent	114720	177	convergent	118475	1.23311899513121	1.10401916078964	0.84506754135559	1.36359996371752	1.26659531628806	0.820518160186776	1.25383922537265	1.18236658200214	38
YAL017W	119910	chrI	120225	124295	1	119858	124459	Verified	GO:0004674,GO:0005737,GO:0006468,GO:0045719,GO:0060917	4602	122159	316	divergent	119700	338	tandem	124628	0.832127295029552	1.00470235923899	0.9890573977502	0.795365265608591	0.792094377299661	0.855390752571701	0.98816971874228	1.22164951804548	52
YAL016W	124852	chrI	124879	126786	1	124798	126875	Verified	GO:0000159,GO:0004722,GO:0005634,GO:0005737,GO:0005816,GO:0005934,GO:0005935,GO:0006417,GO:0006470,GO:0007015,GO:0007094,GO:0007117,GO:0043332	2078	125837	338	tandem	124629	20	convergent	126885	1.88649404681942	1.40044766423566	1.1569626531045	1.71343611612996	1.86644694559626	1.59065284448585	2.09440655090142	1.30395498781955	54
YAL015C	128011	chrI	128102	126903	-1	128102	126896	Verified	GO:0000703,GO:0003906,GO:0005634,GO:0005739,GO:0006281,GO:0006284,GO:0006285,GO:0008534,GO:0034599,GO:0090297	1207	127499	-12	tandem	128096	2097	convergent	125847	1.25494601771835	1.28728661040402	1.32209962477607	1.07586239655234	1.41467045168923	1.34034859261912	0.989379870290052	1.31003214618235	91
YAL014C	129001	chrI	129019	128252	-1	129067	128091	Verified	GO:0005484,GO:0005768,GO:0006810	977	128579	168	divergent	129151	-12	tandem	128097	1.66814350631661	1.60215056267915	1.77270673714942	1.46688795038779	1.10308032541064	1.67849576092994	1.57037755000329	1.22558682985928	66
YAL013W	129290	chrI	129270	130487	1	129236	130583	Verified	GO:0004407,GO:0005634,GO:0006357,GO:0006644,GO:0016575,GO:0030174,GO:0030528,GO:0031939,GO:0033698,GO:0070210	1348	129910	168	divergent	129152	160	tandem	130663	1.06145132577052	1.47535345760285	1.47960109808186	1.33279311714334	1.40615906610462	2.08036218128992	1.32616793811239	1.27659573536277	54
YAL012W	130772	chrI	130799	131983	1	130744	132082	Verified	GO:0000096,GO:0004123,GO:0005737,GO:0006534,GO:0019343,GO:0019344,GO:0019346	1339	131413	160	tandem	130664	112	tandem	132138	4.29995201284268	3.0578846673292	4.07689615267912	4.28454816940508	3.98386714828935	5.1151461742283	4.48901941470576	1.37981767560016	28
YAL011W	132239	chrI	132199	134076	1	132195	134178	Verified	GO:0000812,GO:0003674,GO:0005634,GO:0005739,GO:0006338,GO:0007029,GO:0043486	1984	133187	112	tandem	132139	-43	convergent	134156	1.20540759738665	1.47620626109048	1.26503594855102	1.2408860587552	1.33945562227188	1.02520010083276	1.22691370993038	1.34309680777349	44
YAL010C	135646	chrI	135665	134184	-1	135706	134136	Verified	GO:0000001,GO:0000002,GO:0001401,GO:0003674,GO:0005741,GO:0007005,GO:0015914,GO:0032865,GO:0045040,GO:0070096	1571	134921	106	divergent	135759	1940	convergent	133166	0.962371701360387	0.99998386018903	0.900768518378574	0.891524880325843	0.940181853996192	0.994973059500446	0.873455175502717	1.20366601559448	60
YAL009W	135883	chrI	135854	136633	1	135813	136780	Verified	GO:0004721,GO:0006998,GO:0007126,GO:0016021,GO:0030437,GO:0042175,GO:0071071	968	136297	106	divergent	135760	85	tandem	136823	0.798937458465196	1.20044578547645	1.10881483408866	0.96333182129687	0.7805689003636	0.755952546495417	0.555905882642513	1.22193710895593	70
YAL008W	136901	chrI	136914	137510	1	136866	137637	Verified	GO:0003674,GO:0005739,GO:0005741,GO:0008150	772	137252	85	tandem	136823	-116	convergent	137579	1.84166827122046	1.65272092773539	1.65603907743878	1.43753768588062	1.06651128923931	1.72998012965398	1.18091986254038	1.40644114253206	35
YAL007C	138371	chrI	138345	137698	-1	138420	137522	Verified	GO:0003674,GO:0006888,GO:0030134	899	137971	936	tandem	138888	655	convergent	137194	2.08996225130085	2.28240511986196	1.88479699022917	2.01335802003794	2.10011660596293	3.57415046358242	1.74421312745591	1.3361160288576	49
YAL005C	141558	chrI	141431	139503	-1	141493	139357	Verified	GO:0000060,GO:0000329,GO:0001950,GO:0005634,GO:0005737,GO:0005832,GO:0006412,GO:0006457,GO:0006616,GO:0006626,GO:0006950,GO:0009277,GO:0016887,GO:0042026,GO:0051082	2137	140425	659	divergent	141823	936	tandem	138889	1.21471825118891	3.22189741282925	2.12699663692864	1.50556919093493	1.39195149371207	2.11131956713057	2.69911964272012	0.701502727210886	-65
YAL003W	142189	chrI	142174	143160	1	142153	143368	Verified	GO:0003746,GO:0005085,GO:0005840,GO:0005853,GO:0006414	1216	142761	659	divergent	141823	182	tandem	143459	13.910583047959	10.5948403490065	5.7108449985778	14.3368415113667	13.3226589182399	4.58989095670189	14.9557245230541	1.72027870568336	36
YAL002W	143691	chrI	143707	147531	1	143551	147565	Verified	GO:0003674,GO:0005624,GO:0033263,GO:0045324	4015	145558	182	tandem	143460	-27	convergent	147551	1.26985566065321	1.18753854781228	1.17175930648248	1.25213603613112	1.35904884133927	1.24802852635431	1.18200573012867	1.27299496521475	140
YAL001C	151137	chrI	151166	147594	-1	151204	147539	Verified	GO:0000127,GO:0000799,GO:0003709,GO:0005739,GO:0006384,GO:0071168	3666	149372	1010	divergent	151709	3987	convergent	145545	0.985603709723177	0.914326297754453	0.753292090684856	0.898515585046546	0.922523056825918	0.816603303362485	0.909304150936031	1.30708014329094	67
YAR002W	152262	chrI	152257	153876	1	152215	153962	Verified	GO:0000059,GO:0005643,GO:0006913,GO:0008298,GO:0016973,GO:0017056	1748	153089	1010	divergent	151710	26	convergent	153975	1.8183654780573	2.11952183773082	1.72447593267096	1.9998206488322	2.10855884481433	1.73107868942843	1.88234240407084	1.41904569945559	47
YAR002C-A	154716	chrI	154724	154065	-1	154740	153989	Verified	GO:0003674,GO:0005739,GO:0006888,GO:0030134	752	154365	210	divergent	154845	1773	convergent	153102	2.44536976885638	2.21348186521565	2.74190009398475	2.37904505865303	1.79131306550048	4.42109200598546	2.14715896523056	1.3520044491348	24
YAR003W	154991	chrI	155005	156285	1	154951	156285	Verified	GO:0000723,GO:0006348,GO:0006355,GO:0042800,GO:0048188,GO:0051568	1335	155618	210	divergent	154846	395	convergent	156483	1.24288297481638	1.0417342193649	1.20074491193557	1.2312057276067	1.25531890199437	1.71978773598272	1.21944571901389	1.30386350870333	40
YAR007C	158635	chrI	158619	156754	-1	158682	156681	Verified	GO:0000722,GO:0000724,GO:0000781,GO:0000794,GO:0003690,GO:0003697,GO:0005662,GO:0005737,GO:0006260,GO:0006268,GO:0006281,GO:0006289,GO:0006312,GO:0007004,GO:0007131,GO:0016567,GO:0030491,GO:0043565,GO:0045184	2002	157682	185	divergent	158775	1729	convergent	155816	1.27497214005621	1.31340613957346	1.63441674991552	1.48437671649448	1.72105904944169	1.15819555047134	1.52764726586992	1.33882108372783	47
YAR008W	158918	chrI	158966	159793	1	158868	159860	Verified	GO:0000213,GO:0000214,GO:0000379,GO:0005739,GO:0005741	993	159364	185	divergent	158775	6696	convergent	163208	0.802225019431289	0.973206210313843	0.853649794083006	1.08485112885263	0.981278264533775	1.00386440146502	0.796954661923935	1.33324536031484	50
YAR014C	168980	chrI	168871	166742	-1	169021	166557	Verified	GO:0000131,GO:0000903,GO:0005934,GO:0005935,GO:0006355,GO:0007010,GO:0008599,GO:0030837,GO:0032880	2465	167789	250	divergent	169146	7688	convergent	162713	1.26174679611184	1.34498602153687	1.11620241668279	1.36361580900911	1.22498413637034	1.2322500185463	1.33221944007928	1.34786941321681	41
YAR015W	169444	chrI	169375	170295	1	169272	170390	Verified	GO:0004639,GO:0005634,GO:0005737,GO:0006164,GO:0006189	1119	169831	250	divergent	169147	-128	convergent	170326	0.949951828321442	1.14390642970344	1.63562952306209	1.696903383558	2.16418438652556	2.44970067661256	1.50865534123665	1.2850993884934	172
YAR018C	171700	chrI	171703	170396	-1	171719	170263	Verified	GO:0004672,GO:0005575,GO:0007059	1457	170991	399	tandem	171919	990	convergent	169768	0.829941910923014	1.11644815642468	1.06370127588456	1.36787727991624	1.59656653962374	1.61693488855441	1.47421491216785	1.31574671218461	19
YAR019C	175125	chrI	175135	172211	-1	175135	172119	Verified	GO:0000910,GO:0004672,GO:0005816,GO:0005935,GO:0006468,GO:0007096,GO:0007138	3017	173627	1344	tandem	175807	399	tandem	171919	0.742900876408186	0.849222099775235	0.611545624781198	0.70191069493199	0.840705244478455	0.510195533945764	0.674300110579319	1.25742444984693	10
YAR020C	NaN	chrI	177023	176856	-1	177023	176480	Verified	GO:0003674,GO:0005575,GO:0008150	544	176752	2019	tandem	178033	1344	tandem	175808	0.621478557874175	0.594470667843909	0.594288602607756	0.54407115071726	0.598255598603253	1.00934654461252	0.513283738297461	1.04036004067839	NaN
YAR027W	183743	chrI	183770	184477	1	183688	184552	Verified	GO:0003674,GO:0005635,GO:0008150	865	184120	3867	divergent	181754	283	tandem	184694	1.39270650096717	1.37946360202085	0.925963476359113	1.08590996189282	1.10080257600282	1.41305386696969	1.27241244420755	1.2588345471062	55
YAR031W	187006	chrI	186836	187732	1	186997	187889	Verified	GO:0003674,GO:0005783,GO:0005886,GO:0016021,GO:0016050	893	187443	242	tandem	186876	175	tandem	187977	0.412232565847561	0.529891969130959	0.616054783155678	0.419756404335203	0.166986317078196	0.454678630351682	0.402196798594265	0.872348728567042	9
YAR033W	188086	chrI	188107	188811	1	188065	188904	Verified	GO:0003674,GO:0005783,GO:0005794,GO:0005886,GO:0016021,GO:0016050	840	188485	175	tandem	187977	1288	tandem	189548	0.269557921258289	0.3305420366725	0.370119168443143	0.382713838783927	0.327275856476281	0.226238984663622	0.333157227324866	0.548934009683511	21
YAR035W	190057	chrI	190193	192256	1	190193	192409	Verified	GO:0004092,GO:0005739,GO:0006066,GO:0009437	2217	191301	1288	tandem	189549	-73	convergent	192372	0.311895234069079	0.350081619463219	0.390712544360556	0.343497523996098	0.282949282730384	0.537567388073193	0.398728977227078	1.12216529886774	-136
YAR042W	192638	chrI	192619	196185	1	192595	196418	Verified	GO:0000138,GO:0005545,GO:0005635,GO:0005769,GO:0005783,GO:0006887,GO:0006897,GO:0008142,GO:0008289,GO:0015248,GO:0015918,GO:0030011	3824	194507	177	divergent	192506	6984	tandem	199910	1.14882652481745	1.36513029944873	1.05309763861767	1.39120854341562	1.07923850807192	0.671916056908311	1.35247554935969	1.17995449154591	43
YAR050W	203182	chrI	203403	208016	1	203403	208283	Verified	GO:0000128,GO:0000501,GO:0005537,GO:0009277,GO:0033554	4881	205843	6984	tandem	199911	11914	tandem	214240	0.240832195796549	0.178393729824951	0.194112685542942	0.175018994007596	0.274900910008598	0.171614818232448	0.126495915711891	0.246227843237305	-221
YAR071W	NaN	chrI	225460	226863	1	225420	226913	Verified	GO:0003993,GO:0005576,GO:0006796	1494	226167	2528	tandem	224156	3305	tandem	228566	0	0.0126251991049646	0.00284919087301105	0.00579364490272077	0	0	0	0.0108493896512834	NaN
YBL108C-A	7634	chrII	7733	7605	-1	7733	7527	Verified	GO:0003674,GO:0005575,GO:0008150	207	7630	2084	tandem	8775	2517	tandem	6268	0	0.0349185032013424	0.0377512418703514	0.0157638267161176	0	0	0.0348180460968324	0.435620052973206	99
YBL106C	NaN	chrII	13879	10847	-1	13946	10773	Verified	GO:0003674,GO:0005886,GO:0006887,GO:0006893	3174	12360	157	tandem	14025	221	tandem	10662	0.562814104386874	0.69095644439146	1.01563861462787	0.592155128299327	0.624716945108944	0.949027758300361	0.539189319485452	0.930663803886738	NaN
YBL105C	17907	chrII	17696	14241	-1	17966	14104	Verified	GO:0001950,GO:0004697,GO:0005634,GO:0005737,GO:0005856,GO:0006468,GO:0007015,GO:0007165,GO:0007243,GO:0030242,GO:0030427,GO:0031505	3863	16035	127	tandem	18030	157	tandem	14025	0.923069621356636	0.826465977687673	0.741414011082378	0.878963979638033	0.86571528432366	1.12636020112691	0.870010774396325	0.975567393122301	59
YBL103C	23749	chrII	23536	22076	-1	23790	21715	Verified	GO:0003704,GO:0005634,GO:0005737,GO:0006367,GO:0031930,GO:0043565	2076	22753	219	divergent	23900	416	tandem	21507	0.742094514069059	0.730193042202348	0.920150405352936	0.812433185442933	0.652047095937239	1.04962384511082	0.834147039347974	0.997735902048537	41
YBL102W	24033	chrII	24098	24745	1	24010	24938	Verified	GO:0000139,GO:0003674,GO:0006895	929	24474	219	divergent	23900	3488	tandem	26682	0.896740543892901	1.10509248360006	1.39023986310108	0.865114601968453	1.01748745138699	1.69349847412966	1.139685406139	1.04164481400689	23
YBL101C	28594	chrII	28299	24946	-1	28583	24810	Verified	GO:0005737,GO:0031505,GO:0031625,GO:0070086	3774	26697	8182	divergent	32674	-3618	convergent	26619	0.635397436912757	0.602558973922175	0.939284903391545	0.539196855911364	0.551304503368401	0.705885852761518	0.585562054495563	0.957764384757107	-11
YBL099W	36776	chrII	37053	38690	1	36766	38922	Verified	GO:0005739,GO:0005754,GO:0015986,GO:0016887,GO:0042645,GO:0045261,GO:0046933,GO:0046961	2157	37844	8182	divergent	32675	202	tandem	39023	2.21529833162755	3.16379258703047	2.42806445255879	2.57292382546028	2.5462899207693	2.06051725971031	2.7430766958487	1.44172119035293	10
YBL098W	39184	chrII	39145	40527	1	39125	40644	Verified	GO:0004502,GO:0005739,GO:0005741,GO:0034354	1520	39885	202	tandem	39024	136	tandem	40712	0.54620429905919	0.948114331194597	0.826485795959555	0.529173741878117	0.527642001687053	0.635968429427144	0.334187426356465	1.02358874834049	59
YBL097W	40812	chrII	40831	43095	1	40781	43308	Verified	GO:0000070,GO:0000799,GO:0003674,GO:0005634,GO:0007076,GO:0032116,GO:0070058	2528	42045	136	tandem	40713	-32	tandem	43292	0.48928413941649	0.712950013328577	0.787405116846296	0.63659600191396	0.788994051262273	1.0130279624028	0.73471551531459	1.02135133652836	31
YBL093C	44976	chrII	44918	44256	-1	44998	44039	Verified	GO:0005634,GO:0006366,GO:0016455,GO:0016592,GO:0045944	960	44519	583	divergent	45290	761	convergent	43658	1.20446323765263	1.1602514036927	1.4413909217923	1.3123693135789	1.0748262997329	1.97762909979812	1.21993882260219	1.01171233464027	22
YBL092W	45675	chrII	45645	46370	1	45582	46517	Verified	GO:0003735,GO:0006412,GO:0022625	936	46050	583	divergent	45290	41	convergent	46538	8.35979422818374	6.87640186621041	4.06788693340057	7.92027038626528	7.61995378139481	3.85029837501841	7.9312576069165	1.30935675828107	93
YBL091C-A	47139	chrII	47180	46565	-1	47193	46559	Verified	GO:0003674,GO:0005575,GO:0006348,GO:0008654	635	46876	79	tandem	47233	976	convergent	46071	2.36375711926742	2.04976984287994	2.01905990013139	2.46828995794042	2.47887696707516	1.99668255624221	2.22862292983563	1.19005221961216	54
YBL091C	48607	chrII	48628	47363	-1	48659	47273	Verified	GO:0005737,GO:0035551,GO:0070006	1387	47966	134	divergent	48726	79	tandem	47233	0.747104730205343	0.873337978236216	0.904573266538	0.840005522621934	0.747183135141857	0.614465138232661	0.844662809495958	1.05904343547358	52
YBL090W	48852	chrII	48825	49358	1	48794	49477	Verified	GO:0003735,GO:0005739,GO:0005763,GO:0032543,GO:0070124	684	49136	134	divergent	48727	32	tandem	49493	0.963500489035585	1.12711148660383	1.19512761632708	0.935425477334418	0.712594936051584	1.3078138657364	1.07403606205779	0.974716377651374	58
YBL089W	49610	chrII	49574	50953	1	49510	51261	Verified	GO:0005215,GO:0005575,GO:0006810	1752	50386	32	tandem	49494	-327	convergent	51097	0.802497392399877	0.902590892001275	1.07409354075805	0.821797654936329	0.877344084684741	0.707594595656657	0.783297713622237	1.06924740951008	100
YBL088C	59350	chrII	59382	51019	-1	59438	50935	Verified	GO:0000723,GO:0004672,GO:0005634,GO:0005739,GO:0006302,GO:0006974,GO:0006975,GO:0016310,GO:0016572,GO:0042162	8504	55187	283	tandem	59580	1424	convergent	50223	0.505515883065668	0.549587894245507	0.598967302972246	0.499375874997746	0.559689727288257	0.488779293834533	0.583227126337809	1.0202944165699	88
YBL087C	60759	chrII	60739	59822	-1	60762	59722	Verified	GO:0003735,GO:0006412,GO:0022625	1041	60242	392	tandem	60958	283	tandem	59580	4.3264603835737	3.62915248168927	2.24879017523152	4.22783979027341	4.00272669999073	2.02842432515693	4.17534187386524	1.23634871385857	3
YBL085W	63749	chrII	63876	66818	1	63661	66929	Verified	GO:0005543,GO:0005933,GO:0005935,GO:0007109,GO:0007118,GO:0007266,GO:0030010,GO:0030427,GO:0043332	3269	65295	934	divergent	63194	-7	convergent	66925	0.970358582142645	0.968002776794188	0.871873940891815	0.825702125798248	0.946097854638056	0.526831657449205	0.792468744083223	1.09426243392591	88
YBL084C	69506	chrII	69445	67169	-1	69543	66923	Verified	GO:0000022,GO:0000070,GO:0004842,GO:0005680,GO:0007091,GO:0008054,GO:0016567,GO:0031145	2621	68233	114	tandem	69600	3261	convergent	65292	0.581214054768764	0.694199160150217	0.562853580158455	0.682751122556894	0.839803129174997	0.411098180006647	0.628745534117971	0.988693430355304	37
YBL082C	71351	chrII	71127	69751	-1	71409	69658	Verified	GO:0000033,GO:0005783,GO:0006486,GO:0006490	1752	70534	142	divergent	71480	114	tandem	69601	0.655013028885686	0.558755004974001	0.881576508026423	0.625534125349691	0.681818158523918	0.837409654110849	0.559994999789845	0.957387162510436	58
YBL080C	74710	chrII	74695	73070	-1	74778	72965	Verified	GO:0005739,GO:0030956,GO:0032543,GO:0050567,GO:0070681	1814	73872	427	divergent	74992	1412	convergent	72259	0.759698948553778	0.815137410642335	0.737924201256956	0.715783612991514	0.698391386622234	0.306361458019882	0.604537834531922	1.01735461915364	68
YBL079W	75244	chrII	75259	79767	1	75206	79852	Verified	GO:0000059,GO:0005198,GO:0005643,GO:0006406,GO:0006407,GO:0006408,GO:0006409,GO:0006607,GO:0006608,GO:0006609,GO:0006610,GO:0006611,GO:0006612,GO:0006999,GO:0007059,GO:0031015,GO:0051292	4647	77529	427	divergent	74992	525	convergent	80115	1.11548473334245	0.924294842283031	0.802266206484503	1.03792104414696	1.19452856642474	0.845463047652078	0.992486695997247	1.05723715541532	38
YBL078C	80726	chrII	80731	80378	-1	80813	80378	Verified	GO:0000045,GO:0000407,GO:0000422,GO:0003674,GO:0005774,GO:0005776,GO:0005829,GO:0006888,GO:0006944,GO:0019898,GO:0032258,GO:0034727	436	80596	133	tandem	80880	5171	convergent	77792	0.964929665111221	0.525624444330033	0.908675255426449	0.559578825122733	0.836995036001648	0.889263611879895	0.816983473867216	1.06367593448789	87
YBL076C	84254	chrII	84261	81043	-1	84269	80947	Verified	GO:0004822,GO:0005829,GO:0006412,GO:0006428	3323	82608	148	tandem	84343	133	tandem	80880	2.13839465206833	1.94900383117546	1.84362180509637	2.40691392870201	2.30186437417903	2.10651321690999	2.29273630410773	1.15465873530132	15
YBL075C	86598	chrII	86448	84499	-1	86448	84418	Verified	GO:0005829,GO:0006457,GO:0006616,GO:0006950,GO:0016887,GO:0051082	2031	85433	273	tandem	86585	148	tandem	84344	0.774975392422119	0.765712753903698	2.11259884659826	0.556763084767888	0.517545555653278	1.66449460628935	0.575633202527885	1.03634954810142	-150
YBL074C	87763	chrII	87789	86722	-1	87803	86722	Verified	GO:0000244,GO:0003674,GO:0005682	1082	87263	599	tandem	88103	273	tandem	86585	0.657671721415439	0.636130894911853	0.980091652993366	0.609797849107014	0.942298242739855	1.2116488081353	0.919235032164616	1.03028716642389	40
YBL072C	89098	chrII	89440	88523	-1	89116	88403	Verified	GO:0000462,GO:0003735,GO:0006412,GO:0022627,GO:0030686	714	88760	329	tandem	89281	599	tandem	88103	4.18454396069589	3.51571641639871	2.35793820742425	4.73599137019793	4.78539929323398	2.32923502209534	4.91265775673253	0.674588874181322	18
YBL071W-A	89995	chrII	89978	90226	1	89935	90472	Verified	GO:0002098,GO:0005506,GO:0005634,GO:0005737,GO:0008270,GO:0009055,GO:0017183	538	90204	378	divergent	89746	196	tandem	90570	1.4665981214219	1.35180574178143	1.34710215594659	1.39481667354311	1.31403361904589	1.20556367519389	1.72664347728277	1.19122922799455	60
YBL069W	90732	chrII	90741	92030	1	90669	92111	Verified	GO:0003674,GO:0006612,GO:0019898	1443	91390	196	tandem	90571	253	tandem	92238	1.17851439907827	1.06113319471648	0.93430278806227	1.14814511133794	1.14947330893318	0.532974235237783	0.964326624016315	1.05107985140624	63
YBL068W	92415	chrII	92414	93394	1	92365	93483	Verified	GO:0004749,GO:0005737,GO:0006015,GO:0031505	1119	92924	253	tandem	92238	39	convergent	93503	1.0320500382424	0.812744325959697	0.773136861772852	0.852036778070577	1.14247271020558	0.802130950187956	0.954337624165266	1.02637170190354	50
YBL067C	96133	chrII	95882	93639	-1	96169	93523	Verified	GO:0004843,GO:0005575,GO:0008150	2647	94846	318	tandem	96328	1157	convergent	92944	0.785096857953436	0.76094311338375	0.744699781566981	0.783137049187576	0.739416752176091	0.78509685773533	0.576166530186576	1.02269307052401	36
YBL066C	98973	chrII	100115	96669	-1	99053	96488	Verified	GO:0003674,GO:0005575,GO:0008150	2566	97771	1245	tandem	99676	318	tandem	96329	0.682051335080052	1.0952159112613	1.07259474682289	0.694363810522282	0.755938531372245	0.846388933977112	0.790138170777405	1.0108558791553	80
YBL064C	101143	chrII	101156	100371	-1	101224	100299	Verified	GO:0005739,GO:0008379,GO:0034599,GO:0045454,GO:0046686	926	100762	661	divergent	101555	1245	tandem	99676	0.77249479522015	1.12818708711787	1.94978443221068	0.651015537136484	0.789354226739746	1.23850125181882	0.722202514996919	1.09067437528788	81
YBL063W	101918	chrII	101886	105221	1	101886	105317	Verified	GO:0000070,GO:0000073,GO:0000092,GO:0003777,GO:0005200,GO:0005816,GO:0005871,GO:0005876,GO:0007019,GO:0030541	3432	103602	661	divergent	101555	-105	convergent	105264	0.48345511165672	0.586440183830106	0.564290327001867	0.540900768777081	0.60566401544439	0.380625309381853	0.515840686879295	0.985884945049815	32
YBL061C	107460	chrII	107406	105316	-1	107510	105213	Verified	GO:0000131,GO:0000144,GO:0000910,GO:0005935,GO:0006970,GO:0008047,GO:0034221	2298	106362	359	divergent	107690	3326	convergent	103550	0.927205331189683	0.795360060135563	0.875465984937256	0.980705773073752	1.10338026759997	0.963977781415052	0.98569782226539	0.966644177436472	50
YBL060W	107932	chrII	107932	109995	1	107870	110039	Verified	GO:0005086,GO:0005737,GO:0005934,GO:0005935,GO:0008104,GO:0010513,GO:0051666	2170	108955	359	divergent	107690	-75	convergent	110001	0.598730041737247	0.529681014332935	0.721297329966753	0.646763861595933	0.705102124275805	0.621086889161234	0.605047562152275	0.9409690597886	62
YBL059C-A	110523	chrII	110539	110125	-1	110561	109965	Verified	GO:0003674,GO:0005634,GO:0005737,GO:0005758,GO:0033108	597	110263	112	divergent	110617	2094	convergent	108918	0.845111457004529	0.706586809449772	1.35941987758677	0.629884492275439	0.808282068182996	1.50395457818796	0.610941010275912	1.08840710280584	38
YBL058W	111459	chrII	111437	112708	1	111396	112825	Verified	GO:0000045,GO:0005634,GO:0005737,GO:0005977,GO:0008599,GO:0030437,GO:0031134,GO:0034727,GO:0043161	1430	112111	79	tandem	111356	-92	convergent	112779	1.28100339764245	1.36146869716658	1.45180639754238	1.37342792234031	1.34561167461498	1.67723142464572	1.3645169288799	0.99542256353724	63
YBL057C	113395	chrII	113427	112801	-1	113447	112734	Verified	GO:0004045,GO:0005737,GO:0005739,GO:0005741,GO:0032435	714	113091	234	divergent	113564	1337	convergent	112065	1.17273685061111	1.01049823558838	1.53531346303347	1.09702722092708	0.776891548846118	1.69990033516828	1.18515700237665	1.01830927863848	52
YBL056W	113708	chrII	113762	115168	1	113682	115535	Verified	GO:0000079,GO:0000173,GO:0004722,GO:0005634,GO:0005737,GO:0006470	1854	114609	234	divergent	113565	-57	convergent	115506	1.62627462701587	1.37418932081882	1.08258141060791	1.61126633661906	1.5061725050232	1.3224252812262	1.75417153695866	0.992249945929127	26
YBL055C	116853	chrII	116829	115573	-1	116815	115479	Verified	GO:0004519,GO:0005737,GO:0006309,GO:0008296,GO:0034599	1337	116147	662	divergent	117146	1796	convergent	114581	1.33809708946245	0.877299841881035	0.985486717925309	1.09863152337555	1.33154310636763	0.651706276037496	1.06507635323772	1.06966330763378	-38
YBL054W	117484	chrII	117589	119166	1	117478	119311	Verified	GO:0005634,GO:0005737,GO:0006357,GO:0033698,GO:0043565,GO:0070210	1834	118395	662	divergent	117147	-2	convergent	119310	1.351964814778	0.843044890201547	1.01033531115752	1.16215186956339	1.10703067956413	0.753558309321958	0.930985791214349	0.949122913199239	6
YBL052C	122097	chrII	121874	119379	-1	122062	119310	Verified	GO:0004402,GO:0006348,GO:0016568,GO:0016573,GO:0030466,GO:0033100	2753	120686	540	tandem	122332	1831	convergent	118394	0.522576056887006	0.591435074433755	0.631171297715256	0.621425509495211	0.644176642554413	0.643544977661192	0.647787411441726	0.869136128259633	-35
YBL051C	124781	chrII	124759	122753	-1	124822	122603	Verified	GO:0000077,GO:0000086,GO:0003674,GO:0005737	2220	123713	235	divergent	124940	540	tandem	122333	1.06273668177115	0.961666294502778	0.941524408278271	0.957438255380556	1.00482343772421	1.1462297494593	1.0019943137471	0.983268962397333	41
YBL050W	125093	chrII	125125	126119	1	125058	126186	Verified	GO:0000300,GO:0001671,GO:0005483,GO:0005829,GO:0006914,GO:0031201,GO:0035494,GO:0042144,GO:0048280	1129	125622	235	divergent	124940	435	tandem	126404	1.1103664391903	0.789869012172802	1.12439562622263	0.874271268424207	1.02498192661911	1.32471723254508	1.10548023914264	1.02584393475018	35
YBL049W	126329	chrII	126828	127244	1	126622	127244	Verified	GO:0003674,GO:0005575,GO:0008150	623	126933	435	tandem	126404	506	convergent	127497	0.730026488711215	0.917924061927506	1.34003621551291	0.640135653465434	0.430852258034783	0.904901817763188	0.554811509973567	1.03651369349291	-293
YBL047C	132154	chrII	132040	127895	-1	132211	127751	Verified	GO:0005934,GO:0005935,GO:0006897,GO:0030479,GO:0030968,GO:0043130,GO:0043332	4461	129981	204	divergent	132313	1128	convergent	127187	1.12855468364681	1.20218220524888	0.989624808751901	1.12100080740412	1.20013618257145	1.12163004103516	1.14632522634673	0.997792406939898	57
YBL046W	132462	chrII	132424	133749	1	132416	133931	Verified	GO:0005634,GO:0005737,GO:0006470,GO:0019888,GO:0042493	1516	133174	204	divergent	132314	-92	convergent	133885	0.852921214313476	0.936913821421751	0.702448633161731	0.84880520441024	0.690505048325542	0.80261786834221	0.670406215828789	1.03363952829224	46
YBL045C	135652	chrII	135516	134143	-1	135640	133840	Verified	GO:0005739,GO:0005750,GO:0008121,GO:0009060	1801	134740	357	divergent	135819	1423	convergent	133128	1.55028364687578	2.2233475873886	1.50439060113175	1.62573645592199	1.70173979482682	1.70351848320723	1.91181436174427	1.30332747471136	-12
YBL043W	136377	chrII	136688	137461	1	136555	137644	Verified	GO:0003674,GO:0005575,GO:0031505	1090	137100	45	tandem	136532	505	convergent	137897	0.580016818538788	0.698952687770568	2.20132713559222	0.367312665992182	0.761115209208429	0.685804153994325	0.377921793896057	0.959841439688826	-178
YBL042C	140317	chrII	140260	138341	-1	140316	138150	Verified	GO:0005886,GO:0015213,GO:0015862,GO:0055085	2167	139233	899	divergent	140766	1594	convergent	137353	1.80572462471484	1.65368310929764	2.34777896119035	2.13074747078056	2.10316758725457	1.54829919378362	1.8803801971519	1.19235247865267	-1
YBL041W	141281	chrII	141247	141972	1	141216	142028	Verified	GO:0003674,GO:0005634,GO:0005789,GO:0010499,GO:0019774,GO:0034515,GO:0043161	813	141622	899	divergent	140766	-17	convergent	142019	1.99323917568149	2.16022970231841	2.40824735580417	2.0905751987742	2.12785264922732	3.22068323723546	2.40793905251501	1.05565127959201	65
YBL040C	142859	chrII	142868	142112	-1	142900	142012	Verified	GO:0006621,GO:0006888,GO:0030176,GO:0045015	889	142456	207	divergent	143004	795	convergent	141614	1.78268613788305	1.53900669921887	2.18282320311808	1.60041518400127	1.76474190290533	3.2524737803528	1.39033440897244	1.1140046906923	41
YBL039C	145739	chrII	145728	143989	-1	145782	143807	Verified	GO:0003883,GO:0005829,GO:0006241,GO:0008654,GO:0019856	1976	144795	347	divergent	145956	698	convergent	143458	1.73005886579831	1.32717306325627	1.19555966410457	1.92090295530618	1.85356642137339	1.27084600391532	1.51399459542388	0.983488126627367	43
YBL038W	146161	chrII	146187	146885	1	146130	146947	Verified	GO:0000048,GO:0003735,GO:0005739,GO:0005762,GO:0032543	818	146539	347	divergent	145956	181	tandem	147038	1.13544335232689	1.13898008824411	1.21544292488536	1.04419588167563	1.28125719591323	1.06080530822708	1.37822701418685	1.06258005271441	31
YBL037W	147166	chrII	147209	150286	1	147129	150403	Verified	GO:0003674,GO:0016192,GO:0030122	3275	148766	181	tandem	147038	-103	convergent	150351	0.719901413361697	0.664635257478221	0.797333661504155	0.641510906512498	0.71643917436614	0.47658758356093	0.683274936840444	0.929606339319456	37
YBL036C	151180	chrII	151220	150447	-1	151269	150301	Verified	GO:0005575,GO:0008150,GO:0030170	969	150785	112	tandem	151325	3171	convergent	148715	1.33989292412178	0.922765978012654	1.15570239022466	0.963537407224217	1.34147928136572	0.71725494680849	0.841426751460051	0.99044449646222	89
YBL035C	153661	chrII	153610	151493	-1	153688	151382	Verified	GO:0003887,GO:0005634,GO:0005635,GO:0005658,GO:0006270,GO:0006273,GO:0016233	2307	152535	9	tandem	153693	112	tandem	151326	1.00487745024109	0.842065202424187	0.845784855339077	1.06974631839891	1.05755549965989	0.807248416369514	0.948367204147101	0.968150532648441	27
YBL034C	158416	chrII	158389	153848	-1	158215	153698	Verified	GO:0005200,GO:0005816,GO:0007020	4518	155957	273	tandem	158352	9	tandem	153693	0.510009454093107	0.613251580639495	0.631240776405904	0.515141257341045	0.507632558801787	0.377091023396139	0.514636354708	0.938116351227287	-201
YBL033C	159657	chrII	159693	158656	-1	159709	158489	Verified	GO:0005634,GO:0005737,GO:0009231,GO:0019238	1221	159099	384	divergent	159901	273	tandem	158352	1.6351025800077	1.89675691314892	1.80511076548107	1.28018757172345	1.20511443128759	1.97767860966258	1.4403696838878	1.03698851019102	52
YBL032W	160156	chrII	160184	161329	1	160094	161532	Verified	GO:0000784,GO:0000932,GO:0003729,GO:0005737,GO:0007004,GO:0008298,GO:0048255	1439	160813	384	divergent	159902	132	tandem	161598	1.16229127841749	1.22639220145661	0.971879656871267	1.02424078317245	1.07908325475839	0.929872343540119	0.975190190108746	1.10462914899471	62
YBL031W	161722	chrII	161699	162715	1	161665	162874	Verified	GO:0000022,GO:0000235,GO:0003674,GO:0005819,GO:0005880,GO:0005935,GO:0015630	1210	162270	132	tandem	161599	-134	convergent	162807	1.30638299168377	1.43138973693441	1.14773204817172	1.30953813681465	1.37588699119017	0.843209832063759	1.19230185919606	1.03739648807001	57
YBL030C	164076	chrII	163997	163041	-1	164141	162741	Verified	GO:0005471,GO:0005739,GO:0005743,GO:0006839,GO:0006915,GO:0009060,GO:0009061,GO:0015866,GO:0015867,GO:0015886,GO:0055085	1401	163441	267	tandem	164275	1075	convergent	162203	3.33528393784494	4.2640842447073	2.77285542797232	3.78595539290263	3.89584095488454	2.67493307374204	3.69347779006655	1.5908314701896	65
YBL028C	167828	chrII	167838	167518	-1	167860	167433	Verified	GO:0003674,GO:0005634,GO:0005730,GO:0005840,GO:0008150,GO:0030687	428	167647	510	divergent	168115	1298	convergent	166784	1.53896998986453	1.45356504352305	1.94587468438708	1.39295242673528	1.51688119184575	1.64131189542075	1.33578102450947	1.09182740715464	32
YBL027W	168431	chrII	168423	169376	1	168371	169460	Verified	GO:0003735,GO:0006412,GO:0022625	1090	168916	510	divergent	168116	1120	tandem	170020	6.19086490753843	5.62279486640895	3.71676716378266	6.67320201565258	6.72674250782466	3.77889497792436	6.87011158548998	1.33977617069458	60
YBL026W	170631	chrII	170623	171038	1	170581	171164	Verified	GO:0000398,GO:0000932,GO:0000956,GO:0003723,GO:0005688,GO:0005730,GO:0005732,GO:0046540	584	170873	1120	tandem	170021	248	tandem	171288	1.34621294283978	1.43774874947197	1.24540529328586	1.2583543777847	1.3686814831257	1.89517366625386	1.24977673517506	1.05649010374859	50
YBL025W	171479	chrII	171481	171918	1	171413	171918	Verified	GO:0000182,GO:0000500,GO:0003701,GO:0006360	506	171666	248	tandem	171289	609	tandem	172223	1.125902878781	1.06161743292849	1.215996451571	0.801100476811224	0.700884548033336	1.21954420279936	0.779594330467749	1.02970856738887	66
YBL024W	172543	chrII	172534	174588	1	172528	174708	Verified	GO:0005634,GO:0016428,GO:0030488	2181	173618	609	tandem	172223	56	convergent	174736	1.15811751889199	1.14957149463202	0.848849001142863	1.26513595251299	1.23973962595175	1.01404327957789	1.23973748634424	1.10258728014757	15
YBL023C	177557	chrII	177526	174920	-1	177611	174765	Verified	GO:0000084,GO:0000727,GO:0003682,GO:0003688,GO:0003697,GO:0005634,GO:0005656,GO:0005737,GO:0006267,GO:0006271,GO:0031261,GO:0031298,GO:0042555	2847	176188	186	tandem	177704	2236	convergent	173647	0.711854742341597	0.845024648173765	0.617922210158401	0.733550357656598	0.650089845638592	0.563183078157666	0.733615957383174	1.05289644582626	54
YBL022C	181370	chrII	181275	177874	-1	181394	177798	Verified	GO:0004176,GO:0005739,GO:0005759,GO:0006515,GO:0034619	3597	179596	95	tandem	181442	186	tandem	177705	0.806434687947979	0.881076199486163	1.30227827006597	0.892327359157261	0.903506797202207	1.20957828941764	0.962231094932559	1.08769037479365	24
YBL021C	182070	chrII	182094	181660	-1	182141	181490	Verified	GO:0005634,GO:0006109,GO:0006350,GO:0016563,GO:0016602	652	181816	177	divergent	182230	95	tandem	181442	0.633275152677118	1.09721200651853	0.759635866238487	0.845206099009683	0.872071516605107	0.934164446316075	0.864095572849436	1.14582882767151	71
YBL020W	182351	chrII	182401	184125	1	182319	184214	Verified	GO:0003674,GO:0005789,GO:0006487,GO:0034202,GO:0034203	1896	183267	177	divergent	182230	86	tandem	184257	0.83615018187528	0.893308556645279	0.855468675795849	0.74036847501772	0.82869231394825	0.913295667409947	0.804652090846436	1.03299713142139	32
YBL019W	184353	chrII	184353	185915	1	184301	186030	Verified	GO:0003906,GO:0005634,GO:0006284,GO:0008081,GO:0008311	1730	185166	86	tandem	184258	-69	convergent	185995	0.607807486036128	0.823302417022215	1.0639812105557	0.672087927309721	0.670155653345715	0.735282469353718	0.738160719033767	1.0778341923599	52
YBL018C	186461	chrII	186474	185998	-1	186515	185962	Verified	GO:0000171,GO:0000172,GO:0004526,GO:0005655,GO:0006364,GO:0006379,GO:0008033,GO:0034965	554	186239	261	tandem	186646	1660	convergent	185132	1.39987904958281	1.04846784985636	1.2910965833894	0.948305149761826	1.40014231062627	2.15592842068386	0.993679276059043	1.04090927993206	54
YBL017C	191720	chrII	191583	186844	-1	191764	186777	Verified	GO:0005048,GO:0005794,GO:0006623,GO:0007034,GO:0030433	4988	189271	663	divergent	192096	261	tandem	186646	0.991659601412472	0.966024111144902	1.13861274644441	0.989929306409521	1.06266887213568	1.39266397065796	1.00225572578301	1.09575104696761	44
YBL016W	192573	chrII	192451	193512	1	192428	193647	Verified	GO:0000750,GO:0001403,GO:0004707,GO:0005634,GO:0005737,GO:0005739,GO:0006468,GO:0007050,GO:0010526,GO:0043332,GO:0043409	1220	193038	663	divergent	192096	397	tandem	193846	1.39407694040089	1.14537679240135	2.16371455409406	1.22583889068269	1.04478587191277	2.22574942053016	1.21689312286305	1.13806304966364	145
YBL015W	193957	chrII	194122	195702	1	194045	195736	Verified	GO:0003986,GO:0005739,GO:0005829,GO:0006083,GO:0008775	1692	194891	397	tandem	193846	3210	convergent	197341	0.426445514210662	0.670036535069609	1.14120886848597	0.459659100218114	0.36515201870606	1.04333526914309	0.448223652603908	1.26577713945582	-88
YBL014C	201727	chrII	201748	199064	-1	201777	198947	Verified	GO:0003701,GO:0006360,GO:0006361,GO:0010843,GO:0042790,GO:0070860	2831	200362	212	divergent	201883	4901	convergent	196496	0.904633349945948	0.840589849053487	0.854300407132027	0.825960417779331	0.814337572910504	0.447567775860167	0.818799444294209	1.04182999078797	50
YBL013W	202082	chrII	202056	203261	1	201990	203261	Verified	GO:0004479,GO:0005739,GO:0006413,GO:0006431	1272	202626	212	divergent	201884	175	tandem	203349	0.370396799551688	0.389463149855981	0.456814101155687	0.393646250126182	0.462746828872986	0.245282277737176	0.444991839206737	1.07333584612662	92
YBL011W	203497	chrII	203538	205817	1	203437	206019	Verified	GO:0004366,GO:0005783,GO:0005792,GO:0008654,GO:0016287	2583	204728	175	tandem	203349	-56	convergent	205991	1.09228149523214	1.19539104886255	1.2441669721342	1.09437428423583	1.03045325747806	1.01692062307732	1.03099486136325	1.07878147519622	60
YBL009W	207207	chrII	207194	209224	1	207152	209338	Verified	GO:0004672,GO:0004674,GO:0005575,GO:0006468,GO:0007067,GO:0007126	2187	208245	208	divergent	207048	70	tandem	209373	0.675440689788516	0.76522568213266	0.709781843925651	0.804524995665511	0.81031347231678	0.537283882399426	0.779185209298853	1.116053461886	55
YBL008W	209615	chrII	209653	212175	1	209653	212279	Verified	GO:0000417,GO:0000775,GO:0003677,GO:0003714,GO:0005634,GO:0006336,GO:0006357,GO:0006368,GO:0031491	2627	210966	4	tandem	209651	268	convergent	212413	0.45069990770286	0.498415921213941	0.697988255456128	0.477072707302681	0.389964689835775	0.445189513684825	0.507752049531468	1.01623237097111	-38
YBL007C	216364	chrII	216366	212632	-1	216366	212548	Verified	GO:0000147,GO:0005634,GO:0005938,GO:0006897,GO:0007015,GO:0007121,GO:0008092,GO:0030479,GO:0030674,GO:0031505,GO:0043130,GO:0043332	3819	214457	38	tandem	216385	2894	convergent	211101	1.26507466567953	1.0526374813485	0.927599836695565	1.20366200974327	1.06774695556278	1.42321293133797	1.07556223837551	1.06457633381818	2
YBL006C	217108	chrII	217129	216587	-1	217133	216405	Verified	GO:0000032,GO:0006337,GO:0006368,GO:0008094,GO:0016586,GO:0043044	729	216769	274	divergent	217270	38	tandem	216386	1.61365200618864	1.38209506527109	1.721825315118	1.33987233555065	1.5188428623006	1.27371155564117	1.37395969383781	1.16443288656726	25
YBL005W	217400	chrII	217470	220400	1	217408	220685	Verified	GO:0000122,GO:0003704,GO:0005634,GO:0005737,GO:0016563,GO:0016564,GO:0042493,GO:0045944	3278	219047	274	divergent	217271	6843	tandem	224107	1.34909448319285	1.83788253141355	2.2262798969056	1.8067885710699	1.72042280301647	1.5136017161503	1.64561786517127	1.08545939140748	-8
YBL004W	227582	chrII	227636	235117	1	227529	235202	Verified	GO:0000447,GO:0000472,GO:0000480,GO:0003674,GO:0005654,GO:0005730,GO:0005737,GO:0030686,GO:0030688,GO:0032040	7674	231366	6843	tandem	224107	18	convergent	235211	1.27029429195919	0.901568652819955	0.818982522719003	1.21512955009601	1.29949747676199	0.990415922769851	1.15013600592844	1.08547902982362	53
YBL003C	235926	chrII	235792	235394	-1	235827	235221	Verified	GO:0000788,GO:0003677,GO:0006281,GO:0006333,GO:0031298	607	235524	641	divergent	236148	7691	convergent	231375	11.2808777989227	9.03007121687422	2.35414066176148	10.7409824561834	12.3060745140648	3.6667582184037	11.8971123387018	1.69385429714041	-99
YBL002W	236531	chrII	236492	236887	1	236469	237079	Verified	GO:0000788,GO:0003677,GO:0006333,GO:0031298	611	236774	641	divergent	236148	-2	convergent	237078	11.0646055786547	9.56964100976896	2.40903656681929	10.7177905930287	11.7472254284701	3.54098773657774	11.591946138621	1.75697253716386	62
YBL001C	237458	chrII	237467	237153	-1	237528	237078	Verified	GO:0003674,GO:0005634,GO:0005737,GO:0031505	451	237303	1343	tandem	238200	608	convergent	236774	5.11071634427754	4.24562963841732	1.97915757033048	5.47676109358461	5.56930447551728	2.40258986250708	4.40079399512978	1.47973714187345	70
YBR001C	241391	chrII	241283	238941	-1	241431	238872	Verified	GO:0004555,GO:0005737,GO:0005739,GO:0005993	2560	240152	167	tandem	241515	1343	tandem	238200	0.756142448764425	0.983866943324495	0.924766692645995	0.657211177480415	0.863407778668739	1.05164097654112	0.669224262450933	1.13027130704493	40
YBR002C	242534	chrII	242568	241708	-1	242589	241599	Verified	GO:0004659,GO:0005783,GO:0006486,GO:0006888,GO:0019408,GO:0045547	991	242094	190	divergent	242684	167	tandem	241515	1.74094975492742	1.63176042168472	1.93198575975675	1.76156688181873	1.61295618755085	2.10483267419367	1.67243455031847	1.20522195278513	55
YBR003W	242834	chrII	242809	244230	1	242780	244360	Verified	GO:0000010,GO:0005739,GO:0006744	1581	243570	190	divergent	242685	-88	convergent	244316	0.573318403155799	0.699197372904058	1.05849667103258	0.679321741997137	0.711635103720382	1.35238413320963	0.88246536502888	1.16020840802077	54
YBR004C	245609	chrII	245667	244366	-1	245683	244273	Verified	GO:0000030,GO:0004584,GO:0005739,GO:0005783,GO:0006506,GO:0030176,GO:0031501	1411	244978	187	divergent	245777	1492	convergent	243527	1.06755028583246	0.878279789864188	0.986772224196242	0.888787564771389	0.963445970842921	1.20175981295918	1.03483010188324	1.04969338251109	74
YBR005W	245932	chrII	245906	246547	1	245871	246731	Verified	GO:0003674,GO:0016192,GO:0030176,GO:0031505	861	246301	187	divergent	245777	152	tandem	246807	0.924248765682975	0.747276322190299	0.960543618115422	0.734181279755383	0.798033844337628	1.38720597567812	1.01311338458044	1.11192185323825	61
YBR006W	246908	chrII	247010	248503	1	246884	248645	Verified	GO:0005737,GO:0006540,GO:0009013,GO:0009450,GO:0034599	1762	247765	152	tandem	246808	-23	convergent	248633	1.1597738060537	1.00719343727768	0.885418501550824	0.954428815173463	1.02675119278198	0.754080820173921	0.698368702663919	1.13893506435228	24
YBR008C	254376	chrII	254209	252563	-1	254427	252542	Verified	GO:0005886,GO:0006855,GO:0015238,GO:0015244,GO:0055085	1886	253485	781	tandem	254818	1435	tandem	251824	1.17580014689438	1.23385609579651	1.31316606906563	1.04940025139342	1.19482355549658	0.759742483661498	0.916350929781375	1.11667810098241	51
YBR009C	NaN	chrII	255684	255373	-1	255723	255209	Verified	GO:0000788,GO:0003677,GO:0006333,GO:0031298,GO:0034729	515	255466	579	divergent	256013	781	tandem	254818	13.8778372311999	12.7503927495346	2.2904808911942	14.4822872311544	16.4743747508736	2.65617882230059	14.9198646023235	1.65468971627423	NaN
YBR010W	NaN	chrII	256331	256741	1	256303	256902	Verified	GO:0000788,GO:0003677,GO:0005634,GO:0006333,GO:0007094,GO:0009303,GO:0031298	600	256603	579	divergent	256013	97	convergent	256951	18.5125130179009	15.6240762149566	3.41357168580949	18.5260363163656	17.0228433820632	5.09451073603887	17.4216188443881	1.70618751233138	NaN
YBR011C	257966	chrII	257975	257112	-1	258014	257000	Verified	GO:0004427,GO:0005829,GO:0006796,GO:0042803	1015	257507	7325	tandem	261677	696	convergent	256652	2.72997803659441	3.36684911992587	1.81757128901209	3.38800413027124	3.0428221837848	2.07657224003755	3.06095485464245	1.40096503088438	48
YBR014C	267322	chrII	267336	266725	-1	267396	266529	Verified	GO:0000324,GO:0004362,GO:0005794,GO:0005796,GO:0005801,GO:0016021,GO:0034599,GO:0042803	868	266963	174	tandem	267483	505	tandem	266276	0.7058565623269	0.787556130552768	0.911353835034552	0.676411566093506	1.018540883953	0.41579837873927	0.74999420443841	1.1904737519025	74
YBR015C	269556	chrII	269503	267710	-1	269503	267571	Verified	GO:0000026,GO:0005794,GO:0006486	1933	268537	694	divergent	269850	174	tandem	267484	1.26048982455576	1.09756404965476	0.902602476074645	1.28109815995234	1.24994795222808	0.82233043332702	1.2588404529072	1.09995341184575	-53
YBR016W	270249	chrII	270247	270633	1	270198	270836	Verified	GO:0003674,GO:0005886,GO:0008150,GO:0033101,GO:0070250	639	270517	694	divergent	269851	-64	convergent	270804	2.19944078752282	1.6478504513586	1.42686267909612	1.28240817377463	1.67658646550803	1.57722715257082	1.71871020364957	1.099056127026	51
YBR017C	273702	chrII	273703	270947	-1	273755	270773	Verified	GO:0005829,GO:0005934,GO:0005935,GO:0006606,GO:0006609,GO:0007049,GO:0008139,GO:0042991	2983	272264	527	tandem	274019	574	convergent	270486	1.26271256465633	1.06540873579075	0.881471280749591	1.00249630594496	1.22705403052991	0.72668077633829	1.0356378282145	1.04953636107124	53
YBR018C	275602	chrII	275527	274427	-1	275527	274283	Verified	GO:0005737,GO:0008108,GO:0033499	1245	274905	623	tandem	275839	527	tandem	274019	0.172454303424619	0.309982416540018	0.411177267144781	0.169084248791814	0.363533802144043	0.327180545340407	0.215335405470208	3.39576374417778	-75
YBR019C	278460	chrII	278352	276253	-1	278352	276151	Verified	GO:0003978,GO:0004034,GO:0005625,GO:0033499	2202	277252	668	divergent	278686	623	tandem	275839	0.406149098495228	0.453019761611212	0.446219816826325	0.36929775102268	0.29532583681996	0.50325302937403	0.382904971231145	3.38242173476606	-108
YBR020W	278792	chrII	279021	280607	1	279021	280655	Verified	GO:0000411,GO:0004335,GO:0005737,GO:0033499,GO:0046835	1635	279838	668	divergent	278687	669	tandem	280990	0.647033743077826	0.821724923492638	0.66659548949043	0.822280307372731	0.862122815793958	0.779188453459981	0.84239245927085	4.2774239541293	-229
YBR021W	281346	chrII	281443	283344	1	281325	283434	Verified	GO:0005886,GO:0015505,GO:0015857,GO:0045121,GO:0055085	2110	282380	669	tandem	280990	241	tandem	283555	1.02572618544787	1.09164711087349	1.07440420181531	1.20306459395758	1.23452027453495	0.736583856935094	1.24248479880406	1.35587789613769	21
YBR022W	283495	chrII	283738	284271	1	283676	284426	Verified	GO:0005575,GO:0006388,GO:0016791	751	284051	241	tandem	283555	-127	convergent	284362	1.3521388798311	1.05871413834163	1.20604615166687	1.06348778295159	1.33527348714686	1.20291329099298	1.00038428286547	1.07806469388616	-181
YBR023C	288033	chrII	287925	284428	-1	288074	284300	Verified	GO:0000131,GO:0000910,GO:0004100,GO:0005628,GO:0005737,GO:0005935,GO:0030476,GO:0034221,GO:0043332,GO:0045009	3775	286187	1278	divergent	288713	623	convergent	283988	1.31613753107845	0.888562983790982	1.04163745021483	1.09066605601246	1.165776127076	1.09822555442955	1.03106376900889	1.07831724169656	41
YBR024W	289382	chrII	289445	290350	1	289353	290580	Verified	GO:0005739,GO:0005740,GO:0006825,GO:0008379	1228	289967	1278	divergent	288714	-104	convergent	290528	1.12063551226856	1.14919216082242	1.23660134034624	0.998512311852321	0.871838102400582	0.941795119144855	1.26501188007414	0.996970521858216	29
YBR025C	291847	chrII	291865	290681	-1	291886	290477	Verified	GO:0005737,GO:0008150,GO:0016887	1410	291182	874	tandem	292323	1123	convergent	289915	2.54028439363468	2.53767878608552	2.18780809014932	3.04101685015514	3.01520681233204	2.80916551270401	3.28235782671946	1.23656667428703	39
YBR026C	294032	chrII	294019	292877	-1	294040	292761	Verified	GO:0005739,GO:0006633,GO:0009060,GO:0016631	1280	293401	208	tandem	294144	874	tandem	292324	0.521252693579433	0.635786244668374	0.579641880265498	0.551017272092033	0.628547897308831	0.43525112065425	0.61739774642182	1.01949152036898	8
YBR029C	297771	chrII	297742	296369	-1	297822	296241	Verified	GO:0004605,GO:0005739,GO:0005783,GO:0006655,GO:0006658	1582	297032	198	divergent	297921	138	tandem	296172	2.72805187383723	2.17887084694568	1.21539927098521	2.67218768777923	2.89331650962373	1.32602542768306	2.11082877789828	1.13040036824688	51
YBR030W	298084	chrII	298292	299950	1	298021	300119	Verified	GO:0005634,GO:0016279,GO:0018026	2099	299070	198	divergent	297922	30	tandem	300134	1.21909763728778	1.22856295979868	0.868657561488581	1.268929321193	1.06799039916688	0.654076413533379	1.26650318511871	0.986701625457151	63
YBR031W	300192	chrII	300166	301254	1	300150	301347	Verified	GO:0003735,GO:0006412,GO:0022625	1198	300749	30	tandem	300135	596	tandem	301645	1.27381125111542	1.1595874957514	0.656669017031516	1.81374558445644	1.66838559385088	0.761230992479024	1.41574175546658	0.326780555258772	42
YBR034C	305932	chrII	305976	304930	-1	305990	304740	Verified	GO:0005634,GO:0006406,GO:0018216,GO:0035241,GO:0035242,GO:0060567,GO:0090040	1251	305365	179	tandem	306080	2795	convergent	303342	2.13036324006742	1.58775652553321	1.67513795996921	1.97368463382346	2.14089263264197	1.40118907201093	1.86023763863688	1.1413111327653	58
YBR035C	306939	chrII	306955	306269	-1	306982	306170	Verified	GO:0004733,GO:0005575,GO:0006631	813	306576	1904	tandem	307934	179	tandem	306080	2.20971041108975	1.78191842148853	1.41875453504509	1.60614151898206	1.73290189681599	1.27535657056543	1.73781154954131	1.10698669675103	43
YBR036C	310321	chrII	310313	309081	-1	310361	308887	Verified	GO:0006688,GO:0006874,GO:0030176,GO:0030234	1475	309624	133	tandem	310428	1904	tandem	307935	1.32596086318775	1.08601711102538	0.996225711101716	1.48012111492228	1.3307310144243	1.9072828230338	1.22722566135816	1.15901099979658	40
YBR037C	311429	chrII	311452	310565	-1	311493	310495	Verified	GO:0005507,GO:0005739,GO:0005743,GO:0006461,GO:0006825,GO:0008379,GO:0051775	999	310994	363	divergent	311675	133	tandem	310428	0.452417489249787	0.749705585151595	0.87395958436754	0.603260914023113	0.85048940494205	0.873586627278793	0.81514254702984	1.14275409125502	64
YBR038W	311814	chrII	311898	314789	1	311857	314971	Verified	GO:0000910,GO:0000916,GO:0004100,GO:0005935	3115	313414	363	divergent	311675	516	tandem	315229	0.69969661038291	0.845719746430782	0.654889005684115	0.821252518592035	0.931486367001275	0.71132380145345	0.941012461791294	1.0146092932711	-43
YBR039W	315564	chrII	315575	316510	1	315488	316688	Verified	GO:0005739,GO:0005756,GO:0015986,GO:0016887,GO:0045261,GO:0046933,GO:0046961	1201	316088	516	tandem	315230	97	tandem	316737	1.38153034405146	1.6716038838711	1.2783237899093	1.28148743954933	1.4509338332862	1.22712249128328	1.5461738348397	1.18058530570484	76
YBR040W	316846	chrII	316968	317864	1	316786	317864	Verified	GO:0000753,GO:0000755,GO:0003674,GO:0009277,GO:0043332	1079	317325	97	tandem	316737	348	tandem	318038	0.15586392951242	0.266641892049967	0.536541584736772	0.190161715244914	0.241245030119502	0.385455631513396	0.206222239007966	0.929002816832354	60
YBR041W	318269	chrII	318266	320275	1	318213	320417	Verified	GO:0000038,GO:0005324,GO:0005777,GO:0005783,GO:0005811,GO:0015909,GO:0031235,GO:0031957	2205	319315	348	tandem	318039	-72	convergent	320381	0.78985008330874	0.856677490575628	1.04185508022204	0.790356835201632	0.762466570649193	0.874293436326995	0.761959762105171	1.04717957630985	56
YBR042C	321609	chrII	321609	320416	-1	321654	320346	Verified	GO:0005811,GO:0008415,GO:0008654	1309	321000	116	tandem	321712	2132	convergent	319280	0.893509484020993	0.764237375888683	1.10091663766123	0.732652182983179	0.806451324851004	0.699002733450344	0.67940764032161	1.00881011324249	45
YBR043C	324039	chrII	323945	321876	-1	324094	321771	Verified	GO:0005886,GO:0006855,GO:0015238,GO:0055085	2324	322933	173	tandem	324181	116	tandem	321713	1.2648279113277	1.13636061165783	1.36276169767815	1.04820597128146	1.1355127238154	1.64846768997895	1.06827595301798	1.03387579747734	55
YBR044C	326084	chrII	326059	324341	-1	326142	324268	Verified	GO:0005739,GO:0005743,GO:0034553,GO:0051082	1875	325205	1884	tandem	327084	173	tandem	324181	1.20921819435062	1.223981388245	1.65161134840726	0.96471169116248	0.955828747443589	1.97291733369835	1.09567742121986	1.1369587440114	58
YBR045C	330196	chrII	330092	328173	-1	330092	328027	Verified	GO:0000164,GO:0005628,GO:0008157,GO:0008599,GO:0030476,GO:0043666	2066	329060	155	tandem	330170	1884	tandem	327085	0.265610505906284	0.742571993646558	1.2393279851198	0.545536752073394	0.322013503482822	1.05992098221064	0.489329961027082	1.00504773403018	-104
YBR046C	331517	chrII	331511	330507	-1	331542	330248	Verified	GO:0003960,GO:0005634,GO:0005737,GO:0017091,GO:0034599	1295	330895	237	divergent	331661	155	tandem	330170	0.311021469230423	0.589637854392014	0.931585118068957	0.346560146675045	0.38669021461459	0.588337238288305	0.3762598357911	0.954930508337796	25
YBR048W	332837	chrII	332831	333812	1	332813	334020	Verified	GO:0000028,GO:0000462,GO:0003735,GO:0006412,GO:0022627,GO:0030686	1208	333417	351	tandem	332637	120	convergent	334080	4.16747090590165	3.92205021836119	2.00884785709473	4.50925359374679	4.60339049810574	1.80405252679464	4.53727351992748	1.07423316706949	24
YBR049C	336861	chrII	336818	334386	-1	336941	334141	Verified	GO:0003702,GO:0003716,GO:0005654,GO:0006357,GO:0006363,GO:0043565	2801	335541	241	tandem	337062	1327	convergent	333477	0.965868336834545	1.10903504266082	0.786829444934018	1.10094444222118	1.13367108275704	0.677604868250772	1.1383017234291	0.97723512416188	80
YBR050C	338357	chrII	338199	337183	-1	338376	337183	Verified	GO:0000122,GO:0000164,GO:0008599	1194	337780	286	tandem	338519	241	tandem	337062	0.418986091936248	0.455725578518532	0.732945961971608	0.461951733331752	0.442213385714324	0.792249387678873	0.488769811866997	1.04755135124164	19
YBR052C	339374	chrII	339352	338720	-1	339416	338663	Verified	GO:0003674,GO:0005737,GO:0008150,GO:0045121	754	339040	124	tandem	339478	286	tandem	338520	0.835659494930192	1.14180947542388	0.9423195658023	0.728167366823669	0.623471425965879	1.22341647993255	0.712736473261526	1.05373805468586	42
YBR054W	342558	chrII	343101	344135	1	342787	344360	Verified	GO:0003674,GO:0005739,GO:0005933,GO:0008150	1574	343574	2023	divergent	341775	148	convergent	344434	1.85916038685372	2.63073243110395	0.725767913036733	1.51959027100775	1.23694656201921	1.30642931315962	1.83024299217635	1.03655834358668	-229
YBR055C	347452	chrII	347301	344602	-1	347325	344509	Verified	GO:0000398,GO:0003674,GO:0046540	2817	345917	428	divergent	347539	1721	convergent	343648	0.703296968456421	0.785020416780039	0.547170314749653	0.587679891979265	0.6606631327387	0.482361571244178	0.72932079394939	0.995754969056429	-127
YBR057C	353353	chrII	353293	352193	-1	353383	352089	Verified	GO:0003674,GO:0005737,GO:0006279	1295	352736	132	tandem	353449	4334	convergent	349922	1.01054550562567	1.00747296862036	0.854318233411867	1.03079066427574	1.21996862377328	0.750092634234088	1.06732373419409	1.01716017177137	30
YBR058C	355999	chrII	356017	353672	-1	356041	353516	Verified	GO:0004843,GO:0005737,GO:0016579,GO:0043161,GO:0045721	2526	354779	111	tandem	356097	132	tandem	353450	0.750009470939018	0.838216743082762	0.76170678567714	0.73168119974896	0.627795824191611	0.483338850821423	0.653838665312086	0.88174842297776	42
YBR058C-A	356564	chrII	356566	356324	-1	356625	356153	Verified	GO:0005624,GO:0005792,GO:0006666,GO:0008047,GO:0030148,GO:0035339	473	356389	136	tandem	356693	111	tandem	356097	0.949521439860439	1.1968810106167	1.0949188861983	0.844573444888063	1.12314970453615	1.63706653253227	0.848363677982941	0.884543917886394	61
YBR059C	360280	chrII	360187	356861	-1	360298	356762	Verified	GO:0004672,GO:0005737,GO:0005935,GO:0030036,GO:0030100	3537	358530	310	tandem	360453	136	tandem	356694	0.798826027374981	0.880304010363475	0.999396068738877	0.843490037695655	0.861610373028608	1.15290341763474	0.900346530996151	1.01696928964192	18
YBR060C	362572	chrII	362514	360652	-1	362632	360609	Verified	GO:0003682,GO:0003688,GO:0005656,GO:0005664,GO:0006267,GO:0006270,GO:0006348,GO:0030466,GO:0031261,GO:0051568	2024	361621	2001	tandem	363633	310	tandem	360454	0.829160084513771	0.934055126947205	0.916483773720228	0.791620684654218	0.677177110370978	0.676948069578949	0.737414786468567	0.981901941839046	60
YBR061C	365693	chrII	365719	364787	-1	365726	364634	Verified	GO:0005737,GO:0006412,GO:0008175,GO:0030488	1093	365180	151	tandem	365802	2001	tandem	363633	0.98575938338497	0.952906010621265	1.10203613901612	0.878419037789297	1.06699370224094	0.803260465774155	0.924472223825231	1.0245808119768	33
YBR065C	369678	chrII	369678	368584	-1	369750	368276	Verified	GO:0000398,GO:0003674,GO:0005634,GO:0031505	1475	369013	197	tandem	369849	91	tandem	368230	0.445839741794622	0.692471585995183	0.807659383955065	0.540946561413824	0.746755222320999	0.466141420796461	0.590488793991309	0.96639796480623	72
YBR066C	370718	chrII	370699	370037	-1	370751	369948	Verified	GO:0001403,GO:0005634,GO:0007124,GO:0016564,GO:0042710	804	370350	1232	tandem	371367	197	tandem	369849	1.47284359073947	1.3838204279921	1.17030817156229	1.2221247819114	1.04218101706695	1.25835453898383	1.15614833505886	1.13121962240102	33
YBR067C	NaN	chrII	372735	372103	-1	372786	371984	Verified	GO:0005199,GO:0009277,GO:0016298,GO:0031505	803	372385	855	tandem	373214	1232	tandem	371368	5.0952461120949	5.88317688029275	5.9761513065093	3.16834777796098	2.11706026498868	2.20288396553234	2.53918477711227	1.16242148557395	NaN
YBR068C	375834	chrII	375690	373861	-1	375729	373642	Verified	GO:0005886,GO:0006865,GO:0015171,GO:0055085	2088	374686	699	tandem	376079	855	tandem	373214	6.68452357279242	6.89722586171522	5.00188500844768	8.21337825525815	3.81014303278032	12.559759653569	8.47205160425591	1.75819868283682	-105
YBR069C	378502	chrII	378433	376574	-1	378538	376429	Verified	GO:0005886,GO:0006865,GO:0015171,GO:0015827,GO:0015828,GO:0022893,GO:0055085	2110	377484	639	tandem	378858	699	tandem	376079	4.42711063875909	3.83670058273975	3.57776102638083	4.06761309471312	2.27249192641368	4.41020416333132	3.93827172733294	1.29218909810442	36
YBR070C	379944	chrII	379934	379221	-1	379987	379178	Verified	GO:0004577,GO:0005624,GO:0006488,GO:0030176,GO:0031227,GO:0042175,GO:0043495,GO:0043541	810	379583	351	divergent	380163	639	tandem	378858	1.34156747634081	1.32765914531845	1.01530922223058	1.14990460056131	0.860529152482348	2.28449265443927	0.999201639310022	1.10594825357446	43
YBR072W	382042	chrII	382030	382674	1	381956	382840	Verified	GO:0003729,GO:0005634,GO:0005737,GO:0006457,GO:0006950,GO:0051082	885	382398	634	tandem	381639	-72	convergent	382804	0.419592627640897	0.746551845990505	2.71291626844478	0.374583149757029	0.52343798747688	6.04222701796062	0.588997660673151	1.0237589813018	86
YBR073W	383177	chrII	383112	385988	1	383154	386050	Verified	GO:0000727,GO:0005634,GO:0007131,GO:0008094,GO:0015616,GO:0030491,GO:0032392,GO:0045144	2897	384602	132	divergent	383088	230	tandem	386165	0.969048511588197	0.818011607792214	0.616073028580413	0.903398844644378	1.06092237177205	0.436608068387	0.961961536877593	1.05053919344045	23
YBR076W	390317	chrII	390227	391291	1	390227	391291	Verified	GO:0003674,GO:0005575,GO:0031505	1065	390759	895	tandem	389779	285	convergent	391434	0.811408557398482	0.674225874811851	0.920843951828066	0.544329998694149	0.849782889118076	1.89293206657593	0.643193813895592	1.02710037695169	90
YBR077C	392280	chrII	392293	391805	-1	392352	391577	Verified	GO:0000329,GO:0005737,GO:0005774,GO:0007165,GO:0016237,GO:0031902,GO:0034448,GO:0034449,GO:0043325	776	391965	594	divergent	392649	1349	convergent	390902	1.75987452749406	1.6526016837879	2.12887146466988	1.50284815779566	1.24692558685758	3.75921357357741	1.96626725229541	1.07418408225613	72
YBR078W	392786	chrII	393123	394742	1	392947	394894	Verified	GO:0001950,GO:0003674,GO:0005624,GO:0005739,GO:0005886,GO:0009277,GO:0031505	1948	393921	594	divergent	392650	399	convergent	395094	6.37981783479998	5.9978783841164	2.61483842782553	7.08798877997787	7.01272418711437	3.8362702665273	6.86220595232457	1.58098391798007	-161
YBR079C	398261	chrII	398277	395383	-1	398302	395294	Verified	GO:0000131,GO:0003743,GO:0005737,GO:0005852,GO:0006413,GO:0010494	3009	396798	161	tandem	398383	2346	convergent	394121	2.25070538372942	1.84900878132962	1.09603985414657	2.36986310918945	2.44609180468113	1.77721743463379	2.6201438979232	1.22119519491686	41
YBR080C	400866	chrII	400890	398614	-1	400916	398464	Verified	GO:0000045,GO:0005737,GO:0016887,GO:0035494,GO:0042144,GO:0043001,GO:0043332,GO:0048211,GO:0048219,GO:0048280	2453	399690	188	tandem	401010	161	tandem	398383	0.869268714164834	0.886886291777148	0.755205216478693	0.742877473667444	0.998655528435109	0.861382581360681	0.905908731193722	1.05810337546862	50
YBR081C	405344	chrII	405251	401253	-1	405397	401105	Verified	GO:0000124,GO:0000747,GO:0005198,GO:0005739,GO:0006461,GO:0016568,GO:0016573,GO:0046695	4293	403251	1063	tandem	405929	188	tandem	401011	0.545012950716177	0.7228507815331	0.695483166477753	0.590050939776352	0.599830738099433	0.526693460996762	0.548277048498147	1.08941432037025	53
YBR082C	407179	chrII	407169	406628	-1	407234	406461	Verified	GO:0000209,GO:0000502,GO:0004842,GO:0006513,GO:0006950,GO:0016567,GO:0043162	774	406848	1887	divergent	408178	1063	tandem	405929	2.27241034541885	2.02871684375819	1.38104460279964	2.08087058500457	2.18472851600717	2.58390743626171	2.91603702081401	1.18615885530431	55
YBR083W	409112	chrII	409169	410629	1	409122	410704	Verified	GO:0001403,GO:0003704,GO:0005634,GO:0007124,GO:0043565,GO:0045944	1583	409913	1887	divergent	408178	335	tandem	410872	1.13206243129311	1.52697508897704	0.560556720487405	1.75615211666587	1.52836160414377	0.740366394005635	2.06249084052184	1.25280546115109	-10
YBR084W	411055	chrII	411054	413981	1	411040	414073	Verified	GO:0004329,GO:0004477,GO:0004479,GO:0004488,GO:0005739,GO:0006139,GO:0046656	3034	412557	335	tandem	410872	-5	convergent	414070	1.66672996392962	1.24029412692615	1.20643789480707	1.44376256385374	1.37849442039949	0.654714307742463	1.22566928292363	1.05613325840627	15
YBR084C-A	415471	chrII	415261	414186	-1	415311	414069	Verified	GO:0003735,GO:0006412,GO:0022625	1243	414690	607	divergent	415615	3028	convergent	412555	6.13262126146083	4.81824620839463	2.96143957624639	6.24484581271142	5.68672479350544	3.22526810830493	6.03901104016352	1.33341356019714	-160
YBR085W	415904	chrII	415983	416906	1	415919	417077	Verified	GO:0005471,GO:0005739,GO:0005743,GO:0006783,GO:0009061,GO:0015886,GO:0055085	1159	416498	607	divergent	415615	1470	convergent	417812	0.205476627344852	0.544005490338543	0.400705318977914	0.3159616011248	0.28747292526448	0.226993202603696	0.228423374857533	1.03098852490418	-15
YBR086C	423297	chrII	423041	420201	-1	423344	420078	Verified	GO:0005886,GO:0006970,GO:0008289,GO:0033101	3267	421711	409	divergent	423549	884	tandem	419636	1.23975570332639	1.32103931955708	0.761629576277431	1.3845263912588	1.45736913214278	0.951618174503171	1.41084889708897	1.05393919397721	47
YBR087W	423795	chrII	423765	424829	1	423754	424889	Verified	GO:0003689,GO:0005663,GO:0006272,GO:0006298,GO:0007062,GO:0031389,GO:0031390,GO:0031391	1136	424322	409	divergent	423549	33	convergent	424906	1.18325203663478	1.05589618627081	0.839195603635377	1.10817126315857	1.08837675441286	0.882324957865513	1.02584075608348	1.02579736499493	41
YBR088C	425818	chrII	425766	424990	-1	425806	424923	Verified	GO:0000710,GO:0005634,GO:0005657,GO:0006272,GO:0006273,GO:0006284,GO:0006289,GO:0006298,GO:0006301,GO:0006348,GO:0007064,GO:0030337,GO:0030466,GO:0043626	884	425365	208	tandem	425910	1168	convergent	424339	1.52959936366434	1.50621706317358	0.825522005957507	1.95822164326003	1.76370414997146	0.638981031830285	1.7244369038761	1.16824086722889	-12
YBR089C-A	426810	chrII	426873	426190	-1	426873	426015	Verified	GO:0005634,GO:0006338,GO:0006366,GO:0008301,GO:0031491,GO:0043565,GO:0070898	859	426444	-859	tandem	426443	208	tandem	425911	2.12611127664114	1.82396001575478	1.84210965821229	2.01846467593171	1.89504449547734	2.24650928582787	2.09251324735573	1.24315874462541	63
YBR091C	427475	chrII	427484	427155	-1	427525	427061	Verified	GO:0005543,GO:0005739,GO:0015266,GO:0042721,GO:0045039	465	427293	121	tandem	427586	2	tandem	427060	1.14802966450107	1.20715802606315	1.39428418879598	1.17466422732155	1.26506061391526	1.63254456861204	1.05179290145599	1.14555512953246	50
YBR092C	429011	chrII	429101	427698	-1	429115	427647	Verified	GO:0003993,GO:0006796,GO:0030287,GO:0042723	1469	428381	376	tandem	429303	121	tandem	427586	1.52032984026412	1.92267443786314	1.36042338691813	2.53093107651273	2.35526780642863	1.57777179116656	3.09109898912478	1.06388823148029	104
YBR093C	431188	chrII	430951	429548	-1	430986	429492	Verified	GO:0003993,GO:0006796,GO:0008361,GO:0009277,GO:0016036,GO:0017111,GO:0030287,GO:0047429	1495	430239	983	divergent	431478	376	tandem	429304	1.08181059550783	1.35828207851777	0.933051063358248	1.31917910482995	1.06943168074834	0.912601702041744	1.32386283916566	1.05455991671787	-202
YBR094W	432023	chrII	432036	434297	1	431970	434402	Verified	GO:0000932,GO:0000956,GO:0003674,GO:0005737,GO:0008150	2433	433186	983	divergent	431478	-89	convergent	434357	0.501892661791906	0.545321496326119	0.603779843499551	0.532924016100977	0.681079519498264	0.543953866299549	0.647914610909885	0.993544882884843	53
YBR095C	435692	chrII	435698	434406	-1	435738	434314	Verified	GO:0000122,GO:0000747,GO:0001403,GO:0004407,GO:0005634,GO:0016575,GO:0031939,GO:0033698,GO:0070210	1425	435026	200	divergent	435838	2343	convergent	433142	0.839094427508703	0.866901566059291	0.872057017217635	0.82420029670997	0.658899773586717	1.20740672890824	0.921299437264741	1.01816476684605	46
YBR097W	436959	chrII	436951	441315	1	436920	441394	Verified	GO:0000011,GO:0000139,GO:0004674,GO:0005739,GO:0006468,GO:0006623,GO:0016236,GO:0034271,GO:0034272,GO:0043130,GO:0045053,GO:0045324,GO:0048017	4475	439157	138	tandem	436851	122	tandem	441455	0.55094388965124	0.4880469111355	0.545964325091837	0.415630795382721	0.474295815640553	0.420607662715415	0.399718182662241	0.983616075728775	39
YBR098W	441545	chrII	441515	443590	1	441517	443745	Verified	GO:0000712,GO:0003713,GO:0004519,GO:0005634,GO:0006265,GO:0006281,GO:0006974,GO:0007131,GO:0008821,GO:0010520,GO:0048476	2229	442631	122	tandem	441456	-3	convergent	443743	0.601605071364852	0.734623359636196	0.770519942879038	0.633696668478988	0.829520810342654	0.713625001028551	0.566443863994764	0.96410353810156	28
YBR101C	444688	chrII	444693	443821	-1	444765	443743	Verified	GO:0000774,GO:0005829,GO:0006412,GO:0022626	1023	444254	190	tandem	444860	2225	convergent	442630	1.32245962380832	2.41624424025494	1.71950137484334	1.77161151713617	1.9358026566811	1.97469980417547	2.20100931612469	1.11355795783271	77
YBR102C	447339	chrII	447323	445062	-1	447354	444956	Verified	GO:0000131,GO:0000145,GO:0000245,GO:0003674,GO:0005934,GO:0005935,GO:0006887,GO:0043332	2399	446155	194	divergent	447451	190	tandem	444861	0.688593904552019	0.609930591752345	0.625839706364591	0.542533537605082	0.575835721995194	0.632413942950257	0.626250174792643	1.04817143930471	15
YBR103W	447586	chrII	447709	449316	1	447549	449364	Verified	GO:0003674,GO:0005634,GO:0016575,GO:0031939,GO:0032874,GO:0034967,GO:0045449,GO:0045835,GO:0070210	1816	448457	194	divergent	447452	214	tandem	449471	0.674859351111609	0.796235570279344	0.811250570621396	0.80758431487523	0.767553324115345	0.496851586929632	0.737134189000266	0.94057425738223	37
YBR104W	449600	chrII	449667	450656	1	449579	450740	Verified	GO:0005342,GO:0005739,GO:0006839,GO:0055085	1162	450160	214	tandem	449472	-20	convergent	450730	1.07883279676923	0.940940537166204	1.14806732256252	0.957142115722679	1.4372242527969	1.03666892600712	1.08867440213517	0.999954072455599	21
YBR105C	451926	chrII	451969	450881	-1	451995	450721	Verified	GO:0003674,GO:0006623,GO:0007039,GO:0016023,GO:0016192,GO:0019898,GO:0034657,GO:0043161,GO:0045721,GO:0051469	1275	451358	629	divergent	452310	1141	convergent	450150	0.829168480200479	0.799266685498095	1.65055674519696	0.624306290667714	1.21844891396787	0.995943429520728	0.645933314030438	1.0727638440975	69
YBR106W	452662	chrII	452658	453224	1	452625	453364	Verified	GO:0003674,GO:0005739,GO:0006817,GO:0016020	740	452995	629	divergent	452310	428	convergent	453578	4.62116466936809	4.45276735299344	3.83533835832188	4.07155257011339	3.60732101684685	2.7407189828242	4.24936492359929	1.12641954272158	37
YBR107C	454553	chrII	454530	453793	-1	454551	453793	Verified	GO:0000942,GO:0003674,GO:0007059,GO:0030437,GO:0034087,GO:0034089,GO:0034090,GO:0045144,GO:0071459	759	454172	255	divergent	454679	1167	convergent	453209	1.54121410277026	1.54712406410094	1.29548687757124	1.10555442755539	0.875570930808694	1.08719480207759	1.01632137883418	1.03252596039333	-2
YBR108W	454832	chrII	454822	457665	1	454807	457852	Verified	GO:0000147,GO:0003674,GO:0030479,GO:0045121	3046	456330	255	divergent	454679	-129	convergent	457787	0.666514195610545	0.929480560526725	0.976107513121179	0.681178406659086	0.583870396892404	0.645784213867149	0.600372457020179	1.00830642953524	25
YBR109C	458372	chrII	458362	457919	-1	458401	457724	Verified	GO:0000131,GO:0000742,GO:0005509,GO:0005515,GO:0005823,GO:0005934,GO:0005935,GO:0006607,GO:0006661,GO:0006898,GO:0007010,GO:0007114,GO:0016237,GO:0042144,GO:0042991,GO:0043332,GO:0048306,GO:0051300	678	458063	255	divergent	458529	2916	convergent	456266	1.5404179558645	1.86761069989132	1.94818580629913	1.608954922694	1.10575607443279	2.64081285828433	2.12500962541516	1.02251926212584	29
YBR110W	458641	chrII	458872	460221	1	458657	460318	Verified	GO:0005783,GO:0006487,GO:0006490,GO:0016021,GO:0019187	1662	459488	255	divergent	458529	788	convergent	460712	0.618677940392684	0.534689948435209	0.724692049949756	0.503092570548592	0.683898968934583	0.959908589588765	0.67772237059138	0.974930602000472	-16
YBR111C	461907	chrII	461873	461178	-1	461856	461107	Verified	GO:0005634,GO:0005737,GO:0005739,GO:0019693,GO:0047631	750	461482	281	divergent	461997	2449	convergent	459882	0.81809525759406	1.0521995833072	1.1683633955463	0.67914500144183	0.697028613510687	0.913428595218545	0.750916386615245	1.03532487302682	-51
YBR111W-A	462146	chrII	462139	462579	1	462138	462742	Verified	GO:0000124,GO:0005643,GO:0006368,GO:0006406,GO:0008047,GO:0016578,GO:0030528,GO:0032880,GO:0045944,GO:0070390,GO:0071819	605	462440	281	divergent	461997	-101	convergent	462691	1.66787285894779	1.32955835192843	1.65064729822565	1.23875287467048	1.25498067957946	0.920861875103224	1.39952009675688	0.941895991570225	8
YBR112C	465908	chrII	465770	462870	-1	465964	462642	Verified	GO:0003713,GO:0005634,GO:0006338,GO:0016481,GO:0016565,GO:0016584,GO:0017053	3323	464303	1165	divergent	466547	503	convergent	462390	1.40099507170098	1.54753026522552	1.11641257992518	1.68439825288596	1.80287285642198	1.06706162993179	1.74641175928391	1.05542917154695	56
YBR114W	467222	chrII	467248	469620	1	467130	469679	Verified	GO:0000113,GO:0000715,GO:0003684,GO:0004842,GO:0008094,GO:0031463,GO:0042787	2550	468405	1165	divergent	466547	-69	convergent	469644	0.594959375638563	0.683341094177299	0.612714193069751	0.553884491941766	0.607455923376808	0.528966254569167	0.64330595061826	0.978597718308874	92
YBR115C	474004	chrII	473926	469748	-1	474013	469611	Verified	GO:0004043,GO:0005737,GO:0019878	4403	471812	221	tandem	474124	2480	convergent	468371	0.975551960301434	0.917276491678414	0.932025351320001	1.05582836134772	1.17153401920923	0.923384054460065	1.05880716658741	1.04111091824848	9
YBR117C	476641	chrII	476437	474392	-1	476674	474235	Verified	GO:0004802,GO:0005634,GO:0005737,GO:0006098	2440	475455	974	divergent	477161	221	tandem	474124	0.528474087096758	0.738925976872502	0.896460440729741	0.622120351675778	0.686075070149367	0.998597223733702	0.560852519292879	1.03921521160955	33
YBR118W	477704	chrII	477671	479047	1	477649	479137	Verified	GO:0003746,GO:0005525,GO:0005737,GO:0005840,GO:0005853,GO:0006409,GO:0006414,GO:0019003	1489	478393	974	divergent	477162	160	tandem	479217	2.84524726894923	2.0535043252912	1.8763190558327	2.70523172139148	2.60239542129223	2.32345508521566	2.648782222827	0.305527559831995	55
YBR119W	NaN	chrII	479338	480323	1	479298	480467	Verified	GO:0000398,GO:0003723,GO:0005685,GO:0030619,GO:0071004	1170	479883	160	tandem	479218	-93	convergent	480420	1.0078579001864	1.13635628881496	1.43887227963486	1.18250721224202	1.41490851033153	1.34466673715083	1.39938744381404	1.07714866059897	NaN
YBR120C	480952	chrII	480923	480435	-1	481006	480375	Verified	GO:0003674,GO:0005739,GO:0006412	632	480691	254	tandem	481133	1076	convergent	479837	0.951733168817587	1.11611462141669	0.844393380851756	0.923130291122179	0.778076434382176	0.825988915929165	0.965646756970285	1.16235836181768	54
YBR121C	483432	chrII	483367	481364	-1	483444	481261	Verified	GO:0004820,GO:0005737,GO:0005739,GO:0006353,GO:0006426,GO:0070150	2184	482353	329	tandem	483609	254	tandem	481134	1.57309748308461	1.59648736069725	1.21622431291681	1.93801369115161	1.62227490609803	1.27432235481976	1.76107114709098	1.13069397521396	12
YBR122C	484490	chrII	484503	483970	-1	484536	483774	Verified	GO:0003735,GO:0005739,GO:0005762,GO:0032543	763	484155	140	tandem	484606	329	tandem	483609	1.89087344855905	1.89187172353575	1.86921759430314	1.98014026369131	1.76158463759574	2.2676629565136	1.51163395840562	1.12689065153292	46
YBR123C	486680	chrII	486691	484742	-1	486759	484677	Verified	GO:0000127,GO:0003709,GO:0006384	2083	485718	301	tandem	486910	140	tandem	484607	0.60472479601406	0.755256434121902	0.886039690206619	0.612944987720518	0.718963673860586	0.575386266839634	0.699714818907402	1.12681003648781	79
YBR125C	488511	chrII	488380	487199	-1	488559	487061	Verified	GO:0004722,GO:0005737,GO:0008150	1499	487810	214	tandem	488666	301	tandem	486910	0.735829141026499	0.866624834583658	0.94311359288289	0.75495222926151	0.757784205908993	0.698525576271571	0.783855047958388	1.02767486733397	48
YBR126C	490489	chrII	490392	488905	-1	490499	488774	Verified	GO:0003825,GO:0005737,GO:0005946,GO:0005992,GO:0006950,GO:0044262	1726	489637	603	tandem	490801	214	tandem	488667	1.46423813676518	1.8176781444871	1.25976468661065	1.40114934348656	1.10115501080008	2.25034652128806	1.3610575548283	1.21972883767693	10
YBR127C	492822	chrII	492822	491269	-1	492886	491103	Verified	GO:0000221,GO:0000329,GO:0005737,GO:0006874,GO:0007035,GO:0046961,GO:0055085	1784	491995	-89	tandem	492841	603	tandem	490801	2.07960793478585	1.98483148653748	1.26236679098711	1.84399490774945	1.85972015159026	1.45316063878483	1.93424301364801	1.18104759686634	64
YBR128C	494100	chrII	494115	493081	-1	494147	492798	Verified	GO:0000300,GO:0000329,GO:0000407,GO:0016236,GO:0016303,GO:0030433,GO:0032258,GO:0034271,GO:0034727	1350	493473	71	tandem	494183	-89	tandem	492843	0.661553473298055	0.764820737081691	1.12530195292004	0.649296468794526	0.773808124538084	0.803666501911165	0.927817561327958	0.99949853416659	47
YBR129C	495322	chrII	495339	494353	-1	495374	494219	Verified	GO:0003674,GO:0005737,GO:0005739,GO:0008150	1156	494797	104	tandem	495426	71	tandem	494183	0.811135063288378	0.703517277014514	0.987104375140146	0.69588971214784	0.837660741447412	1.45442292418327	0.689243830955528	0.981642114848271	52
YBR130C	496888	chrII	496869	495592	-1	496929	495479	Verified	GO:0003729,GO:0005737,GO:0005934,GO:0007533,GO:0008298,GO:0030478,GO:0048309	1451	496204	189	divergent	497024	104	tandem	495427	1.43821727397762	1.34939963222358	2.13002024348374	1.33482200628949	1.28722432168036	2.88824707414561	1.22681624198259	1.10395218592351	41
YBR131W	497175	chrII	497163	499277	1	497119	499352	Verified	GO:0000046,GO:0005085,GO:0005770,GO:0006623,GO:0006914,GO:0007034,GO:0016020,GO:0048278	2234	498236	189	divergent	497024	-1	convergent	499351	0.520923663272706	0.618451175763557	0.617658844950338	0.486282582989386	0.546823624853617	0.462026384631062	0.439081564948705	1.03742942853999	56
YBR132C	501575	chrII	501442	499652	-1	501553	499352	Verified	GO:0005774,GO:0005789,GO:0005887,GO:0006631,GO:0006865,GO:0006970,GO:0015171,GO:0015203,GO:0015226,GO:0015846,GO:0015879,GO:0055085	2202	500453	109	tandem	501608	2232	convergent	498236	0.840686696329281	0.918095916959356	0.69202038060705	0.592777957260955	0.603431376980812	0.563994791522923	0.733355680513498	1.03446737233086	-22
YBR133C	504390	chrII	504287	501804	-1	504400	501663	Verified	GO:0000086,GO:0005935,GO:0035241,GO:0035243,GO:0051726	2738	503032	353	divergent	504577	109	tandem	501608	0.779629225089623	0.900117668005769	0.625126124919259	1.00212104214099	1.2145058978853	0.929476403841307	1.15956247704698	1.04160800367151	10
YBR135W	504820	chrII	504854	505306	1	504754	505510	Verified	GO:0000307,GO:0005634,GO:0005737,GO:0006350,GO:0030295,GO:0043130,GO:0045893,GO:0051726	757	505132	353	divergent	504577	106	tandem	505563	1.03644657047028	0.92061636345222	0.937431734919004	1.02581555126172	1.19005257208511	1.10466955282948	1.07814348257645	0.970077021400557	66
YBR136W	505690	chrII	505668	512774	1	505617	512970	Verified	GO:0000077,GO:0000722,GO:0000723,GO:0004672,GO:0005634,GO:0005739,GO:0006139,GO:0006260,GO:0006310,GO:0006975,GO:0007131,GO:0016572	7354	509294	106	tandem	505564	-19	tandem	512960	0.339941018970125	0.533981677574694	0.567735871235784	0.412350170665921	0.396618551693659	0.397013446064316	0.367521189592958	0.966004690467208	73
YBR137W	512984	chrII	513044	513583	1	512952	513680	Verified	GO:0003674,GO:0005737,GO:0008150,GO:0072380	729	513316	-19	tandem	512962	-68	convergent	513646	0.917667135765794	0.985211849410808	1.3293363364284	0.725601548367397	0.838605158086799	1.5500614735169	0.663934308322556	1.00641491126482	32
YBR139W	515689	chrII	515664	517190	1	515659	517223	Verified	GO:0000324,GO:0004185,GO:0017171,GO:0046938	1565	516441	253	divergent	515532	15	convergent	517231	0.614130310856492	0.997469444711964	0.848832297094956	0.756875209760892	1.05271934713041	0.820573845602847	1.08620835159136	1.09771946817486	30
YBR140C	526887	chrII	526628	517350	-1	526628	517239	Verified	GO:0005099,GO:0005739,GO:0016020,GO:0030818,GO:0032320,GO:0045761,GO:0046580	9390	521934	235	tandem	526746	1579	convergent	516449	0.707010144455167	0.670778076068282	0.730862209861915	0.62734877120086	0.661335514525431	0.506670946341711	0.730225282902811	0.980864278127507	-259
YBR142W	528297	chrII	528317	530638	1	528270	530645	Verified	GO:0000463,GO:0000466,GO:0004004,GO:0005730,GO:0042273	2376	529458	211	divergent	528164	89	convergent	530690	0.995053845651698	0.773329637594158	0.774461262722454	0.910671970164648	0.979240631062713	0.435693094428637	0.689733159000588	1.01851095943245	27
YBR143C	532209	chrII	532182	530869	-1	532221	530735	Verified	GO:0000910,GO:0003747,GO:0005829,GO:0006415,GO:0016149,GO:0018444	1487	531478	1499	divergent	532971	2464	convergent	529503	2.3391165861836	1.86530632760908	1.72221374469549	2.27028338288793	2.17354088579126	1.64713471562375	2.23346369880811	1.10814683663248	12
YBR145W	533741	chrII	533762	534817	1	533721	534918	Verified	GO:0000947,GO:0004022,GO:0005634,GO:0005737,GO:0006116,GO:0043458	1198	534320	1499	divergent	532971	278	tandem	535057	1.1273518636952	1.00071478942353	1.20080784956839	1.17779281303109	1.08098738070897	0.977835811248057	0.908521851933965	1.06840048352175	20
YBR146W	535259	chrII	535260	536096	1	535197	536318	Verified	GO:0003735,GO:0005739,GO:0005763,GO:0032543	1122	535758	278	tandem	535058	256	tandem	536446	1.0166281989844	0.942334942951947	0.84091221151137	0.937961514569326	1.02880423200191	1.03865205319242	1.07528285653381	1.00364847581888	62
YBR147W	536467	chrII	536575	537465	1	536575	537494	Verified	GO:0003674,GO:0005739,GO:0008150	920	537035	256	tandem	536447	194	tandem	537591	0.36077676566176	0.47253790798368	0.57004902476212	0.249585515630947	0.299408895048726	0.198251028041277	0.358601355046603	1.00746735456745	-108
YBR148W	537736	chrII	537876	539705	1	537689	539787	Verified	GO:0003674,GO:0005628,GO:0032120	2099	538738	194	tandem	537592	130	tandem	539852	0.263972838388358	0.440041424774121	0.457737713713412	0.277714316791528	0.246736978837054	0.522550178203293	0.31251502910635	0.906527044048164	47
YBR149W	539972	chrII	539987	541021	1	539918	541118	Verified	GO:0004032,GO:0005829,GO:0044262,GO:0045290	1201	540518	130	tandem	539853	24	convergent	541130	0.978738022827422	1.12451767045637	1.13048795365483	0.890913838428823	1.17126107991364	1.20043090887395	1.68039588970909	1.14322855170306	54
YBR150C	544465	chrII	544493	541209	-1	544524	541143	Verified	GO:0005634,GO:0005737,GO:0005739,GO:0008150,GO:0043565	3382	542834	390	divergent	544719	1224	convergent	540531	0.735510051497638	0.865869967134981	0.803371879770874	0.698024260583166	0.688651926365493	0.8515205482504	0.708091106905518	0.952241721458012	59
YBR151W	544915	chrII	545028	545978	1	544915	546108	Verified	GO:0003674,GO:0005634,GO:0005737,GO:0008150	1194	545512	390	divergent	544720	213	tandem	546215	0.782940286813078	0.914760895875461	0.959893761330968	0.811438148084364	1.04396805441954	1.04406572825576	0.943702367668055	1.01790794399319	0
YBR152W	546387	chrII	546376	547251	1	546322	547251	Verified	GO:0000349,GO:0000398,GO:0003674,GO:0046540	930	546787	213	tandem	546215	158	tandem	547330	0.809464029910192	0.947806817683675	0.89603718927135	0.776943489486551	0.566193181848908	0.451965833428995	0.570430645808322	1.09761223074666	65
YBR153W	547432	chrII	547460	548194	1	547410	548241	Verified	GO:0005575,GO:0008703,GO:0009231	832	547826	158	tandem	547331	24	convergent	548253	1.5750388509337	1.6057549675063	1.29526420117716	1.65009932731981	1.59250924654479	1.03365498128514	1.36931078663941	0.983547211543656	22
YBR154C	549057	chrII	549009	548362	-1	549100	548266	Verified	GO:0003899,GO:0005665,GO:0005666,GO:0005736,GO:0006360,GO:0006366,GO:0006383,GO:0042797	835	548683	625	divergent	549413	855	convergent	547838	2.3507734730159	2.23708383522714	1.70390917819445	2.39436616736202	2.57472229944474	1.7044336252215	2.35434359630986	1.13667359113233	43
YBR155W	549791	chrII	549771	550928	1	549726	551018	Verified	GO:0005737,GO:0006457,GO:0030544,GO:0051879	1293	550372	625	divergent	549413	-92	convergent	550972	0.657067116209068	0.698435559408745	0.764511458440878	0.822899844184397	1.01133040374653	0.746550860897046	0.705714837068902	0.994084478575373	65
YBR156C	553194	chrII	553200	551104	-1	553237	550927	Verified	GO:0005828,GO:0005876,GO:0006468,GO:0007059,GO:0030295,GO:0032133,GO:0032465,GO:0051233	2311	552082	180	tandem	553327	1200	convergent	550327	0.396982665243275	0.655853785269167	0.62397951728423	0.640942433169161	0.72335702968471	0.320953344689926	0.580035871506717	0.991646191434507	43
YBR157C	NaN	chrII	554310	553543	-1	554382	553418	Verified	GO:0003674,GO:0005575,GO:0008150	965	553900	1903	divergent	555334	180	tandem	553328	1.47721271253067	1.288854956081	1.11620304436337	1.2986712873472	0.952237139752486	0.947894536962308	1.13346041692369	1.05999294980269	NaN
YBR158W	556234	chrII	556549	558198	1	556286	558348	Verified	GO:0001100,GO:0005515,GO:0005634,GO:0005737,GO:0005933,GO:0007093	2063	557317	1903	divergent	555334	311	tandem	558504	6.00730858751095	4.36084405076479	1.76397085547566	5.98157715505485	5.27137030906018	1.52735907107075	5.26586761862571	1.13351634749952	-52
YBR159W	558703	chrII	558685	559728	1	558660	559815	Verified	GO:0005783,GO:0016021,GO:0030497,GO:0045703	1156	559238	311	tandem	558504	131	tandem	559881	1.12575714844266	0.942581084661856	0.824752178769823	0.852270691399653	1.09451424003578	1.12882725969648	1.014766430185	0.935899622146037	43
YBR160W	560046	chrII	560078	560974	1	559947	561068	Verified	GO:0000235,GO:0000307,GO:0004693,GO:0005634,GO:0005737,GO:0005783,GO:0005816,GO:0005840,GO:0005935,GO:0006468,GO:0010568,GO:0010569,GO:0010570,GO:0010571,GO:0010696,GO:0010898,GO:0045892,GO:0045893,GO:0045930,GO:0045931,GO:0051446,GO:0051447	1122	560508	131	tandem	559881	338	tandem	561237	0.874493351921036	1.13532952236174	0.957952001083192	1.25231379971459	1.14488434694257	1.20441274368295	1.35349024263743	0.987612766345214	99
YBR161W	561575	chrII	561634	562764	1	561407	563028	Verified	GO:0000030,GO:0000324,GO:0006688,GO:0016757,GO:0030148	1622	562218	338	tandem	561238	-130	convergent	562963	1.60761124631117	1.19914227104476	1.28452820430099	1.47503934271843	1.2694058843163	1.9872659938979	1.07707615948475	0.98477930082767	168
YBR162C	564666	chrII	564570	563203	-1	564808	562899	Verified	GO:0000324,GO:0003674,GO:0008150,GO:0009277	1910	563854	387	divergent	565002	1491	convergent	562153	3.84857656431609	3.29653240726485	1.86977664196725	3.58834361191637	3.56304150993796	2.63226913922141	2.94203426196745	1.11879254368658	142
YBR162W-A	565254	chrII	565231	565428	1	565196	565526	Verified	GO:0003674,GO:0005783,GO:0009306	331	565361	387	divergent	565002	112	tandem	565582	3.33127705003139	2.42720027175447	3.45993964274299	2.67697438154954	2.23934824275787	3.92149717299773	3.01652493049436	1.1451044726397	58
YBR163W	565659	chrII	565723	567480	1	565639	567536	Verified	GO:0000002,GO:0005739,GO:0045145	1898	566588	112	tandem	565583	236	convergent	567654	1.08977026604267	0.897029724131906	0.993058050278405	0.914042751692804	0.912026631395895	1.24532183750845	0.796263016295543	0.984468018937719	20
YBR164C	568499	chrII	568426	567875	-1	568545	567773	Verified	GO:0003924,GO:0005625,GO:0005794,GO:0005802,GO:0005829,GO:0006623,GO:0016192,GO:0043001	773	568159	214	divergent	568652	2133	convergent	566706	0.825227934825845	0.879713366814533	0.707652645150572	0.84785193419626	1.05923952440046	0.792226931452249	0.85240994485377	0.92786687564959	46
YBR165W	568787	chrII	568852	569685	1	568760	569731	Verified	GO:0003674,GO:0005634,GO:0006611,GO:0016567	972	569246	214	divergent	568653	21	convergent	569742	1.005609221248	1.1334523174408	1.15033884523169	0.855445659031179	1.45054689781788	1.00191060760703	0.787029511459547	0.950855746193151	27
YBR166C	571191	chrII	571200	569842	-1	571252	569753	Verified	GO:0005737,GO:0006570,GO:0008977	1500	570503	147	tandem	571326	992	convergent	569257	0.84840385179728	0.882102090320072	1.22607724103674	0.814803449736192	1.01247134181272	1.14114092754815	0.969640409825461	0.939410884114512	61
YBR167C	571884	chrII	571890	571468	-1	571926	571400	Verified	GO:0000171,GO:0000172,GO:0004526,GO:0005655,GO:0006364,GO:0006379,GO:0008033,GO:0034965	527	571663	317	divergent	572085	147	tandem	571326	0.678007421913862	0.945159831784662	1.16281932835553	1.00843167737915	0.857795848928949	1.37073754331523	0.869495486992222	1.22302742126001	42
YBR168W	572280	chrII	572371	573612	1	572244	573780	Verified	GO:0003674,GO:0005779,GO:0007031	1537	573012	317	divergent	572085	-42	convergent	573759	0.508966422509392	0.499436680896697	0.756816190593117	0.456555456983126	0.515350923245496	0.851704333752293	0.496265078879843	0.960294138355748	36
YBR169C	576066	chrII	575996	573915	-1	575996	573739	Verified	GO:0000774,GO:0005737,GO:0006457,GO:0042026	2258	574868	217	tandem	576105	1494	convergent	572992	0.348179078218985	0.647404189963617	0.776033283673637	0.395654513491865	0.4166235968292	0.862583800349013	0.39417855782036	0.968767940502802	-70
YBR170C	578079	chrII	578086	576344	-1	578159	576214	Verified	GO:0000837,GO:0003674,GO:0005783,GO:0030433,GO:0034098,GO:0042175	1946	577187	178	divergent	578248	217	tandem	576105	0.929104766938002	0.744484701587112	0.698996971867961	0.762662750011625	0.868673535511713	1.2143207336872	0.742350448727134	1.00653136542961	80
YBR171W	578373	chrII	578364	578984	1	578338	579065	Verified	GO:0005789,GO:0008565,GO:0030447,GO:0031204,GO:0031207	728	578702	178	divergent	578249	-54	convergent	579038	1.61635644416187	1.435400347726	1.16990928213271	1.3471632925368	1.44163668912148	2.12083377908192	1.36608625416747	1.01491004782414	35
YBR172C	581439	chrII	581372	579150	-1	581483	579012	Verified	GO:0003674,GO:0005737,GO:0005789,GO:0006888,GO:0019898	2472	580248	98	tandem	581532	673	convergent	578675	1.46173621020846	1.63959933169445	1.58358878479283	1.85326816600592	1.85053432920947	1.21305540407341	1.73457001969069	1.07179910675408	44
YBR173C	582154	chrII	582172	581726	-1	582200	581582	Verified	GO:0003674,GO:0005634,GO:0005737,GO:0006511,GO:0006974,GO:0043248	619	581891	194	divergent	582297	98	tandem	581533	1.92536767686331	1.92508592498661	2.61367512388862	1.564396051323	1.07942834417179	1.97418309668243	1.47971031413379	1.13485801866598	46
YBR175W	582427	chrII	582408	583355	1	582395	583458	Verified	GO:0000723,GO:0006348,GO:0042800,GO:0048188,GO:0051568	1064	582927	194	divergent	582298	127	tandem	583522	0.884608948820064	0.819837369041699	0.916703684286919	0.711162166970155	0.697487049335051	0.516338004451997	0.798260304991589	1.01268051774978	32
YBR176W	583644	chrII	583720	584658	1	583586	584803	Verified	GO:0003864,GO:0005739,GO:0015940	1218	584195	127	tandem	583522	-120	convergent	584743	1.03345960837559	1.10502329052679	0.862053872876728	1.11282304122254	0.963563320274501	0.504145745090181	0.919856638422989	1.04527380894373	58
YBR177C	586164	chrII	586162	584807	-1	586193	584684	Verified	GO:0005739,GO:0005741,GO:0005811,GO:0017171,GO:0034319,GO:0034338,GO:0044255,GO:0051792,GO:0051793	1510	585439	297	tandem	586342	1097	convergent	584135	2.15177219399963	1.95097330193961	0.691709207080794	2.25119296563171	2.05238910714522	0.596256975125223	1.91084139023475	1.15021475208362	29
YBR179C	589131	chrII	589114	586547	-1	589179	586491	Verified	GO:0003924,GO:0005739,GO:0005741,GO:0005743,GO:0008053,GO:0031307,GO:0042803	2689	587835	561	divergent	589460	297	tandem	586342	0.911788590894019	0.87045907373309	0.637864937354448	0.710987112181837	0.710023164440861	0.573562250525983	0.775589169811807	0.998431871643753	48
YBR180W	589721	chrII	589741	591459	1	589741	591459	Verified	GO:0005275,GO:0005628,GO:0015837,GO:0030476,GO:0055085	1719	590600	561	divergent	589460	170	convergent	591544	0.276043588129013	0.2789541950589	0.350750101899524	0.287806869539216	0.408003480966227	0.346924446059224	0.277725332073464	1.04011963829603	-20
YBR181C	592777	chrII	592774	591712	-1	592827	591630	Verified	GO:0000462,GO:0003735,GO:0005737,GO:0006412,GO:0022627,GO:0032040	1198	592229	372	tandem	593013	1888	convergent	590686	2.76256795947715	2.56756337530912	1.23826932290404	3.14648991907759	2.9404543210036	1.46894513942619	3.24066575519627	0.728338612321559	50
YBR182C	595032	chrII	594864	593506	-1	595027	593200	Verified	GO:0003700,GO:0005634,GO:0005737,GO:0008301,GO:0043565,GO:0045944,GO:0047484	1828	594114	333	tandem	595194	372	tandem	593014	0.373637257159118	0.812774774524725	0.68484286840934	0.494307935562368	0.455910162485597	1.20018708862983	0.483291530976758	1.01305006426361	-5
YBR183W	596057	chrII	596115	597065	1	595906	597128	Verified	GO:0005783,GO:0046513,GO:0046514,GO:0050291,GO:0070774	1223	596517	350	divergent	595731	234	tandem	597245	0.525507856040627	0.740096102350749	0.421250966802886	0.628331851367247	0.644420097803696	1.03783742665836	0.687673752672798	0.951593029182388	151
YBR185C	599947	chrII	599959	599123	-1	599978	599004	Verified	GO:0005739,GO:0005743,GO:0007007,GO:0009060,GO:0032979,GO:0043022	975	599491	574	divergent	600265	1640	convergent	598184	0.646971914722058	0.740965617299388	0.752413561132232	0.716345149082859	0.592420666895266	0.547314555300521	0.763576726115605	1.07535598047211	31
YBR186W	600567	chrII	600553	602360	1	600553	602360	Verified	GO:0003674,GO:0005730,GO:0040020	1808	601457	574	divergent	600266	189	tandem	602455	0.643368747507599	0.593271156170295	0.666268148712799	0.490679657672353	0.501760764405911	0.603445506511797	0.504639254735561	0.957315774503929	14
YBR188C	604138	chrII	604107	603685	-1	604182	603530	Verified	GO:0000384,GO:0000398,GO:0000974,GO:0071006	653	603856	287	divergent	604326	979	convergent	603040	0.764205616903161	0.753992739343613	0.926880884778835	1.07597749446017	1.31604900251941	1.12402049292176	1.29804481539309	1.06590709090032	44
YBR189W	604520	chrII	604508	605508	1	604470	605578	Verified	GO:0000462,GO:0003735,GO:0022627,GO:0030686,GO:0032040,GO:0045903	1109	605024	287	divergent	604326	641	tandem	605899	7.10341663164065	6.07921788957381	3.16070437874758	7.70033260993389	7.6043755686172	2.92073704907238	7.8035913202594	1.31744296407759	50
YBR191W	606092	chrII	606270	607140	1	606220	607242	Verified	GO:0003735,GO:0006412,GO:0022625	1023	606731	641	tandem	605899	259	tandem	607372	5.1893260087296	4.4243002984122	2.73802417814381	5.92399985168617	5.4288173065441	3.68358502458778	5.89998701222408	1.24905258909432	-128
YBR192W	607526	chrII	607652	608785	1	607502	609055	Verified	GO:0000002,GO:0005215,GO:0005739,GO:0006864,GO:0015218,GO:0055085	1554	608279	259	tandem	607372	-209	convergent	608950	1.11067668263174	1.0814070054784	1.33017369169161	1.00021736143389	1.22999805297078	1.26811535673856	1.00669102940567	1.14746750110232	24
YBR193C	609722	chrII	609753	609082	-1	609813	608847	Verified	GO:0006366,GO:0016455,GO:0016592	967	609330	155	divergent	609891	1344	convergent	608175	1.17627738336673	0.997082235373896	1.17777645755831	0.826718063092925	1.13121774038317	0.962509331339624	0.98698412057475	1.10031666439718	91
YBR194W	610146	chrII	610038	610409	1	609969	610565	Verified	GO:0003674,GO:0005737,GO:0008150	597	610267	155	divergent	609891	-76	convergent	610527	1.33534154540421	1.25543768930182	2.16951419732352	0.93072484679505	1.08475985972972	2.13349542963013	1.05643654240029	1.15719078666198	177
YBR195C	611865	chrII	611882	610614	-1	611875	610490	Verified	GO:0005677,GO:0006281,GO:0006335,GO:0006342,GO:0007265,GO:0030528,GO:0033186	1386	611183	196	tandem	611973	520	convergent	610230	1.2948908153134	1.29544086791692	1.57560147570523	0.997636498206977	1.0440779313362	0.945890339395684	0.943781129146432	1.13096817015018	10
YBR196C	613892	chrII	613900	612236	-1	613935	612072	Verified	GO:0001950,GO:0004347,GO:0005739,GO:0005829,GO:0006094,GO:0006096,GO:0006098	1864	613004	-49	tandem	613910	196	tandem	611974	4.89647564821648	4.13930118522412	2.67960284862599	4.74263237867708	4.45353385342369	3.11308775512571	4.44794724654286	1.26339137951199	43
YBR198C	618530	chrII	618523	616127	-1	618597	616036	Verified	GO:0000124,GO:0003682,GO:0005669,GO:0016251,GO:0016568,GO:0016573,GO:0032568,GO:0043130,GO:0046695,GO:0051123	2562	617317	218	divergent	618706	156	tandem	615958	1.49114113386259	1.52131818767868	1.04099025996634	1.35907473932027	1.28484173646196	1.33321037663698	1.34104890961085	1.05163439054844	67
YBR199W	618860	chrII	618909	620303	1	618816	620431	Verified	GO:0000030,GO:0005794,GO:0006487	1616	619624	218	divergent	618707	385	tandem	620624	1.07092134264101	1.00971517311929	1.12253304128666	0.990596841833427	0.935440461652179	1.24973094049243	0.983269621039776	1.1740582366341	44
YBR200W	620831	chrII	620872	622527	1	620817	622749	Verified	GO:0000131,GO:0000753,GO:0005934,GO:0005935,GO:0030010,GO:0032266,GO:0032947,GO:0043332	1933	621783	385	tandem	620624	233	tandem	622866	0.634930406523679	0.438742548879708	0.714922591771374	0.487687554049023	0.479859069012751	0.43160910608732	0.553404559373252	1.01808166755951	14
YBR201W	623491	chrII	623576	624211	1	623440	624335	Verified	GO:0000839,GO:0003674,GO:0005789,GO:0030433	896	623888	292	tandem	623294	-91	convergent	624289	0.951173685876908	0.661465286864304	1.09560184252931	0.652505886328333	0.735856042493193	0.413599598070691	0.810508024204369	1.03452624003259	51
YBR202W	625717	chrII	625772	628309	1	625742	628474	Verified	GO:0000084,GO:0000727,GO:0003682,GO:0003688,GO:0003697,GO:0003712,GO:0005524,GO:0005634,GO:0005656,GO:0005737,GO:0006267,GO:0006268,GO:0006270,GO:0006271,GO:0006348,GO:0006357,GO:0009378,GO:0030466,GO:0031261,GO:0031298,GO:0042555,GO:0043140,GO:0043142	2733	627108	899	divergent	625292	390	tandem	628669	1.33734644556114	0.894892991987008	0.528701663935616	1.0951830534318	0.908222571634912	0.636423850387765	1.08476077212476	1.05610456249549	-25
YBR203W	628710	chrII	629168	631942	1	628865	632172	Verified	GO:0003674,GO:0005739,GO:0007165	3308	630519	390	tandem	628670	-180	convergent	632082	0.570562378121403	0.737095453168919	0.707715097281793	0.523194851566003	0.594121436598201	0.94358292696682	0.483930043675749	0.986893094378897	-155
YBR204C	633381	chrII	633381	632254	-1	633443	631993	Verified	GO:0005575,GO:0008150,GO:0017171	1451	632718	131	divergent	633509	3127	convergent	630429	0.529708481131412	0.694358047052689	1.00121030641158	0.455765235535646	0.769176828108605	1.27052398494068	0.425006196968756	0.990434438770908	62
YBR205W	633633	chrII	633622	634836	1	633575	635014	Verified	GO:0000030,GO:0005624,GO:0006491,GO:0006493,GO:0031505	1440	634295	131	divergent	633509	79	tandem	635054	0.75931809289175	0.738223457327237	1.09462520238585	0.687483340638627	0.811255841150372	0.943619823746467	0.784037420761118	0.996179566646566	58
YBR207W	635127	chrII	635146	636543	1	635094	636682	Verified	GO:0000329,GO:0005381,GO:0006827,GO:0006897	1589	635888	79	tandem	635054	-111	convergent	636626	1.02843161428844	0.80871835036802	0.981295108190921	0.88654793201296	0.932036131706919	0.807832201719754	1.04367385591414	1.06420692242505	33
YBR208C	642107	chrII	642210	636703	-1	642210	636572	Verified	GO:0000256,GO:0004039,GO:0004847,GO:0005737,GO:0043419	5639	639391	3301	divergent	643861	1477	convergent	635833	0.675746793208417	0.640803490704555	0.687107376921922	0.907005134409027	0.782054405308795	0.446060817965025	0.898340444826241	1.03927669344721	103
YBR210W	645602	chrII	645550	645978	1	645512	646217	Verified	GO:0003674,GO:0006888,GO:0007120,GO:0030134	706	645865	3301	divergent	643861	-187	convergent	646123	0.913352947546167	1.01295438255791	0.935522159772614	0.770168414285469	1.00032369027618	1.01811067478009	0.667447065119293	0.831635316724786	90
YBR211C	647196	chrII	647132	646158	-1	647245	646031	Verified	GO:0000776,GO:0000817,GO:0003674,GO:0005816,GO:0008608,GO:0034501	1215	646638	234	divergent	647362	518	convergent	645772	0.75581472137695	0.738352898429773	0.842192478319092	0.641750756991139	0.631292263001188	0.58363283067415	0.705318804218838	1.02515678719756	49
YBR212W	647503	chrII	647886	649904	1	647480	650110	Verified	GO:0000932,GO:0003729,GO:0005737,GO:0007005,GO:0010494,GO:0048471,GO:0061158	2631	648795	234	divergent	647363	105	tandem	650163	0.837660468174672	0.827294912817503	0.934258286798641	0.662326184810849	0.592868122495824	1.03870176277956	0.799516100568204	0.940423105131876	23
YBR213W	650310	chrII	650368	651192	1	650216	651315	Verified	GO:0000103,GO:0004325,GO:0005575,GO:0019354,GO:0043115	1100	650766	105	tandem	650163	99	tandem	651365	0.847262974316607	0.795524198193112	1.23337448515092	0.592130260083832	0.5392033882042	1.71387194522559	0.435577768994226	1.00167453547966	94
YBR214W	651360	chrII	651415	652998	1	651415	653191	Verified	GO:0000920,GO:0003674,GO:0005737,GO:0006897	1777	652303	99	tandem	651365	123	tandem	653253	0.639801610274716	0.968716711828919	0.961326639707491	0.682311788411737	0.608475084409476	1.55219388312749	0.672479760959251	1.01748539461201	-55
YBR215W	653352	chrII	653356	655317	1	653315	655425	Verified	GO:0000083,GO:0000417,GO:0003677,GO:0005634,GO:0006336,GO:0006368,GO:0031491	2111	654370	123	tandem	653253	-143	convergent	655353	0.651890293257129	0.849831778933829	0.763026479414917	0.655157482368247	0.6949005020862	0.661485615834208	0.593442317067332	0.994987228744168	37
YBR216C	657584	chrII	657600	655576	-1	657633	655283	Verified	GO:0003674,GO:0005737,GO:0034599	2351	656458	151	divergent	657709	1967	convergent	654299	0.646452679355904	0.661777171144972	0.673193446045427	0.566779397960989	0.630867757727542	0.583614352298131	0.636790964432693	0.90305409514759	49
YBR217W	657834	chrII	657832	658392	1	657785	658720	Verified	GO:0000422,GO:0005624,GO:0006501,GO:0016236,GO:0019776,GO:0031386,GO:0032258,GO:0034274,GO:0034727	936	658253	151	divergent	657709	-130	convergent	658655	0.58835981710805	0.695770317450438	0.922242803317388	0.811929233636244	0.747965011522922	0.810154032746759	0.781402019086752	1.01195392629799	49
YBR218C	662430	chrII	662249	658707	-1	662311	658591	Verified	GO:0004736,GO:0005829,GO:0006094,GO:0006740	3721	660451	187	tandem	662405	805	convergent	658188	0.801467109901367	0.79652543127913	0.876813272033464	0.997619581901083	1.09509254943495	0.953299528581766	1.11330119548087	0.933067558384013	-119
YBR221C	666424	chrII	666253	665153	-1	666456	664909	Verified	GO:0004739,GO:0005739,GO:0005967,GO:0006086,GO:0042645	1548	665683	81	divergent	666497	164	tandem	664827	1.06702789896713	1.11889478960529	0.93765511443501	1.03038456986858	0.924792271337363	0.847080336124206	0.913212457314389	1.04379565792989	32
YBR222C	668368	chrII	668351	666720	-1	668378	666606	Verified	GO:0003729,GO:0005737,GO:0005778,GO:0005782,GO:0008150,GO:0016208	1773	667492	45	tandem	668401	67	convergent	666572	0.668589606818197	0.96909241260503	1.21162077107538	0.716802485948903	0.503017639972972	0.96387359962969	0.720487360970785	1.02338531910407	10
YBR223C	670267	chrII	670297	668663	-1	670323	668424	Verified	GO:0005634,GO:0006281,GO:0017005,GO:0070260	1900	669374	168	divergent	670407	45	tandem	668401	0.436963439247348	0.537381078916843	0.563168386404467	0.438191305977381	0.489807482987591	0.407543405204082	0.48832503227787	0.914299150630908	56
YBR227C	675124	chrII	675134	673572	-1	675192	673514	Verified	GO:0003674,GO:0005739,GO:0005759,GO:0042026	1679	674353	120	divergent	675252	3021	convergent	672003	0.518912263487657	0.574720295841271	0.696345303188867	0.559304026973163	0.684172867802508	0.729965387599047	0.54208130652861	0.958286257341454	68
YBR228W	675378	chrII	675313	676227	1	675313	676321	Verified	GO:0005634,GO:0006261,GO:0006974,GO:0017108,GO:0033557	1009	675817	120	divergent	675253	-96	convergent	676273	0.676036629327109	0.87349753371487	0.98242187611495	0.779136743723033	0.852787255909545	0.757565780816887	0.869037317832166	0.943628470036741	65
YBR229C	679210	chrII	679221	676357	-1	679228	676226	Verified	GO:0004558,GO:0005739,GO:0005783,GO:0005788,GO:0009272,GO:0017177	3003	677727	232	tandem	679344	912	convergent	675770	0.476528651210813	0.661523018286849	0.976898791895632	0.581105613538562	0.626891277338752	0.864571254892577	0.626107549303963	0.946782837331477	18
YBR230C	680047	chrII	680050	679549	-1	680088	679461	Verified	GO:0003674,GO:0005739,GO:0008150,GO:0031307	628	679775	209	divergent	680193	232	tandem	679345	0.903500309258142	1.29307328837358	1.06228411996329	0.728068903962924	0.821236040515689	1.08647762298591	1.23462879855868	1.16177755148519	41
YBR231C	683058	chrII	683090	682179	-1	683147	682140	Verified	GO:0000812,GO:0003674,GO:0005634,GO:0006338,GO:0043486	1008	682644	152	divergent	683223	1841	convergent	681219	0.747884012233565	1.01794692095012	1.1909812552092	0.896915574654569	0.915731963991544	0.799166677190193	0.848650466867976	1.03826515854494	89
YBR233W	683348	chrII	683428	684669	1	683300	684839	Verified	GO:0003674,GO:0005737,GO:0008150	1540	684070	152	divergent	683224	118	tandem	684898	0.729269796599828	0.638459974012477	0.738786435018962	0.547592593533276	0.759631120199914	0.725867154420301	0.667209167336499	0.908956213520356	48
YBR233W-A	685000	chrII	684977	685261	1	684958	685468	Verified	GO:0000776,GO:0005819,GO:0007067,GO:0008017,GO:0030472,GO:0031110,GO:0042729	511	685213	118	tandem	684899	-109	convergent	685413	0.803844083200722	0.746449822842523	1.11755421996038	0.856710613292579	0.757569194387018	0.772806326114289	0.886191776771854	0.953318666904681	42
YBR234C	686579	chrII	686592	685438	-1	686638	685360	Verified	GO:0000001,GO:0005885,GO:0007015,GO:0043130,GO:0045010	1279	685999	181	divergent	686729	401	convergent	685159	0.798249859849175	0.88552556617288	0.909856689637453	0.837132409830453	0.678685488026331	0.800312819242888	1.05797644259325	1.04042867776202	59
YBR236C	691682	chrII	691693	690383	-1	691731	690267	Verified	GO:0004482,GO:0005634,GO:0006370,GO:0016591	1465	690999	193	divergent	691828	3446	convergent	688544	0.697871867645316	0.676333125967768	0.559458331950019	0.741557266413195	0.705554369981466	0.540061307084072	0.685013884234491	0.862977590304585	49
YBR237W	691978	chrII	691969	694518	1	691925	694611	Verified	GO:0000348,GO:0005681,GO:0008186	2687	693268	193	divergent	691828	481	convergent	694852	0.531049863396126	0.499718420096578	0.521960388711359	0.495206107934228	0.589172458313782	0.551362824611731	0.646244996945181	0.927452552008487	53
YBR238C	697351	chrII	697302	695107	-1	697302	695093	Verified	GO:0003674,GO:0005737,GO:0005739,GO:0009060,GO:0032592	2210	696198	962	tandem	697783	3167	convergent	693509	0.662464783506644	0.628881253296125	0.662234977930586	0.655729026916964	0.696013203138106	0.309736989401874	0.64476049329983	0.976084670763396	-49
YBR240C	701783	chrII	701842	700490	-1	701842	700261	Verified	GO:0005634,GO:0009228,GO:0016563,GO:0045944	1582	701052	679	tandem	702182	167	tandem	700177	0.479671041762268	0.547295770732905	0.736475166179717	0.361689783983062	0.399664001191423	0.84826498179803	0.321475321536671	0.86552784257377	59
YBR243C	706763	chrII	706793	705447	-1	706825	705389	Verified	GO:0003975,GO:0005783,GO:0006487,GO:0009060	1437	706107	666	divergent	707158	886	convergent	704946	0.627186014080521	0.674609498627778	0.800824212027733	0.741110215533033	0.946265167512329	1.02597551278146	0.879274167542171	0.958166066636417	62
YBR244W	707562	chrII	707528	708016	1	707492	708136	Verified	GO:0004602,GO:0005634,GO:0005737,GO:0034599,GO:0047066	645	707814	666	divergent	707159	-83	convergent	708094	1.04929190142058	0.722708283526173	1.43139054572221	0.559130469199567	1.17435566956016	1.75835668676271	0.628271284721929	1.06693325007957	70
YBR245C	711343	chrII	711539	708150	-1	711385	708054	Verified	GO:0003677,GO:0006338,GO:0006354,GO:0016584,GO:0016587,GO:0016887,GO:0031491,GO:0045944	3332	709720	162	divergent	711466	561	convergent	707773	0.66382839604734	0.0766049124874585	0.16203466118224	0.0748282928112542	0.852090319671722	0.6027944787277	0.764628558892124	0.975496271059201	42
YBR247C	714442	chrII	714455	713004	-1	714476	712887	Verified	GO:0000447,GO:0005634,GO:0005730,GO:0005737,GO:0006364,GO:0030515,GO:0030686,GO:0030688	1590	713682	259	tandem	714606	1338	convergent	712218	1.21866550468407	0.947117449312272	0.927191908755908	1.28661022433193	1.07916588078207	0.601191425114526	1.09460331179333	1.03744333260055	34
YBR248C	716500	chrII	716465	714807	-1	716553	714736	Verified	GO:0000105,GO:0000107,GO:0005622,GO:0009127	1818	715645	240	tandem	716673	259	tandem	714606	1.30105251583245	1.37230654600423	1.22257310139876	1.48090008064979	1.35332510808527	0.999298327896026	1.47700181098371	1.00062279568488	53
YBR249C	718124	chrII	717994	716882	-1	718084	716794	Verified	GO:0003849,GO:0005634,GO:0005737,GO:0009073	1291	717439	948	divergent	718558	240	tandem	716674	2.53357236411842	1.94052875875392	1.85849388722179	2.65930242414192	2.4245814913964	2.7521540620667	2.59747463256882	1.17652021100818	-40
YBR250W	718982	chrII	719033	720604	1	719033	720684	Verified	GO:0003674,GO:0005575,GO:0007126	1652	719859	948	divergent	718559	637	tandem	721003	0.227684255314465	0.356225565794892	0.528052944851156	0.24848638376739	0.386660112161143	0.419877901857171	0.227664104826198	0.886958538060341	-51
YBR251W	721389	chrII	721390	722313	1	721322	722394	Verified	GO:0003735,GO:0005739,GO:0005763,GO:0032543	1073	721858	637	tandem	721003	198	tandem	722493	0.848721846644124	0.744967504986173	0.794075684161332	0.716412770915709	0.754680923546308	0.662673195427979	0.719759116914181	1.07046435389634	67
YBR252W	722639	chrII	722611	723054	1	722593	723127	Verified	GO:0004170,GO:0005634,GO:0005737,GO:0009213	535	722860	198	tandem	722494	81	tandem	723168	1.43100558130084	1.49474373073248	1.17652130626379	1.33740022994614	1.43401960742873	0.590407394639148	1.38454462156897	1.03808980463405	46
YBR253W	723251	chrII	723270	723635	1	723209	723727	Verified	GO:0005198,GO:0006366,GO:0016455,GO:0016592	519	723468	81	tandem	723168	-161	convergent	723646	1.3317495556227	1.21074076266778	1.3753889092171	1.24367954577609	1.70901682874379	0.880698967565392	1.38732749870337	0.882771910012329	42
YBR254C	724225	chrII	724263	723736	-1	724271	723567	Verified	GO:0003674,GO:0006888,GO:0030008	705	723919	161	divergent	724352	357	convergent	723388	1.06478081530009	1.02387730964797	1.23340347687109	0.930852491824245	1.20081174221609	1.0924641434321	1.09215143514946	0.903728909244543	46
YBR255W	724475	chrII	724456	726540	1	724433	726607	Verified	GO:0003674,GO:0005737,GO:0008150	2175	725520	161	divergent	724352	-101	convergent	726556	0.457649974431339	0.703075228241654	0.721485793435212	0.581245036296408	0.606111837835393	0.421576564373163	0.497244311898591	0.941721529028453	42
YBR256C	728099	chrII	728102	727386	-1	728137	727322	Verified	GO:0004746,GO:0005625,GO:0009231	816	727730	716	divergent	728495	223	tandem	727210	1.41592740324844	1.19020097293407	1.83715602872235	1.25380284910022	1.39957328334202	2.15898373340405	1.34776776550863	0.97465860031321	38
YBR257W	728909	chrII	728885	729724	1	728854	729781	Verified	GO:0000171,GO:0000172,GO:0004526,GO:0005655,GO:0006364,GO:0006379,GO:0008033,GO:0034965	928	729318	716	divergent	728496	-116	convergent	729723	0.845463420092672	0.761459228636521	0.721601834323886	0.752963124052035	0.675686559779025	0.520538422895203	0.711785641878378	0.985009393437608	55
YBR258C	730117	chrII	730162	729734	-1	730195	729666	Verified	GO:0005634,GO:0042800,GO:0048188,GO:0051568	530	729931	142	divergent	730266	811	convergent	729260	0.852094137589092	0.980405170363574	1.1708993144273	0.939530020894463	0.542192361675519	0.878584172869032	0.617689532901753	0.988985476423816	78
YBR260C	734596	chrII	734639	732639	-1	734676	732537	Verified	GO:0001101,GO:0005100,GO:0005546,GO:0005933,GO:0007231,GO:0010314,GO:0030479,GO:0032266,GO:0043332,GO:0070273,GO:0080025	2140	733607	27	tandem	734690	2198	convergent	731438	0.819068956590099	0.81489291706494	1.13227323591273	0.725118408813607	0.948735638467575	1.21439001294545	0.713096453886749	0.976963090339107	80
YBR261C	735504	chrII	735530	734832	-1	735555	734704	Verified	GO:0005737,GO:0005829,GO:0006412,GO:0018016,GO:0071885	852	735130	50	tandem	735580	27	tandem	734690	1.03322858071936	1.0196718875556	1.16222525570714	0.852361655878356	0.803076165643025	1.20530081552367	1.05955886688158	0.999886178888118	51
YBR262C	736024	chrII	736040	735720	-1	736075	735606	Verified	GO:0003674,GO:0005739,GO:0008150	470	735841	148	divergent	736149	50	tandem	735581	1.15773187298774	1.2610780283821	1.49509456499526	1.29902411067179	1.43429580673179	1.42467202343163	1.17213694895638	0.954165916936038	51
YBR263W	736286	chrII	736264	737736	1	736224	737806	Verified	GO:0004372,GO:0005739,GO:0006730,GO:0009070	1583	737015	148	divergent	736150	-74	convergent	737769	1.09694841474423	0.92760029369368	0.899494145204032	1.1952678727058	1.13635713663298	1.03941087241442	1.09495479594286	1.02216661328194	62
YBR264C	738322	chrII	738369	737770	-1	738407	737733	Verified	GO:0003924,GO:0005737,GO:0007030,GO:0019001	675	738070	138	divergent	738476	1508	convergent	736979	0.598805211861738	0.689537096861897	0.899387835927704	0.825108116131465	0.706595987317786	0.720147415619837	0.733441323704745	0.993101840651429	85
YBR265W	738595	chrII	738582	739544	1	738546	739687	Verified	GO:0005737,GO:0005741,GO:0005783,GO:0006666,GO:0016651,GO:0030148	1142	739117	138	divergent	738477	136	tandem	739755	1.69814050544667	1.25205997911781	0.973439755590176	1.36632391067241	1.39573539506542	0.671999756515644	1.21520786605273	1.05965158453592	49
YBR267W	739856	chrII	739841	741022	1	739824	741142	Verified	GO:0000278,GO:0005737,GO:0006913,GO:0007117,GO:0022625,GO:0030687,GO:0042273,GO:0043565	1319	740483	136	tandem	739756	142	tandem	741213	1.76970077743024	1.38229353227577	1.49355416286131	1.4470900356421	1.86079769702612	1.31009555456927	1.28956117355759	1.1168343462589	32
YBR268W	741342	chrII	741299	741616	1	741285	741716	Verified	GO:0003735,GO:0005739,GO:0005762,GO:0032543	432	741501	142	tandem	741214	287	convergent	741860	0.712002023111084	0.927284784196084	1.31889007518028	0.914759100509587	0.941203760527552	0.755484381970426	1.13448800198846	1.11365584443238	57
YBR272C	747772	chrII	747803	746361	-1	747830	746178	Verified	GO:0003674,GO:0005634,GO:0005737,GO:0005829,GO:0006298,GO:0008540,GO:0070682	1653	747004	123	tandem	747892	1342	convergent	745507	0.616244953598326	0.561610319162558	0.49876123642934	0.414756751972886	0.771324588378378	0.382008204686034	0.577259903847176	0.939763906469099	58
YBR273C	749343	chrII	749371	748061	-1	749402	747954	Verified	GO:0003674,GO:0005635,GO:0005783,GO:0006511,GO:0030435	1449	748678	155	divergent	749480	123	tandem	747892	0.59613177004216	0.744220995800574	0.730680860207312	0.567930141027303	0.790157381679731	0.506355439585938	0.607949706294387	1.05947238916178	59
YBR274W	749596	chrII	749594	751177	1	749558	751338	Verified	GO:0000077,GO:0004674,GO:0005634,GO:0006468,GO:0048478	1781	750448	155	divergent	749480	-123	convergent	751276	0.437442325576687	0.628057288505889	0.76767722712243	0.481335605816198	0.580470265272753	0.54680354328693	0.489946748696433	0.889041966128915	38
YBR275C	757169	chrII	757106	751356	-1	757220	751216	Verified	GO:0000723,GO:0000783,GO:0016233,GO:0030466,GO:0042162	6005	754218	323	tandem	757382	1657	convergent	750387	0.489886549271387	0.620994740061194	0.632673403002002	0.535904627433169	0.580403573352475	0.416756845342625	0.577661972165779	0.937198822163527	51
YBR276C	760057	chrII	760043	757620	-1	760138	757544	Verified	GO:0000188,GO:0005575,GO:0006470,GO:0007090,GO:0008138	2595	758841	137	divergent	760207	323	tandem	757382	0.54878210105543	0.625258705192803	0.615026209322462	0.467473821016057	0.600606280266286	0.39295999882905	0.566979409733717	0.934115389270629	81
YBR278W	760305	chrII	760294	760899	1	760276	760991	Verified	GO:0003690,GO:0003887,GO:0005657,GO:0006272,GO:0006273,GO:0006289,GO:0006298,GO:0006348,GO:0008622	716	760634	137	divergent	760207	237	tandem	761110	0.884474676986364	0.766382568154235	1.10878882538274	0.670633346632036	0.780264183366661	1.05406651636674	0.719656054988922	1.03697747028682	29
YBR279W	761262	chrII	761257	762594	1	761229	762712	Verified	GO:0005634,GO:0006310,GO:0006362,GO:0006368,GO:0008023,GO:0016571,GO:0016593,GO:0016944	1484	761971	237	tandem	761110	-105	convergent	762659	0.835053212192683	1.10419397785776	1.01630718595849	1.05809269344321	0.933192260914489	1.14264359574489	0.998495471956467	1.02706465917533	33
YBR280C	764701	chrII	764697	762784	-1	764700	762608	Verified	GO:0004842,GO:0019005,GO:0031146	2093	763654	159	tandem	764780	1378	convergent	761919	0.568574628660687	0.72668284853692	0.90370757857902	0.490542570787178	0.564614282537555	0.61449236397208	0.643506039392501	0.889678405620756	-1
YBR281C	767595	chrII	767606	764970	-1	767655	764860	Verified	GO:0005634,GO:0005737,GO:0006751,GO:0008233,GO:0008242	2796	766258	545	divergent	767928	159	tandem	764780	0.401164081334222	0.491242350663326	0.489292780515813	0.50302343988768	0.466718296003347	0.418478380645839	0.398459104424508	0.94333855947558	60
YBR282W	768258	chrII	768240	768680	1	768201	768801	Verified	GO:0003735,GO:0005739,GO:0005762,GO:0032543	601	768501	545	divergent	767928	-11	convergent	768795	2.12279931321257	1.4076459497768	1.27765981096984	1.38064934671138	1.10605445409604	2.89086844207096	1.45883051900909	1.05338017549354	57
YBR283C	770548	chrII	770415	768943	-1	770568	768791	Verified	GO:0005048,GO:0006614,GO:0008320,GO:0071261	1778	769680	658	divergent	770897	589	convergent	768496	2.52980022973451	1.93949722225108	3.04870914527734	1.80805042245257	1.55736393064256	5.51689557648968	1.73369311197672	1.04678249427689	20
YBR286W	774758	chrII	774700	776313	1	774687	776379	Verified	GO:0000324,GO:0004177,GO:0007039	1693	775533	330	tandem	774522	158	tandem	776458	1.62841000769624	1.6849649992252	1.2007461601086	1.62336070021695	1.53209330370064	1.12237568535938	1.56758633654074	1.10873614372245	71
YBR288C	779455	chrII	779463	778012	-1	779521	777946	Verified	GO:0003674,GO:0006896,GO:0016192,GO:0030123	1576	778734	116	divergent	779579	1407	convergent	777242	1.11376511356029	0.824240529455944	1.18625914784682	1.13458574408527	0.977954198102776	2.0836713668256	0.94755052154692	0.966932353128709	66
YBR289W	779705	chrII	779667	782384	1	779638	782442	Verified	GO:0005634,GO:0006302,GO:0016251,GO:0016514,GO:0042766,GO:0043044,GO:0045893	2805	781040	116	divergent	779580	141	tandem	782513	0.570248805122382	0.650431770481966	1.33719515965987	0.64683374656062	1.12099306566808	0.696145639825241	0.755023180003872	0.994780640853109	67
YBR290W	782637	chrII	782591	783556	1	782584	783661	Verified	GO:0000329,GO:0005515,GO:0005783,GO:0006511,GO:0006623,GO:0030001	1078	783123	141	tandem	782513	-35	convergent	783643	1.50638000815685	1.19066189686648	1.42669162565208	1.18094389057689	1.41082717797236	1.32099362413134	1.33349550041665	0.9984039803745	53
YBR291C	784590	chrII	784572	783673	-1	784608	783627	Verified	GO:0005371,GO:0005739,GO:0005743,GO:0006843,GO:0055085	982	784118	2497	divergent	785857	1042	convergent	783106	1.28381597414687	1.14756902158281	1.39678456657366	0.904606457676681	1.40969057424981	1.23034810687641	0.873704139315545	1.01657953049815	18
YBR293W	787138	chrII	787006	788430	1	787106	788645	Verified	GO:0000329,GO:0015174,GO:0015238,GO:0015802,GO:0055085	1540	787876	2497	divergent	785857	589	tandem	788940	0.7751662828501	0.701867318047867	0.827715219281058	0.64512998157161	0.751782965218674	0.984990064428465	0.554755221527758	0.949389735456294	32
YBR294W	789169	chrII	789235	791814	1	789235	791814	Verified	GO:0005886,GO:0008272,GO:0015116,GO:0055085	2580	790525	589	tandem	788940	1017	tandem	792323	0.3761041032119	0.541271900267906	0.692581036462194	0.40078099683306	0.500128965489628	0.689482333862786	0.475138028200277	0.971162799345284	-66
YBR295W	792844	chrII	792849	796499	1	792832	796621	Verified	GO:0005507,GO:0005886,GO:0006875,GO:0006879,GO:0008551,GO:0015662,GO:0015691,GO:0043682,GO:0055085	3790	794727	1017	tandem	792323	-102	convergent	796570	0.556290655477541	0.846992196213481	0.882828157959762	0.515223880877979	0.508044176172808	0.843997440477963	0.578750999266024	0.974024396330771	12
YBR296C	798878	chrII	798522	796798	-1	798588	796520	Verified	GO:0005886,GO:0006817,GO:0015319,GO:0055085	2069	797554	1534	tandem	799355	3687	convergent	794676	0.254925362447204	0.289637156751493	0.400208870889709	0.217141265389534	0.221019688156327	0.387344012488919	0.20169882989907	0.910722010870247	-290
YBR297W	800523	chrII	800523	801929	1	800484	802166	Verified	GO:0003700,GO:0005634,GO:0006355,GO:0044262	1683	801325	290	divergent	800339	377	convergent	802355	0.256729089016453	0.396906753703276	0.694508715867893	0.25019131864866	0.319729439397994	0.397530095767738	0.146628109619057	0.972229389922393	39
YBR298C	804352	chrII	804475	802631	-1	804475	802544	Verified	GO:0000017,GO:0005352,GO:0005624,GO:0055085	1932	803510	665	divergent	804808	2059	convergent	801514	0.438182588577965	0.698480786917509	0.538113372246936	0.49242591500759	0.522030477505675	0.502493406572142	0.519958829236797	1.02749721458734	123
YBR299W	805167	chrII	805351	807105	1	805141	807105	Verified	GO:0000025,GO:0001950,GO:0004558,GO:0004575,GO:0005987,GO:0032450	1965	806123	665	divergent	804808	-2071	convergent	806069	0.0665169529268596	0.130807996332973	0.0829139561734011	0.0759632576516703	0.0515007786601315	0.137964004802075	0.109105778337796	0.212645561326399	26
YBR301W	808440	chrII	809057	809419	1	809057	809419	Verified	GO:0003674,GO:0008150,GO:0009277	363	809238	3606	divergent	807254	863	convergent	809851	0.0909962313047893	0.0577826115576705	0.129887000516117	0.0527131943022203	0.0974008922141343	0	0.0106265762851699	0.425680507654091	-617
YBR302C	NaN	chrII	811479	810340	-1	811486	810283	Verified	GO:0000324,GO:0003674,GO:0008150	1204	810885	1698	tandem	812335	1225	convergent	809670	0	0.0161587658494367	0.0233148724186865	0.0120117217285777	0.000149825936816609	0.016984961729903	0.019223158761711	0.0295060780638987	NaN
YCL069W	9757	chrIII	9706	11082	1	9706	11082	Verified	GO:0000329,GO:0015174,GO:0015802,GO:0055085	1377	10394	1379	divergent	9016	420	convergent	11292	0.0107204171205306	0.0128263265902524	0.00668042717823055	0.0170678840610745	0.00550791100508637	0.0344323275131717	0.0279886047555778	0.12313868977437	51
YCL064C	16967	chrIII	16880	15798	-1	16890	15712	Verified	GO:0003941,GO:0004794,GO:0005739,GO:0006565,GO:0006567,GO:0042645	1179	16301	383	divergent	17082	3426	tandem	13999	0.174687683519992	0.284596632607726	0.434178988158858	0.210556880836301	0.488900680665218	0.218177148696256	0.210028930509159	0.993692444504767	-77
YCL063W	17313	chrIII	17290	18561	1	17274	18693	Verified	GO:0000011,GO:0005774,GO:0043495	1420	17984	383	divergent	17082	-70	convergent	18658	0.944388158724581	0.963737666200801	0.813396826906823	0.984684233590555	1.18719792604839	0.844144295862968	1.13866740952447	1.12960243758208	39
YCL061C	22102	chrIII	22106	18816	-1	22154	18624	Verified	GO:0000076,GO:0000228,GO:0000723,GO:0003674,GO:0005634,GO:0006260,GO:0006281,GO:0006348,GO:0007064,GO:0030466,GO:0031298,GO:0031573,GO:0043570,GO:0043596,GO:0048478	3531	20389	163	tandem	22236	1349	convergent	17949	0.655663063874852	0.644713672099757	0.550829118680146	0.668095299765657	0.704096339343673	0.431230780475967	0.689657444006918	1.07002418667255	52
YCL059C	23344	chrIII	23379	22429	-1	23404	22318	Verified	GO:0000447,GO:0003674,GO:0005730,GO:0006364,GO:0030686,GO:0032040,GO:0042274	1087	22861	157	divergent	23483	163	tandem	22236	1.15221628255665	0.976967364555034	0.919530967489003	0.99275682415838	1.37558709241661	0.760817027680383	1.13264911742841	1.20550551109695	60
YCL058C	23783	chrIII	23981	23523	-1	23981	23523	Verified	GO:0000750,GO:0003674,GO:0005575,GO:0006873	459	23752	-78	tandem	23942	-40	convergent	23543	1.76654391515057	2.10068746039989	1.98650731656427	2.56047124305172	2.35752360795209	2.46547338210694	2.48465597530442	1.18986083275539	198
YCL058W-A	23618	chrIII	23584	23925	1	23562	23990	Verified	GO:0000122,GO:0000750,GO:0005634,GO:0010843	429	23776	157	divergent	23483	-468	convergent	23756	1.80094336632889	2.19383456744242	2.03426624360921	2.69487008195249	2.34161518177814	2.5597575140278	2.62462726447458	1.19142582758297	56
YCL057W	24811	chrIII	24768	26906	1	24782	27035	Verified	GO:0004222,GO:0005737,GO:0005739,GO:0005758,GO:0006508	2254	25909	429	divergent	24567	-139	convergent	26965	0.783621966612686	0.83754036390876	0.847817881568902	0.779874378982518	1.01400042917661	0.798732705356792	0.989437532658157	1.07336177488836	29
YCL055W	27964	chrIII	27929	28936	1	27923	29019	Verified	GO:0000080,GO:0000742,GO:0003700,GO:0005634,GO:0005737,GO:0007126,GO:0007329,GO:0046020	1097	28471	532	divergent	27657	2412	tandem	30225	1.52109497826465	1.63709726099703	0.6233258748242	1.89161990217353	1.80051564745577	0.608818381530603	1.77548157436342	1.14533124106553	41
YCL054W	31455	chrIII	31449	33974	1	31432	34078	Verified	GO:0000463,GO:0000466,GO:0005634,GO:0005730,GO:0008650,GO:0016435,GO:0030687,GO:0031167	2647	32755	2412	tandem	30226	-94	convergent	34031	1.11651923691239	1.10067641791197	0.771636577532762	1.39869368534992	1.58757944957582	1.02757776139248	1.34578794498142	1.14932820728565	23
YCL052C	35377	chrIII	35393	34143	-1	35426	33985	Verified	GO:0000030,GO:0005783,GO:0006506,GO:0016485,GO:0030433	1442	34706	157	divergent	35505	2552	convergent	32709	0.845245764013125	0.744410647442652	0.606865425889119	0.777827461906003	0.934505622011206	0.777032024570527	0.877329585937531	1.10590319584355	49
YCL051W	35619	chrIII	35865	37616	1	35584	37662	Verified	GO:0004860,GO:0009277,GO:0009408,GO:0030528,GO:0031505	2079	36623	157	divergent	35505	59	convergent	37692	0.820496878540674	0.941935845804792	0.986472641197204	0.696622018179005	0.907190496476397	0.647475786958393	0.73530330481526	1.1133495317235	35
YCL050C	38818	chrIII	38801	37836	-1	38863	37722	Verified	GO:0005634,GO:0005737,GO:0008796,GO:0009117	1142	38293	739	tandem	39233	2137	convergent	36653	1.08146169075386	1.21099088568834	0.905870350839508	1.25450454204404	1.65501825633779	0.560967366846003	1.45530554038439	1.17082047209068	45
YCL048W	42125	chrIII	42165	43556	1	42165	43556	Verified	GO:0003674,GO:0005886,GO:0030476,GO:0031505	1392	42861	203	tandem	42063	17	convergent	43565	0.188843799735203	0.308470088031199	0.483182302517662	0.20024722623729	0.485602777721335	0.376240220811847	0.224438242911186	1.19649225288983	-40
YCL045C	46893	chrIII	46905	44623	-1	46945	44562	Verified	GO:0003674,GO:0005783,GO:0034975,GO:0072546	2384	45754	-9	tandem	46940	104	tandem	44510	0.781400797300494	0.824322525808404	1.08723586822318	0.846357137688112	1.01732358085323	1.21134747024653	0.984422512378079	1.15433307790455	52
YCL044C	48384	chrIII	48364	47111	-1	48405	46937	Verified	GO:0005739,GO:0006515,GO:0031942,GO:0051787	1469	47671	184	tandem	48497	-9	tandem	46942	1.77068623220408	2.02172110009444	3.00445188273215	1.46667380051667	1.4202021983391	3.18604061795618	1.21856812439044	1.14294720728891	21
YCL043C	50110	chrIII	50221	48653	-1	50258	48590	Verified	GO:0003756,GO:0005788,GO:0006457,GO:0015035	1669	49424	146	divergent	50331	184	tandem	48498	4.5820460566892	4.23096895560869	9.68450618189339	4.04769165774972	3.80889693427782	11.4065523834616	4.02559644848574	1.39488239350714	148
YCL040W	50752	chrIII	50838	52340	1	50809	52518	Verified	GO:0001950,GO:0004340,GO:0005829,GO:0006006,GO:0006013,GO:0006096,GO:0046323	1710	51664	-135	tandem	50877	106	tandem	52571	1.60122039951153	2.7577068158534	2.09169066796386	1.26834998173824	1.16926065749227	5.17030455745109	1.59241232985452	1.43318915285243	-57
YCL039W	52674	chrIII	52645	54882	1	52625	54924	Verified	GO:0003674,GO:0005634,GO:0005737,GO:0034657,GO:0043161,GO:0045721	2300	53775	106	tandem	52572	-62	convergent	54893	0.672680791240818	0.929089258176847	0.965126365801666	0.722734844578852	0.691416390203591	1.15026455571102	0.687068553543868	1.10093825316058	49
YCL038C	56553	chrIII	56527	54941	-1	56583	54863	Verified	GO:0003674,GO:0032974,GO:0071627	1721	55723	703	tandem	56935	2237	convergent	53744	0.673081632450908	0.648535107909591	0.951869990194787	0.529546921954518	0.599127420146328	1.13492770781839	0.456974625387293	1.04862933101683	30
YCL037C	58710	chrIII	58678	57374	-1	58745	57287	Verified	GO:0003723,GO:0005844,GO:0006412	1459	58016	226	divergent	58858	703	tandem	56935	2.96405674399374	2.91567362507647	3.0933025559422	3.61917283604403	3.97543858392698	2.84854167222448	3.41034295971708	1.33228084178396	35
YCL036W	59034	chrIII	59026	60726	1	58972	60822	Verified	GO:0003674,GO:0005575,GO:0008150	1851	59897	226	divergent	58859	-108	convergent	60768	1.31080822546815	1.07992192574887	1.09319393473406	1.40293080090403	1.51534214431496	0.790825487629692	1.19203615854347	1.11718181601366	62
YCL035C	61171	chrIII	61173	60841	-1	61237	60715	Verified	GO:0004364,GO:0004602,GO:0005634,GO:0005737,GO:0010731,GO:0015036,GO:0034599,GO:0045454	523	60976	396	divergent	61435	1742	convergent	59844	1.77039431537462	1.57387236524458	1.55444304798222	1.70044280198117	1.56690958452222	1.71257298034978	1.62661985282475	1.11099995483939	66
YCL034W	61669	chrIII	61658	62722	1	61634	62794	Verified	GO:0003674,GO:0005737,GO:0005938,GO:0006897,GO:0007015,GO:0030036,GO:0030479,GO:0051666	1161	62214	396	divergent	61436	-90	convergent	62749	0.815745945505211	0.952944378735677	1.25834976044273	0.782847605259741	0.995900759744095	1.39484060985697	0.919713249533644	1.11242033318261	35
YCL033C	63211	chrIII	63282	62776	-1	63247	62705	Verified	GO:0005739,GO:0033743,GO:0034599	543	62976	116	divergent	63305	1070	convergent	62170	0.678995668848084	0.680618848560832	1.22965273504651	0.740733432213769	1.04337788400385	1.01067310578813	0.659676502731801	1.02163323861718	36
YCL032W	63453	chrIII	63441	64481	1	63364	64676	Verified	GO:0000161,GO:0000750,GO:0001402,GO:0005737,GO:0019887,GO:0032093	1313	64020	116	divergent	63306	-121	convergent	64615	0.987890977497145	0.827568286791868	0.890953390876532	0.828719735156732	1.22401597326993	0.692328784621019	0.763574333423812	1.18254613691123	89
YCL031C	65559	chrIII	65568	64675	-1	65619	64556	Verified	GO:0000028,GO:0003674,GO:0005634,GO:0005730,GO:0006364,GO:0032545,GO:0034456	1064	65088	229	tandem	65734	1191	convergent	63960	1.53367019080482	1.40117796005925	1.08446247251805	1.77589417748565	2.19512590616589	1.47411114562986	1.84397110371363	1.10079344407172	60
YCL030C	68404	chrIII	68333	65934	-1	68393	65849	Verified	GO:0000105,GO:0004399,GO:0004635,GO:0004636,GO:0005622	2545	67121	-56	tandem	68365	229	tandem	65734	3.334670106424	2.42257450320007	3.20654889503949	4.33519629448234	2.79542265999687	5.00086647931301	3.82145369593596	1.19384053661452	-11
YCL029C	69940	chrIII	69921	68599	-1	69981	68338	Verified	GO:0000022,GO:0000092,GO:0000742,GO:0000743,GO:0000776,GO:0000778,GO:0005816,GO:0005819,GO:0005876,GO:0005938,GO:0008017,GO:0030472,GO:0031115,GO:0035371,GO:0042803,GO:0043332	1644	69160	136	divergent	70049	-56	tandem	68366	1.32136754005725	1.0326538496317	1.2107564027885	1.4613740346486	1.08345182644333	1.61919580115324	1.43877482688208	1.05618760250594	41
YCL028W	70164	chrIII	70150	71367	1	70118	71439	Verified	GO:0003674,GO:0005829,GO:0008150	1322	70779	136	divergent	70050	335	tandem	71607	0.47087336011882	0.8184185361901	0.675599338633687	0.760083378418364	0.900288156406632	0.73110677071512	0.83574673898897	1.18570285381161	46
YCL027W	71738	chrIII	71803	73341	1	71775	73432	Verified	GO:0000755,GO:0003674,GO:0005887,GO:0031385,GO:0032065,GO:0043332	1658	72604	335	tandem	71607	-90	convergent	73387	0.225591264192334	0.494435759839591	0.453747878799512	0.361475509815509	0.29768058143504	0.60759752610784	0.244421484570217	1.13424955926637	-37
YCL026C-A	75388	chrIII	75285	74704	-1	75387	74490	Verified	GO:0005634,GO:0005737,GO:0018545,GO:0045922	898	74939	537	tandem	75656	404	tandem	74288	0.132500437610423	0.335709434503585	0.495959131430944	0.21583804485429	0.375419030100746	0.486416454970033	0.232949682391005	1.19494231433451	-1
YCL025C	77923	chrIII	77919	76018	-1	77950	75925	Verified	GO:0005886,GO:0006865,GO:0015171,GO:0015193,GO:0055085	2026	76938	1139	divergent	78520	537	tandem	75656	4.93097174943863	4.1129234861857	1.44412576886846	6.96861655133568	5.18872090173845	3.14493635698323	6.29941658011818	1.49640791524707	27
YCL024W	79133	chrIII	79162	82275	1	79090	82386	Verified	GO:0000131,GO:0000135,GO:0000921,GO:0004672,GO:0005935,GO:0005940,GO:0006468,GO:0007117,GO:0032174	3297	80738	1139	divergent	78520	1233	tandem	83003	0.627646298580254	0.633214901033211	0.39361926886811	0.602791421283055	0.557155018064837	0.342741079918426	0.646936246219516	1.11380278298628	43
YCL018W	91406	chrIII	91324	92418	1	91324	92418	Verified	GO:0003862,GO:0005625,GO:0009098	1095	91871	7020	tandem	87814	200	convergent	92518	2.62381669376988	3.27808512831646	2.29424808450747	3.6403896463261	1.68068773663382	3.48538754888385	3.83595304223986	1.49619870040405	82
YCL017C	94348	chrIII	94270	92777	-1	94385	92619	Verified	GO:0002098,GO:0005634,GO:0005739,GO:0006879,GO:0016226,GO:0031071,GO:0034227,GO:0070903	1767	93502	94	tandem	94432	1294	convergent	91972	0.911321197530255	0.830042161736318	1.03322148652288	0.879096013754511	0.976377985823173	1.227363002331	1.05715750308345	1.17169761680664	37
YCL016C	95735	chrIII	95763	94621	-1	95795	94480	Verified	GO:0003674,GO:0006974,GO:0007064,GO:0031390	1316	95138	382	divergent	95986	94	tandem	94433	0.652092131680827	0.675036654992241	1.08282114504634	0.579361254109228	0.688560340362546	0.485140433442291	0.59274122181688	1.16183942664435	60
YCL014W	96217	chrIII	96281	101191	1	96178	101310	Verified	GO:0000142,GO:0000282,GO:0000910,GO:0003674,GO:0005935,GO:0007120	5133	98744	382	divergent	95987	-112	convergent	101254	0.574730323838064	0.736988363809659	0.826495972582987	0.60930287030083	0.607689736566438	0.770542945037314	0.659670059939338	1.09307376928987	39
YCL012C	101764	chrIII	101788	101317	-1	101822	101199	Verified	GO:0003674,GO:0005575,GO:0008150	624	101511	167	tandem	101906	5020	convergent	98689	0.733654328876554	0.915533610214979	1.40859962940413	0.73859247837066	0.730484049015448	1.18384815176525	0.736784180904719	1.18576031917174	58
YCL011C	103316	chrIII	103358	102075	-1	103402	101990	Verified	GO:0000723,GO:0003723,GO:0005634,GO:0010494,GO:0016973,GO:0042162	1413	102696	168	tandem	103486	167	tandem	101906	2.70798674326279	2.33283441288003	1.59686074835423	2.50780015410777	2.52222681106612	2.08504267281936	1.97743798798909	1.33371080556602	86
YCL010C	104317	chrIII	104350	103571	-1	104370	103571	Verified	GO:0000124,GO:0003674,GO:0016573	800	103971	100	tandem	104420	168	tandem	103487	2.76654377834541	2.34028473404867	1.61575970412926	2.41519740427206	2.20990264266038	1.91220079259605	2.11696035145074	1.32662424092134	53
YCL009C	105520	chrIII	105548	104619	-1	105594	104471	Verified	GO:0003984,GO:0005739,GO:0005948,GO:0009082,GO:0030234,GO:0042645	1124	105033	-31	tandem	105578	100	tandem	104421	3.10978292363008	2.64681578053789	3.31954927996466	2.6881310340572	1.87146932781849	2.41119989593379	2.32657492328249	1.31537812707881	74
YCL008C	106809	chrIII	106853	105696	-1	106857	105564	Verified	GO:0000813,GO:0005515,GO:0005768,GO:0006612,GO:0006623,GO:0009898,GO:0043130,GO:0043162,GO:0045324	1294	106211	140	divergent	106927	-31	tandem	105580	1.07084462110014	1.19464977636358	1.67437493254548	1.14158535806219	1.31261585318716	1.42983712960116	1.21423989887095	1.10944031647105	48
YCL005W-A	107080	chrIII	107023	107417	1	106998	107519	Verified	GO:0000032,GO:0000220,GO:0005774,GO:0006461,GO:0007035,GO:0042625,GO:0055085	522	107259	140	divergent	106928	455	tandem	107747	4.54792429204422	4.40012075834322	2.33766375418258	6.61039189496986	6.49795088595192	2.18723069747017	5.93935260097881	1.34585868937638	82
YCL005W	108042	chrIII	108021	108791	1	107975	108928	Verified	GO:0003674,GO:0005739,GO:0005811,GO:0008150	954	108452	455	tandem	107747	96	tandem	108976	0.900836723748554	1.1117077238543	0.944965331230085	0.887857997238904	0.994756007266489	0.889449522068464	0.8286676042311	1.11647023625707	67
YCL004W	109080	chrIII	109105	110670	1	109025	110747	Verified	GO:0005739,GO:0008444,GO:0008654	1723	109886	96	tandem	108977	-202	convergent	110646	0.940993385327027	0.895851934275832	0.863408084317605	0.918107652336189	1.0918797424641	0.886423808028298	1.06068876310241	1.17176628776966	55
YCL001W	111924	chrIII	111916	112482	1	111897	112528	Verified	GO:0003674,GO:0006621,GO:0006888,GO:0006890,GO:0030134,GO:0030137	632	112213	194	divergent	111800	551	tandem	112804	1.349113483941	1.34180245484679	1.1075386281026	1.1253504742252	1.82919489276353	1.31416215695678	1.10497815497302	1.04646458573929	27
YCR002C	118347	chrIII	118348	117380	-1	118393	117321	Verified	GO:0000144,GO:0000747,GO:0000753,GO:0000902,GO:0000910,GO:0001400,GO:0003924,GO:0005200,GO:0005545,GO:0007120,GO:0007121,GO:0030010,GO:0030476,GO:0031105,GO:0031505,GO:0043332	1073	117857	204	divergent	118495	3550	convergent	115546	0.964033681097127	1.00454193188175	0.799328717314197	0.949333597632278	1.11557026736083	1.25782342515808	0.956776712328761	1.19274146893808	46
YCR003W	118677	chrIII	118620	119171	1	118598	119276	Verified	GO:0003735,GO:0005739,GO:0005743,GO:0005762,GO:0032543	679	118937	204	divergent	118496	191	convergent	119372	1.08887438573297	1.17210001362729	0.995075230013836	0.904630303524105	1.34709550891439	1.42545744103893	1.31353144831684	1.20200573477599	79
YCR004C	120504	chrIII	120318	119575	-1	120508	119468	Verified	GO:0001950,GO:0005737,GO:0005739,GO:0008150,GO:0009055,GO:0045121	1041	119988	305	tandem	120661	869	convergent	119033	1.09857010093471	1.41692112136193	1.13168830337545	0.696114573894857	1.06097723029713	1.13576895404884	0.898927857717149	1.17123318699679	4
YCR005C	122283	chrIII	122328	120946	-1	122388	120814	Verified	GO:0004108,GO:0005739,GO:0005777,GO:0006097,GO:0006101,GO:0006537	1575	121601	3542	tandem	124159	305	tandem	120661	8.99825093482619	10.4367117689004	9.81043386484891	11.2984324622974	12.4235976392514	9.56934086907713	12.1814779419783	1.78360548723036	105
YCR008W	127538	chrIII	128470	130281	1	128007	130539	Verified	GO:0000082,GO:0004672,GO:0005575,GO:0006470,GO:0030003,GO:0034613	2533	129273	1276	divergent	127369	106	convergent	130592	1.22715445388993	1.10685277236784	0.964192078129773	1.26640734617232	1.01976107406134	1.36438795023584	1.14019258722126	1.11184410536262	-469
YCR009C	131529	chrIII	131542	130745	-1	131623	130646	Verified	GO:0000747,GO:0005937,GO:0006897,GO:0006970,GO:0008092,GO:0008289,GO:0030036,GO:0030479,GO:0031532,GO:0042594,GO:0043332,GO:0045121,GO:0051666,GO:0060988	978	131135	520	tandem	131883	2638	convergent	129327	1.22716723337893	1.03653689575685	0.877109439435932	1.10705900579317	0.694266691175555	1.38111911703339	1.22484663104191	1.15933990245027	94
YCR010C	133070	chrIII	133124	132273	-1	133124	132144	Verified	GO:0001950,GO:0005739,GO:0005886,GO:0006846,GO:0008519,GO:0015123,GO:0015696,GO:0019740,GO:0055085	981	132634	542	tandem	133395	520	tandem	131884	0.197073426741743	0.291160662608502	0.222876317984525	0.215213902448126	0.191349376133127	0.346376579065988	0.215167252968099	1.13029741630314	54
YCR011C	136838	chrIII	136873	133724	-1	137024	133667	Verified	GO:0005737,GO:0005783,GO:0006810,GO:0016021,GO:0042626,GO:0055085	3358	135346	681	divergent	137365	542	tandem	133396	0.660576229700111	0.77608351751305	0.806565182049835	0.672475277235167	0.658270241861062	1.04744044045546	0.750706443846381	1.12915248303701	186
YCR012W	137826	chrIII	137746	138996	1	137706	139154	Verified	GO:0001950,GO:0004618,GO:0005737,GO:0005739,GO:0006094,GO:0006096	1449	138430	681	divergent	137365	-77	convergent	139115	17.4467869262418	20.3813790340503	8.69882903945943	17.3651965691498	14.1207640099209	10.588383190414	18.7485245511164	1.85206693868287	120
YCR014C	140957	chrIII	140933	139185	-1	140933	139078	Verified	GO:0003887,GO:0005634,GO:0006287,GO:0006302,GO:0006303	1856	140006	201	tandem	141034	1371	convergent	138392	2.08041215777301	2.62308733683651	1.76581821746159	2.06313651237463	2.09490264234653	2.01534190078726	1.68249468685895	1.19729475757795	-24
YCR017C	147636	chrIII	147634	144773	-1	147663	144588	Verified	GO:0003674,GO:0005887,GO:0005934,GO:0005935,GO:0006506,GO:0031505	3076	146126	424	tandem	147875	979	convergent	144098	0.728479401782379	0.690588044593311	0.742741258749104	0.711979598538073	0.817122233633581	0.624973725437722	0.743158283375055	1.13662628352086	27
YCR018C	NaN	chrIII	148903	148238	-1	148601	148088	Verified	GO:0005634,GO:0005737,GO:0006364,GO:0043565	514	148345	4109	divergent	150656	424	tandem	147876	1.73011279065335	3.06924024840718	2.74417391908871	2.3216478126977	1.52646984983795	2.63584017742956	1.89230345756403	1.10930832764132	NaN
YCR019W	NaN	chrIII	152837	153928	1	152711	154055	Verified	GO:0003674,GO:0005575,GO:0044419	1345	153383	4109	divergent	150656	-115	convergent	153997	0.500772593165353	0.59373465963498	0.5847162930432	0.542697466961974	0.603931999199856	0.655800113697005	0.455739355904074	0.991573922321421	NaN
YCR020C	155053	chrIII	154659	154012	-1	154659	153941	Verified	GO:0003674,GO:0005829,GO:0006772	719	154300	20	tandem	154669	1229	convergent	153326	0.69559100528541	0.700186758475223	0.952263243324348	0.738182499821885	0.924842414575521	1.01909104276677	0.706766338479705	0.986590185069483	-394
YCR020C-A	155052	chrIII	155096	154830	-1	155114	154680	Verified	GO:0004596,GO:0006474,GO:0031417	435	154897	195	divergent	155212	20	tandem	154670	0.81118505802359	0.701411152375222	0.661278159328041	0.665643099109084	0.626802171658483	0.65397675842259	0.74693047240843	1.00816793468173	62
YCR020W-B	155333	chrIII	155320	155556	1	155310	155556	Verified	GO:0003682,GO:0006337,GO:0006338,GO:0006368,GO:0006974,GO:0016586,GO:0051726	247	155433	195	divergent	155212	373	convergent	155743	0.769027430489663	0.914083115432311	0.71804655603814	0.792966808898301	1.08008518115218	0.578076621817535	1.08288195547941	1.15085313631391	23
YCR021C	NaN	chrIII	157107	156109	-1	157207	155930	Verified	GO:0001950,GO:0003674,GO:0005886,GO:0006950,GO:0032780	1278	156569	1089	tandem	157752	619	convergent	155620	0.439350636176472	0.583989334527606	1.07885421669941	0.512993078937106	0.581440491906119	1.01832061757507	0.339119482085796	1.03356824911555	NaN
YCR023C	160408	chrIII	160373	158538	-1	160463	158297	Verified	GO:0000329,GO:0003674,GO:0008150	2167	159380	159	tandem	160543	1089	tandem	157752	0.979560002253265	1.04473224077311	0.620407965404389	1.03904052900318	1.10589696429576	0.621433844817025	0.961752227707598	1.04374999756286	55
YCR024C	162187	chrIII	162222	160744	-1	162222	160623	Verified	GO:0004816,GO:0005739,GO:0006421,GO:0070145	1600	161423	186	tandem	162315	159	tandem	160543	0.740879712418527	1.0181485469789	0.975888420330141	0.755351572274491	0.71933231665317	0.68224762870857	0.923667855954804	1.06187263450692	35
YCR024C-A	163109	chrIII	163067	162945	-1	163258	162631	Verified	GO:0005886,GO:0006812,GO:0016020,GO:0030234	628	162945	637	tandem	163577	-235	tandem	162749	8.40339364849453	7.58111722805809	3.31547371579828	7.68785090836575	9.41648340141218	3.51069927839514	8.57222377762023	1.62745506455848	149
YCR026C	166349	chrIII	166339	164111	-1	166413	163896	Verified	GO:0004528,GO:0004551,GO:0005575,GO:0006796,GO:0009141,GO:0016036,GO:0017111,GO:0047429	2518	165155	792	tandem	166809	637	tandem	163577	0.876705180158947	0.855580869382016	0.7712294445386	0.942207416674649	0.987432003200495	0.517926390953558	0.92548689375074	1.03737802220393	64
YCR027C	168161	chrIII	167999	167370	-1	168174	167206	Verified	GO:0003924,GO:0015809,GO:0015819,GO:0019897,GO:0042147	969	167690	2456	tandem	169402	792	tandem	166810	0.804479950831149	0.797075708490195	0.70222449166865	0.689594976542951	1.03453787903298	0.80847229982153	0.82342611661949	1.1670740177632	13
YCR028C	172443	chrIII	172424	170886	-1	172542	170631	Verified	GO:0005886,GO:0006897,GO:0015233,GO:0015887	1912	171587	215	tandem	172650	2456	tandem	169403	0.971973384357937	1.07209591056597	0.725370341236714	0.78350641766179	0.722937085246975	0.930343505705759	0.830339270773391	1.08590601117749	99
YCR028C-A	173435	chrIII	173440	172950	-1	173480	172758	Verified	GO:0000002,GO:0003697,GO:0005739,GO:0006264,GO:0042645	723	173119	172	tandem	173566	215	tandem	172650	1.14413052805393	1.17538974865341	1.37184253359865	1.12755272473464	1.08127435030629	1.15101718546714	1.13714833814398	1.19181918344151	45
YCR030C	176481	chrIII	176438	173826	-1	176497	173653	Verified	GO:0000147,GO:0001400,GO:0003674,GO:0005934,GO:0005935,GO:0032185,GO:0043332	2845	175075	901	tandem	176948	172	tandem	173567	0.875524641927136	1.09619523080361	1.1814466398419	0.741960432597541	1.184911522133	0.779638373397772	0.895668189596599	1.04013026577773	16
YCR031C	178203	chrIII	178220	177500	-1	178261	177399	Verified	GO:0000028,GO:0000462,GO:0003729,GO:0003735,GO:0006412,GO:0022627,GO:0030686,GO:0032040	863	177830	1129	divergent	178826	901	tandem	176948	6.3595225339296	5.28038500443821	3.05812852117968	6.59068164166283	7.00216162743643	3.05706980255286	7.02647771401525	1.35217504406892	58
YCR032W	179440	chrIII	179520	186023	1	179391	186144	Verified	GO:0000300,GO:0003674,GO:0005625,GO:0005739,GO:0006886,GO:0009268,GO:0031505	6754	182768	1129	divergent	178826	143	tandem	186216	0.534830786496294	0.622300883892404	0.748435467534678	0.51598521636181	0.483345062546603	0.524969498358681	0.518541962724334	0.987689424290034	49
YCR033W	186330	chrIII	186489	190169	1	186288	190326	Verified	GO:0003674,GO:0016575,GO:0032874,GO:0034967,GO:0045449,GO:0045835,GO:0070210	4039	188307	143	tandem	186216	239	tandem	190446	1.12750495342438	1.2436269314288	1.01924469115246	1.14358473950312	0.975183245976867	0.996050266294361	1.21805339644626	1.07703305550983	42
YCR034W	190608	chrIII	190592	191635	1	190566	191802	Verified	GO:0005783,GO:0005789,GO:0009922,GO:0016192,GO:0030148,GO:0030497	1237	191184	239	tandem	190446	-114	convergent	191745	2.396952806977	1.65676503489649	1.54111544968667	2.21116944871616	2.27255896016698	1.43448418581511	2.08339530461813	1.10749235088053	42
YCR035C	192993	chrIII	193018	191834	-1	193028	191689	Verified	GO:0000176,GO:0000177,GO:0000467,GO:0003674,GO:0005654,GO:0005730,GO:0005737,GO:0034427,GO:0043628,GO:0070478,GO:0070481,GO:0070651,GO:0071035,GO:0071038,GO:0071042,GO:0071051	1340	192359	251	divergent	193154	1122	convergent	191128	1.85022909896683	1.43341791275108	1.48493801174124	1.71759208750982	1.84374340868791	1.40901895494718	1.49222420366601	1.10434990919876	35
YCR036W	193335	chrIII	193297	194298	1	193280	194384	Verified	GO:0004747,GO:0005524,GO:0005634,GO:0005737,GO:0006014	1105	193832	251	divergent	193154	-62	convergent	194353	1.00484387224491	1.17634591165326	1.29553814720781	1.04398967021656	1.23683954788371	2.33404600998106	1.26739629740729	1.04269516853527	55
YCR037C	197182	chrIII	197185	194414	-1	197216	194323	Verified	GO:0005315,GO:0006817,GO:0016020,GO:0055085	2894	195770	304	tandem	197368	1042	convergent	193802	0.782712113469614	0.766027700356234	0.950425002925366	0.786639294617912	0.784777684796647	1.05898361581125	0.856517428427463	1.06578613918286	34
YCR038C	NaN	chrIII	199549	197621	-1	199549	197521	Verified	GO:0000131,GO:0000282,GO:0005085,GO:0005088,GO:0005935,GO:0007120,GO:0007121,GO:0007124,GO:0007264	2029	198535	-86	tandem	199506	304	tandem	197369	0.255256526509674	0.348417375141717	0.511282651197591	0.281093703574906	0.483883554766289	0.585941473015806	0.261319879285541	0.623424498778492	NaN
YCR039C	NaN	chrIII	200178	199546	-1	200050	199464	Verified	GO:0003714,GO:0005634,GO:0006357,GO:0007532,GO:0007535,GO:0008301,GO:0043565	587	199757	391	divergent	200246	-86	tandem	199507	0.123620243118738	0.0705309516091303	0.186009396731176	0.0738925378472445	0.144710743926481	0.216785311033041	0.071917913172642	0.109002896773015	NaN
YCR040W	NaN	chrIII	200442	200969	1	200442	201190	Verified	GO:0003713,GO:0005634,GO:0006357,GO:0007532,GO:0008301	749	200816	391	divergent	200246	-136	convergent	201122	0.0923709297837049	0.178143139839758	0.194488962930672	0.0994064367663458	0.188090932454103	0.17499044325838	0.160536131797721	0.0860996651727855	NaN
YCR042C	205380	chrIII	205397	201174	-1	205420	201055	Verified	GO:0003682,GO:0005669,GO:0016251,GO:0032568,GO:0051123	4366	203238	674	tandem	205757	612	convergent	200749	1.00077379738812	1.06648135763566	0.87795733616358	0.901539534781958	1.10582575881414	0.671239887467054	0.933584849837661	0.960919338540025	40
YCR044C	207904	chrIII	207950	206877	-1	207968	206779	Verified	GO:0000329,GO:0003674,GO:0005783,GO:0006506,GO:0030026	1190	207374	-123	tandem	207906	110	tandem	206724	1.10150902038609	1.36115774493585	0.878368291262393	1.43791878993704	1.55894339399106	0.602455480185522	1.40057527567683	1.10457956102427	64
YCR045C	209631	chrIII	209610	208135	-1	209610	207846	Verified	GO:0005619,GO:0005635,GO:0008236,GO:0030476	1765	208728	197	tandem	209709	-123	tandem	207908	0.89754095387462	1.01620822673813	0.878162105818832	0.826813741815672	0.818169129542402	0.674664408476572	0.962146695542097	1.09144176542239	-21
YCR046C	210401	chrIII	210423	209914	-1	210429	209808	Verified	GO:0003735,GO:0005739,GO:0005762,GO:0032543	622	210119	87	tandem	210473	197	tandem	209709	1.23955627620768	1.61019517843076	2.60091733974799	1.83380266225831	2.11710661326596	0.958096979280679	1.73459584570023	1.21212381726277	28
YCR047C	211578	chrIII	211545	210718	-1	211634	210517	Verified	GO:0000056,GO:0000282,GO:0000447,GO:0005634,GO:0005730,GO:0005737,GO:0008757,GO:0016435,GO:0070476	1118	211076	250	divergent	211759	87	tandem	210473	1.07922393171758	1.08016115636301	1.39280437713912	1.03405435471062	1.44615659620508	1.10653491474304	0.997637419918499	1.04634737883224	56
YCR048W	211891	chrIII	211929	213761	1	211885	213935	Verified	GO:0005783,GO:0016125,GO:0034737,GO:0034738	2051	212910	250	divergent	211760	-472	convergent	213699	0.766574090069148	1.37903411306822	1.62172259026097	0.923970110094789	0.761859903150239	1.00905117020548	0.632186056800728	1.03355780937423	6
YCR052W	215021	chrIII	214994	216445	1	214959	216630	Verified	GO:0000086,GO:0006337,GO:0006368,GO:0008094,GO:0016586,GO:0043044	1672	215795	87	tandem	214915	25	tandem	216643	1.11074648428722	1.06156973197524	1.31314066285239	0.980770053723298	0.922193294975467	1.25277096839974	0.99298965052326	1.02355057273349	62
YCR053W	216683	chrIII	216697	218241	1	216656	218321	Verified	GO:0004795,GO:0005634,GO:0005737,GO:0006566,GO:0006897	1666	217489	25	tandem	216643	-186	convergent	218228	1.80930169388478	1.71005809679181	1.03576259360081	2.25596366662105	2.1917804492378	1.7854167404314	2.13464277661844	1.24464667748228	27
YCR054C	220118	chrIII	220067	218376	-1	220145	218136	Verified	GO:0003674,GO:0005737,GO:0008150	2010	219141	198	tandem	220244	1479	convergent	217396	0.979710023135387	0.767634371264053	0.78595767642471	0.964831842302875	1.18774997486771	0.585786395759547	0.827837911422277	1.06098356810226	27
YCR057C	223230	chrIII	223228	220457	-1	223290	220344	Verified	GO:0000447,GO:0000462,GO:0000472,GO:0000480,GO:0000910,GO:0005730,GO:0005737,GO:0030010,GO:0030515,GO:0030686,GO:0032040,GO:0034388	2947	221817	-18	tandem	223281	198	tandem	220245	1.37281344306629	1.11495884660252	1.18436105905529	1.40465199950567	1.53502255705482	0.870914925854305	1.46688851788422	1.09771462192798	60
YCR059C	224183	chrIII	224230	223454	-1	224247	223273	Verified	GO:0003674,GO:0005634,GO:0005737,GO:0006521	975	223760	138	divergent	224316	-18	tandem	223282	1.172022766255	0.888464663546855	0.555970620297378	0.991407324951228	1.01708660934462	0.663199507579829	0.885568136741689	1.03303475617908	64
YCR060W	224454	chrIII	224399	224734	1	224386	224867	Verified	GO:0005634,GO:0005737,GO:0006457,GO:0051087	482	224627	138	divergent	224317	637	tandem	225186	0.929498430499202	1.06390351918059	1.69514965877133	0.973502350033754	1.33080928707963	1.57332064202115	1.18173954261585	1.01009324490268	68
YCR063W	228348	chrIII	228318	228791	1	228280	228791	Verified	GO:0000282,GO:0000398,GO:0003674,GO:0005634,GO:0005686,GO:0008380	512	228536	462	tandem	228049	464	tandem	229023	2.21624745181458	1.79699397468087	1.16635969806577	2.04168655105656	1.50836106143349	1.08304256460773	1.89887484243534	1.14277610379663	68
YCR065W	229145	chrIII	229310	231004	1	229256	231352	Verified	GO:0000115,GO:0000790,GO:0003704,GO:0005634,GO:0005737,GO:0006357,GO:0043565,GO:0051300	2097	230304	464	tandem	229024	97	tandem	231401	2.30754276102882	2.37974781835717	0.833688391165705	2.68371172045542	2.50444122423701	0.921425288899716	2.21677173054803	1.15328256292282	-111
YCR066W	231511	chrIII	231500	232963	1	231450	233126	Verified	GO:0000790,GO:0003697,GO:0004842,GO:0005634,GO:0006513,GO:0042275,GO:0042276,GO:0043142,GO:0070987	1677	232288	97	tandem	231401	-99	convergent	233076	0.628698847014722	0.665934686920194	0.706842921533654	0.66698097728303	0.758552410299816	0.32107386072427	0.731093549103881	1.08592904683873	61
YCR067C	236402	chrIII	236322	233125	-1	236429	233028	Verified	GO:0003674,GO:0030176,GO:0034260,GO:0090114	3402	234729	653	divergent	236756	1577	convergent	232239	0.774158039086035	0.756062125913377	0.737312001152148	0.851169889500378	0.872417039502675	1.12296126703466	0.926084353939616	1.10065362721525	27
YCR068W	237116	chrIII	237214	238776	1	237083	238776	Verified	GO:0005775,GO:0006624,GO:0006914,GO:0016021,GO:0016298,GO:0030397,GO:0034496,GO:0034727	1694	237930	653	divergent	236756	131	tandem	238842	0.849801171754404	0.888436501218351	1.25114909018881	0.677540046602504	0.503238385023627	1.26095135017578	0.83782201765976	1.11862355980541	33
YCR069W	238962	chrIII	239055	240011	1	238908	240130	Verified	GO:0003755,GO:0008150,GO:0016020	1223	239519	131	tandem	238842	-107	convergent	240076	1.08822029148061	1.29887966065273	1.61529637016966	1.1674749038631	1.23827781106152	1.82098393519617	1.37428987440681	1.18799510379728	54
YCR071C	240531	chrIII	240543	240103	-1	240588	240024	Verified	GO:0003735,GO:0005739,GO:0005762,GO:0032543	565	240306	135	tandem	240656	1115	convergent	239466	1.34194407251306	1.43612097261608	1.85158770596515	1.41810693779597	1.20007924741231	2.2093418365294	1.38488987718914	1.09893544929577	57
YCR072C	242327	chrIII	242352	240805	-1	242378	240724	Verified	GO:0000027,GO:0003674,GO:0005730,GO:0005840	1655	241551	137	tandem	242447	135	tandem	240656	1.40597265728346	0.996237574371215	1.42020686993879	1.30888357284955	1.51023375393775	1.01521165469126	1.2168352871221	1.04477266307038	51
YCR073C	246582	chrIII	246583	242588	-1	246648	242516	Verified	GO:0000161,GO:0004709,GO:0005575	4133	244582	277	divergent	246787	137	tandem	242447	0.694510390939963	0.656213662610693	0.744652337884222	0.625231079634429	0.617734441435791	0.589153995610941	0.622210071414005	1.0356170372263	66
YCR073W-A	247001	chrIII	246963	247910	1	246926	248024	Verified	GO:0003674,GO:0005737,GO:0005829,GO:0006409,GO:0017057	1099	247475	277	divergent	246787	-136	convergent	247956	0.720323250961934	0.81222799483308	0.89436746109902	0.598282902133386	0.80364205433916	0.964749608364537	0.618238025657075	1.01283469542035	75
YCR075C	248770	chrIII	248815	248033	-1	248836	247889	Verified	GO:0000324,GO:0005768,GO:0015184,GO:0015811,GO:0055085	948	248363	144	divergent	248908	962	convergent	247408	0.593227205704549	0.571930638665246	0.604056578914781	0.503491131875236	0.52302713296994	0.547280128356459	0.510671608463721	0.951903305240144	66
YCR077C	252607	chrIII	252628	250238	-1	252661	250100	Verified	GO:0000290,GO:0000932,GO:0001731,GO:0003674,GO:0006446,GO:0007059,GO:0022627,GO:0033962,GO:0045947	2562	251381	177	divergent	252750	53	tandem	250073	0.980496651863124	1.01846455818604	0.728392735122036	1.10733411970254	1.19242532524307	0.78269173907621	1.12958182415522	1.06659985103548	54
YCR079W	252879	chrIII	252845	254173	1	252839	254299	Verified	GO:0000422,GO:0004722,GO:0005739,GO:0005758,GO:0005759,GO:0006470,GO:0016236,GO:0043085	1461	253569	177	divergent	252750	71	tandem	254335	1.06603794959401	1.14237456147174	1.09583637598926	0.8700348852497	1.13856748412007	0.57985790039238	0.979847495106375	0.986120773973023	40
YCR081W	254416	chrIII	254371	258654	1	254371	258654	Verified	GO:0000122,GO:0000411,GO:0016455,GO:0016592	4284	256513	71	tandem	254335	198	tandem	258753	0.395898915211901	0.529472653324781	0.661673490668651	0.41837276267875	0.534218189716559	0.526725561828661	0.452121101110038	0.946986157667352	45
YCR082W	258900	chrIII	258883	259269	1	258853	259362	Verified	GO:0003674,GO:0005634,GO:0005737,GO:0008150	510	259108	198	tandem	258754	180	tandem	259452	1.22615739528459	1.20409607467261	1.81486874697634	1.14865320350282	1.07445573931722	1.52167141175451	1.31226899424987	1.0239712786611	47
YCR083W	259414	chrIII	259578	259961	1	259543	260077	Verified	GO:0005739,GO:0015036,GO:0034599	535	259810	180	tandem	259453	-106	convergent	260024	1.09771808278692	1.12423977977866	1.58943405367595	1.0209359439509	1.01928577447268	1.38740863702736	0.80498004113837	0.954582659238404	-129
YCR084C	262595	chrIII	262452	260311	-1	262677	259972	Verified	GO:0005634,GO:0016481,GO:0016565,GO:0016584,GO:0017053,GO:0043130	2706	261325	670	divergent	263012	428	convergent	259758	1.59623095980612	1.61204410630448	1.51898539489954	1.61813291732592	1.68112313145288	1.50292607776808	1.70417598400753	1.04917945492785	82
YCR086W	263389	chrIII	263392	263964	1	263348	264017	Verified	GO:0003674,GO:0005635,GO:0005730,GO:0033551,GO:0034503,GO:0045132,GO:0045143,GO:0070550	670	263683	670	divergent	263013	-75	convergent	263979	1.44142668685652	1.41346041519435	1.43678431348664	1.38529715145417	0.987669147554991	1.22335950829299	1.21534651281195	1.01323797036005	41
YCR088W	265085	chrIII	265068	266846	1	265030	266979	Verified	GO:0000147,GO:0005737,GO:0005938,GO:0008104,GO:0030010,GO:0030479,GO:0043332,GO:0051015	1950	266005	526	divergent	264767	158	tandem	267058	1.25164734796244	1.34411953618845	1.07723295830614	1.03533731428221	1.12200405212502	0.960842775836273	1.18429390021203	1.0433721676387	55
YCR089W	267168	chrIII	267434	272263	1	267138	272322	Verified	GO:0000753,GO:0000755,GO:0003674,GO:0005937,GO:0009277	5185	269730	158	tandem	267059	-75	convergent	272284	0.407301317954726	0.400327214912542	0.48643318610182	0.370599669615571	0.407706859299372	0.457268705804806	0.403024656528606	0.901088332042837	30
YCR091W	274368	chrIII	274404	276566	1	274404	276566	Verified	GO:0004672,GO:0005575,GO:0006468,GO:0019236,GO:0045332	2163	275485	1512	divergent	273648	50	convergent	276591	0.342472747421045	0.517315481681604	0.509398786969153	0.327636535811234	0.354937691808381	0.344675684050743	0.325287525291576	0.95611258639737	-36
YCR092C	279810	chrIII	279820	276764	-1	279856	276617	Verified	GO:0000403,GO:0000404,GO:0000406,GO:0000710,GO:0000735,GO:0005634,GO:0005737,GO:0006298,GO:0006310,GO:0006312,GO:0030983,GO:0032135,GO:0032302	3240	278237	230	divergent	279971	2212	convergent	275511	0.586100057569408	0.693768605462933	0.681060675856953	0.59047326264515	0.654036892298983	0.602842773196137	0.61874263633021	0.950835265583938	46
YCR093W	280137	chrIII	280117	286443	1	280087	286548	Verified	GO:0000122,GO:0000288,GO:0000289,GO:0000749,GO:0003674,GO:0005634,GO:0005737,GO:0006357,GO:0006368,GO:0007124,GO:0030015,GO:0051726	6462	283318	230	divergent	279972	150	tandem	286623	1.44945979466445	1.35312653935628	1.27413472843232	1.53314885713475	1.56274068000151	1.4529443405169	1.55179917559501	1.04776951882539	50
YCR094W	286757	chrIII	286762	287937	1	286699	288211	Verified	GO:0000299,GO:0004012,GO:0005770,GO:0005802,GO:0006886,GO:0006897,GO:0045332,GO:0051666	1513	287455	150	tandem	286624	-98	convergent	288162	0.750684619232218	0.62863849494426	0.791038291586202	0.45562578454043	0.662569203425614	0.461054335085327	0.618426229622144	0.976521557977047	58
YCR098C	298507	chrIII	298605	297049	-1	298579	296795	Verified	GO:0001406,GO:0001407,GO:0005886,GO:0055085	1785	297687	1986	tandem	299572	7293	convergent	293148	0.520912633069062	0.601747594174423	1.76868666343987	0.404217744352138	0.248245483221385	1.34046916799923	0.341458799068674	0.945654528228981	72
YCR104W	307583	chrIII	307801	308175	1	307514	308175	Verified	GO:0003674,GO:0005575,GO:0008150	662	307845	1976	divergent	306526	894	tandem	308622	0	0.0799845957825797	0.130364416508534	0.0627592974725427	0.0191901193889072	0.117310785593175	0.106759418604731	0.21934206958848	69
YCR105W	308999	chrIII	309070	310155	1	309070	310186	Verified	GO:0005625,GO:0006066,GO:0008106	1117	309628	894	tandem	308623	741	tandem	310557	0.292339187285716	0.495449064137673	0.616302756021538	0.355628374713914	0.22865214822165	0.416175898936489	0.351803159339868	1.01248443875864	-71
YCR106W	310997	chrIII	310958	313456	1	310928	313456	Verified	GO:0003677,GO:0005634,GO:0009410,GO:0016563,GO:0043565	2529	312192	741	tandem	310557	433	tandem	313673	0.889910912455889	0.814947502853587	0.615034463609655	0.701861068127043	0.725975502324233	0.994282576565777	0.695445735106246	0.832535122290807	69
YCR107W	313829	chrIII	313890	314981	1	313890	315246	Verified	GO:0005575,GO:0006081,GO:0018456	1357	314568	433	tandem	313673	750	convergent	315621	0.96450944931156	0.882673670111298	0.546109671413878	0.668077278022334	0.743069351296828	0.620081131788549	0.684722172861106	0.718414863924902	-61
YDL248W	1857	chrIV	1802	2953	1	1792	2953	Verified	GO:0004872,GO:0005739,GO:0008150	1162	2373	1791	tandem	896	3031	tandem	4469	0.133908531106569	0.162951184541179	0.192523703463525	0.131244063248305	0.22723313739583	0.0591525650082771	0.165878023039022	0.225102241083008	65
YDL247W	NaN	chrIV	5985	7814	1	5985	7814	Verified	GO:0005363,GO:0005886,GO:0008643,GO:0015144,GO:0055085	1830	6900	3031	tandem	4469	713	convergent	8171	0	0	0	0	0	0	0	0	NaN
YDL245C	NaN	chrIV	13360	11657	-1	13360	11657	Verified	GO:0005353,GO:0005355,GO:0005886,GO:0008645,GO:0015578,GO:0055085	1704	12509	2579	divergent	14650	1900	tandem	10707	0.0135979641655497	0.0152735303786527	0.0218283330271603	0.0159918628754913	0.00684713493244472	0.0213368803676284	0	0.0388259408661452	NaN
YDL244W	NaN	chrIV	16204	17226	1	15940	17226	Verified	GO:0003674,GO:0005575,GO:0009228	1287	16583	2579	divergent	14650	240	convergent	17346	0.160788062991633	0.140197265977511	0.174695718217867	0.064321059398258	0.0839620559533956	0.109289205347198	0.062214675182154	0.296939385589847	NaN
YDL243C	18888	chrIV	18566	17577	-1	18566	17467	Verified	GO:0005575,GO:0006081,GO:0018456	1100	18017	1986	divergent	19559	1526	convergent	16704	0.504251308247252	0.474885067537941	0.555554640218924	0.382645612698973	0.322774132243696	0.322566058552017	0.339503303744981	0.633228201859135	-322
YDL240W	22673	chrIV	22823	25876	1	22651	26119	Verified	GO:0005100,GO:0005737,GO:0005739,GO:0005935,GO:0007264,GO:0009272	3469	24385	1395	tandem	21953	239	convergent	26239	0.703343622883141	0.561420600977905	0.46422787913644	0.626209106417368	0.750392908382781	0.472173449661177	0.820342041278837	1.0028581185278	22
YDL239C	NaN	chrIV	28775	26403	-1	28775	26359	Verified	GO:0000001,GO:0003674,GO:0005628,GO:0005816,GO:0030435,GO:0030476	2417	27567	143	tandem	28847	3707	convergent	24505	0.474391644838743	0.562216659814702	0.410404898954915	0.398309779216734	0.384325166361889	0.385069446715817	0.340517649868491	0.947959134808169	NaN
YDL238C	30463	chrIV	30454	28985	-1	30482	28919	Verified	GO:0005737,GO:0008892,GO:0016811,GO:0046098	1564	29701	142	divergent	30553	143	tandem	28847	0.555341070535839	0.697024989611449	0.535260463639914	0.551615789667754	0.49913471823065	0.415728004922693	0.584137180582318	0.956215725665218	19
YDL237W	30666	chrIV	30657	31829	1	30625	32012	Verified	GO:0003674,GO:0005575,GO:0008150	1388	31319	142	divergent	30554	246	tandem	32135	0.810931217435616	0.705958576417337	0.834413501219441	0.686648055915177	0.642217845433194	0.68411768209238	0.755549473265691	1.07338891531813	41
YDL236W	32314	chrIV	32296	33234	1	32259	33416	Verified	GO:0003869,GO:0004035,GO:0004721,GO:0005634,GO:0005737,GO:0006470	1158	32838	246	tandem	32136	-145	convergent	33343	1.53410833439625	1.32167445846733	1.56006437740546	1.38526503382483	1.55117379931357	2.02134279699199	1.31286435846848	1.07882512145477	55
YDL235C	33994	chrIV	33918	33415	-1	34041	33272	Verified	GO:0005634,GO:0005737,GO:0007234,GO:0016772,GO:0043424	770	33657	158	tandem	34120	1012	convergent	32766	1.39025585628581	1.60895717194112	1.9541751864698	1.74710889393608	1.76772804044773	2.85239523514956	1.46823175137765	1.0317013248646	47
YDL234C	36554	chrIV	36477	34237	-1	36614	34200	Verified	GO:0005097,GO:0005737,GO:0016192,GO:0032889	2415	35407	159	divergent	36694	158	tandem	34121	0.940933901990133	0.995218784865193	1.88081400778043	0.768375065152904	0.78801735970466	2.08474544891901	0.820456348480748	1.04728597796744	60
YDL232W	38516	chrIV	38487	38597	1	38468	38855	Verified	GO:0004579,GO:0005789,GO:0006487,GO:0008250,GO:0030674	388	38662	117	tandem	38409	-49	convergent	38830	2.34511503645883	1.70636844815802	1.83490908347673	1.9482482279224	2.32054995682899	1.78247165034276	1.87068352641324	1.03841611085022	48
YDL231C	42292	chrIV	42244	38867	-1	42355	38807	Verified	GO:0003674,GO:0006897,GO:0016021	3549	40581	318	divergent	42514	338	convergent	38638	1.12522424012844	1.13365634529755	1.38073086265994	1.15800181377457	1.05687172793381	0.890007962417524	1.12204021708766	1.11158459388932	63
YDL230W	42709	chrIV	42700	43707	1	42674	43743	Verified	GO:0004725,GO:0005737,GO:0005739,GO:0006470	1070	43209	318	divergent	42515	291	tandem	43889	0.661479272143658	0.455960610428887	0.755184003718225	0.451793429005159	0.489347948050211	0.640153570788998	0.702605921790275	1.17862254325576	35
YDL229W	44086	chrIV	44065	45906	1	44035	46012	Verified	GO:0000054,GO:0001950,GO:0005516,GO:0005625,GO:0005844,GO:0006364,GO:0006412,GO:0006415,GO:0006450,GO:0016887,GO:0042149,GO:0051082,GO:0051083	1978	45024	291	tandem	43889	198	convergent	46111	3.47545942036037	2.58428229230979	1.63948323629363	4.20924204463898	4.43314862058484	1.68637588981201	4.46271781488579	0.808940226844978	51
YDL227C	NaN	chrIV	48031	46271	-1	48070	46211	Verified	GO:0000728,GO:0004519,GO:0005634,GO:0007533	1860	47141	2814	tandem	49477	2175	convergent	45123	2.37736817883889	1.98295643156608	1.97469304303467	3.39803204135069	2.53963938553593	0.341864350423307	3.08034368245743	1.15575760221894	NaN
YDL226C	52155	chrIV	52173	51115	-1	52196	50885	Verified	GO:0003779,GO:0005096,GO:0005768,GO:0005793,GO:0005802,GO:0005856,GO:0006888,GO:0006890,GO:0008060,GO:0030037,GO:0043001	1312	51541	198	divergent	52295	2814	tandem	49478	1.35607547270219	1.20822526142645	1.345242920346	1.21031618973637	1.26607892679283	0.842482941683266	1.15140140508039	1.1273737892925	41
YDL225W	52450	chrIV	52445	54100	1	52395	54185	Verified	GO:0000902,GO:0000910,GO:0005200,GO:0005935,GO:0005940,GO:0030010,GO:0043332	1791	53290	198	divergent	52296	-31	convergent	54169	0.779032115206049	1.15037047634124	1.02706544326426	0.829094170792746	0.773825588610085	0.841652262740195	1.03464007616778	1.13590025877078	55
YDL224C	56665	chrIV	56346	54397	-1	56346	54155	Verified	GO:0003723,GO:0005737,GO:0008361	2192	55251	918	tandem	56805	1759	convergent	53275	1.46525889775584	1.40197842115471	2.03431716723454	1.38902672514559	1.14112059435207	1.6510424370804	1.35737886702007	1.09232380454481	-319
YDL223C	60386	chrIV	60405	57265	-1	60405	57265	Verified	GO:0000753,GO:0001950,GO:0003674,GO:0005937	3141	58835	134	tandem	60472	918	tandem	56806	0.329521700481313	0.650297867820203	0.595307732317751	0.394408499409892	0.417805321915311	1.22478593210769	0.408003820885052	1.02115689757662	19
YDL222C	61720	chrIV	61801	60872	-1	61801	60540	Verified	GO:0001950,GO:0003674,GO:0005739,GO:0005938,GO:0016021,GO:0030437,GO:0031505	1262	61171	442	tandem	62022	134	tandem	60473	0.560842172102781	0.987643841749127	0.864630951867973	0.551737299844802	0.459702766466307	3.07802868908941	0.45416958416232	1.02081249080731	81
YDL220C	64993	chrIV	65018	62244	-1	65042	62244	Verified	GO:0000723,GO:0000783,GO:0007004,GO:0010521,GO:0016233,GO:0032210,GO:0043047,GO:0051974	2799	63643	173	divergent	65129	442	tandem	62023	0.72033850213471	0.791070724886137	0.657575399069721	0.594442315662508	0.542412766145513	0.624451586589714	0.700216009839696	1.00116762697516	49
YDL219W	65251	chrIV	65242	65765	1	65216	66035	Verified	GO:0005737,GO:0006412,GO:0019478,GO:0051500	820	65626	173	divergent	65129	457	tandem	66264	0.693171658176273	0.750657869921176	0.746268732291671	0.77812861429586	0.553824021575259	0.804899909134717	0.757236793727566	0.979100124996912	35
YDL217C	68741	chrIV	68606	67983	-1	68766	67905	Verified	GO:0005739,GO:0015266,GO:0030943,GO:0042721,GO:0045039	862	68336	116	tandem	68824	1411	convergent	67199	0.933991567440511	1.0613186770604	0.933123252572882	1.07259294733543	0.9362334569032	1.56769320027831	1.03105545243441	1.00020994966237	25
YDL216C	70257	chrIV	70319	68997	-1	70314	68883	Verified	GO:0000754,GO:0004222,GO:0008180,GO:0010388	1432	69599	171	tandem	70400	116	tandem	68825	0.665031607231697	0.709146504595797	0.846896150394133	0.590465843533239	0.458653288430997	0.531330345837789	0.616080371316689	0.977936778046642	57
YDL215C	74103	chrIV	73918	70640	-1	74106	70486	Verified	GO:0004352,GO:0005739,GO:0006807	3621	72296	207	tandem	74210	171	tandem	70400	1.12381943842053	1.05554619152535	1.74550998777166	0.956179640206701	0.926699297209916	1.4225808430594	0.946374301944636	1.05096542193264	3
YDL214C	76526	chrIV	76545	74446	-1	76545	74314	Verified	GO:0004702,GO:0005634,GO:0031138,GO:0046020	2232	75430	682	tandem	76886	207	tandem	74210	0.24763253666611	0.41253981468706	1.08528476748346	0.30891566393562	0.248582147131388	0.639212141025217	0.279219948981413	0.972740373385761	19
YDL213C	77940	chrIV	77966	77289	-1	77975	77228	Verified	GO:0003723,GO:0005730,GO:0042274	748	77602	403	divergent	78177	682	tandem	76887	1.09230303805261	0.905933969746927	1.0636825577742	1.12617031326337	1.22890496284122	0.674821421274515	0.943974907643339	1.27600397187686	35
YDL212W	78440	chrIV	78426	79058	1	78379	79206	Verified	GO:0006457,GO:0006888,GO:0030176,GO:0043332,GO:0051082	828	78793	403	divergent	78177	-64	convergent	79174	1.61813348069188	1.43616214928462	1.06880449814257	1.37781613989325	2.08007867873057	1.36091060550248	1.6539892261979	1.11238418110562	61
YDL210W	83986	chrIV	84270	85985	1	84270	85985	Verified	GO:0000329,GO:0015489,GO:0015495,GO:0015812,GO:0015847,GO:0055085	1716	85128	3824	divergent	82358	25	convergent	85998	0.313474401879037	0.392356516172811	0.492541288254585	0.366057063615658	0.340381059060231	0.487316442522202	0.30490032448219	1.05297855224896	-284
YDL209C	87207	chrIV	87226	86207	-1	87248	86011	Verified	GO:0000384,GO:0000386,GO:0000398,GO:0000974,GO:0017070,GO:0071006,GO:0071007	1238	86630	218	divergent	87357	1740	convergent	85141	0.772412355429919	0.682143504128105	0.56065768599705	0.74219680235016	0.816015793230485	0.458318092432381	0.718411078410395	1.11862333759096	41
YDL208W	87543	chrIV	87512	87982	1	87467	88109	Verified	GO:0000479,GO:0030515,GO:0031118,GO:0031120,GO:0031429	643	87788	218	divergent	87358	100	tandem	88159	2.65167035953863	2.38600675097926	1.69079165056498	2.58939434694562	2.6006602940121	1.60553055056301	2.86716920342153	1.1170915185543	76
YDL207W	88271	chrIV	88248	89864	1	88210	89944	Verified	GO:0000822,GO:0005643,GO:0005739,GO:0006406,GO:0006413,GO:0006415,GO:0008047,GO:0016973,GO:0031369	1735	89077	100	tandem	88160	69	tandem	89979	0.980873635987364	0.931896942755607	1.10995927657823	0.948705051835572	0.935263684690462	0.956617548084009	0.871104098588671	1.05800855724404	61
YDL205C	93888	chrIV	93745	92762	-1	93942	92516	Verified	GO:0004418,GO:0005634,GO:0005737,GO:0006783	1427	93229	662	divergent	94273	2501	convergent	91265	1.38843225868086	1.14356006129393	0.812132565036517	1.14176525008882	1.26807447793405	1.08479568440851	1.26049440259271	1.08837330521493	54
YDL204W	94193	chrIV	94605	95786	1	94605	95972	Verified	GO:0003674,GO:0005635,GO:0005783,GO:0008150,GO:0032541	1368	95289	662	divergent	94274	-151	convergent	95896	0.62630828283532	1.18814283699639	1.40925072036485	0.694290997712751	0.932535423888475	1.81173311928328	0.681873731871731	1.10266674643669	-412
YDL203C	98116	chrIV	97953	96082	-1	98152	95822	Verified	GO:0003674,GO:0005739,GO:0009967,GO:0031505	2331	96987	268	divergent	98286	1216	convergent	95214	0.657897534209107	0.61507194158333	0.726305022926031	0.611162183764982	0.930459816430015	1.24519074495643	0.572770440896941	0.995804182562192	36
YDL202W	98484	chrIV	98475	99224	1	98421	99370	Verified	GO:0003735,GO:0005739,GO:0005762,GO:0032543	950	98896	268	divergent	98287	122	tandem	99431	0.9902524169334	1.02610061772942	0.702396777647895	1.08744576119952	1.13727595773097	0.778003480198491	1.1533094783562	1.18312911066308	63
YDL201W	99564	chrIV	99561	100421	1	99493	100504	Verified	GO:0005515,GO:0005634,GO:0008176,GO:0030488	1012	99999	122	tandem	99432	-74	convergent	100467	0.993694073827474	1.00786115824415	1.03117496639106	1.10648856921744	1.05092799794692	0.705164166568874	0.90142338712575	1.0867074349511	71
YDL200C	101041	chrIV	101067	100501	-1	101103	100431	Verified	GO:0003908,GO:0005634,GO:0006307	673	100767	65	tandem	101136	937	convergent	99962	0.663161630689152	0.759321828379679	0.881700049854308	0.699806941430162	0.778012339396324	0.48700322687229	0.690704078627394	1.07325644177625	62
YDL198C	104632	chrIV	104551	103649	-1	104656	103527	Verified	GO:0000002,GO:0001408,GO:0001409,GO:0005739,GO:0005743,GO:0006879,GO:0055085	1130	104092	85	tandem	104699	173	tandem	103440	2.59139022724298	1.96942838301308	1.9884269538573	2.52154320693184	1.75497260768056	1.95564520126217	2.4600178724827	1.10818180030992	24
YDL197C	106465	chrIV	106494	104917	-1	106508	104742	Verified	GO:0000784,GO:0003674,GO:0005634,GO:0030466	1767	105625	580	divergent	106798	85	tandem	104699	0.845898858764884	0.947971467931848	0.939758907482113	0.923850749697337	0.792462734160746	1.18921093342052	0.901935853582737	1.07099237464026	43
YDL195W	107133	chrIV	107208	111029	1	107089	111215	Verified	GO:0005198,GO:0030127,GO:0043332,GO:0090114	4127	109152	580	divergent	106799	160	tandem	111295	1.27483092473723	1.32369962735734	1.12871193072446	1.46641836531567	1.263026049918	1.32365635721023	1.46483125555928	1.15145602300179	44
YDL194W	111414	chrIV	111580	114234	1	111376	114401	Verified	GO:0004872,GO:0005355,GO:0005536,GO:0005886,GO:0007165,GO:0015755,GO:0015758,GO:0015761,GO:0045835,GO:0051594	3026	112889	160	tandem	111296	203	tandem	114503	0.235373023612378	0.354356247033535	0.525261911006552	0.258787559297177	0.332484813508493	0.294504349756471	0.237426199562863	0.990232388503181	38
YDL193W	114617	chrIV	114672	115799	1	114605	115999	Verified	GO:0004659,GO:0005635,GO:0005783,GO:0005811,GO:0006486	1395	115302	203	tandem	114503	284	tandem	116141	1.14826113228938	1.11249481088424	1.24362861853306	1.11062327679399	1.42866778626972	1.13003574931245	1.1905443557036	1.13830003065339	12
YDL192W	116297	chrIV	116321	116866	1	116284	117020	Verified	GO:0003924,GO:0005798,GO:0005829,GO:0006888,GO:0006891,GO:0006893,GO:0016236	737	116652	284	tandem	116142	584	tandem	117312	3.28325392355288	3.08456293978737	1.71520574722744	3.52056557158629	3.22174986140047	2.93906403275494	3.398527667442	1.26520350587447	13
YDL191W	117668	chrIV	117664	118517	1	117605	118616	Verified	GO:0000463,GO:0003735,GO:0006412,GO:0022625,GO:0030687	1012	118111	584	tandem	117313	38	convergent	118635	4.498394246655	4.07169808922116	2.31355987367555	4.58216227697573	4.0621692842161	2.31899097246877	4.50352519854441	0.935306678155646	63
YDL190C	121731	chrIV	121592	118707	-1	121787	118655	Verified	GO:0005634,GO:0005737,GO:0006511,GO:0006950,GO:0016567,GO:0034450	3133	120221	238	divergent	121906	1049	convergent	118130	0.997005977780341	1.06960006293163	0.839054357445891	1.00439495464972	0.954852089352282	0.954140196461704	1.03726550077333	1.08750375423173	56
YDL189W	122027	chrIV	122078	123589	1	122026	123683	Verified	GO:0003674,GO:0005737,GO:0006012	1658	122855	238	divergent	121907	27	convergent	123697	0.730367007485536	0.909284267450705	0.928304592678854	0.790006135188705	0.991690305205091	0.808326463770071	0.939182490326889	1.12496035861959	1
YDL188C	125128	chrIV	124998	123865	-1	125180	123711	Verified	GO:0000082,GO:0000780,GO:0004722,GO:0006417,GO:0006470,GO:0007015,GO:0007094,GO:0007117	1470	124446	435	divergent	125398	1684	convergent	122869	0.764361845283957	0.756665586147504	0.663979070618728	0.632396870484867	0.687351736255175	0.722503067054219	0.741803659064579	0.967013575351832	52
YDL185W	126731	chrIV	126787	130002	1	126689	130107	Verified	GO:0000221,GO:0000329,GO:0004520,GO:0006314,GO:0007035,GO:0044267,GO:0046961	3419	128398	239	tandem	126569	89	convergent	130152	2.06644437522269	1.94414866465326	1.5839462901184	2.19673874852124	2.24120715771793	1.46510181033007	2.42290128506943	1.1889759366815	42
YDL184C	130465	chrIV	130484	130407	-1	130506	130197	Verified	GO:0003735,GO:0006412,GO:0022625	310	130352	224	tandem	130618	3507	convergent	128443	14.1055198189659	9.48427697393696	5.31859468043954	11.3108392158927	11.9848280897909	4.67252660586917	14.0783805664331	1.5757716577091	41
YDL183C	131906	chrIV	131833	130871	-1	131907	130731	Verified	GO:0003674,GO:0006813,GO:0015992,GO:0031305	1177	131319	1503	divergent	132659	224	tandem	130619	0.537439604596473	0.549601101269005	0.830503128484837	0.361070955066052	0.62192194101934	0.511157812327377	0.515556694297377	1.09266857089242	1
YDL182W	133325	chrIV	133437	134723	1	133411	134815	Verified	GO:0004410,GO:0005634,GO:0005739,GO:0019878	1405	134113	1503	divergent	132659	200	tandem	134915	1.75370900239941	2.00165630022706	2.25504685493563	1.97557383597217	1.86220357265956	2.06454228911645	2.14800996906644	0.949629123660929	-86
YDL181W	135026	chrIV	135179	135436	1	135016	135544	Verified	GO:0004857,GO:0005739,GO:0032780	529	135280	200	tandem	134916	225	tandem	135657	1.79754131968513	3.33611051938502	1.81557734693472	1.75842131715722	1.34676104824406	2.50537541522106	1.99734491460347	1.14428510939422	10
YDL179W	138115	chrIV	138291	139205	1	138196	139357	Verified	GO:0000083,GO:0000131,GO:0000307,GO:0005935,GO:0016538,GO:0032878	1162	138777	612	tandem	137890	147	tandem	139431	1.95003339743164	1.71538434577666	1.24199045294293	2.00726080580123	2.39652949936023	1.30980679661185	2.03084392107525	1.03226573358935	-81
YDL178W	139531	chrIV	139522	141114	1	139505	141177	Verified	GO:0003779,GO:0004458,GO:0005739,GO:0005759,GO:0006089	1673	140341	147	tandem	139431	-59	convergent	141147	0.993146435261116	0.952597404865725	0.908294369544708	0.86461669834103	0.861343821793948	1.1570437040158	0.963165320003849	1.08546351978997	26
YDL176W	142003	chrIV	142097	144223	1	141971	144338	Verified	GO:0003674,GO:0005575,GO:0008150	2368	143155	197	divergent	141872	-73	convergent	144301	0.548488090390837	0.626356899817488	0.627302765562469	0.59198027326114	0.663802328925569	0.866206732121181	0.637675476516825	1.01981826659713	32
YDL175C	145511	chrIV	145518	144484	-1	145542	144266	Verified	GO:0004652,GO:0005730,GO:0031499,GO:0043629,GO:0071031,GO:0071035,GO:0071036,GO:0071037,GO:0071038,GO:0071039	1277	144904	191	tandem	145638	2294	convergent	143119	1.21374866235583	0.907247921955214	1.0483204062042	1.04661335951407	1.18720385993115	1.35582301134255	0.977937713418345	1.09180388424892	31
YDL174C	147687	chrIV	147589	145826	-1	147691	145734	Verified	GO:0004458,GO:0005739,GO:0005743,GO:0009060,GO:0044262	1958	146713	450	divergent	147916	191	tandem	145638	1.51056190770321	1.72230975258206	1.82450716526035	1.67859751943732	1.8167298084188	1.62702132346375	1.99871002034439	1.18188917357624	4
YDL173W	148215	chrIV	148191	149078	1	148142	149204	Verified	GO:0003674,GO:0005737,GO:0008150	1063	148673	450	divergent	147917	-132	convergent	149138	1.36654669039359	1.24553598856598	1.49407070399652	1.15579340049527	1.35342870204732	1.55911849602427	1.22424819496083	1.09509881841946	73
YDL171C	155869	chrIV	155640	149203	-1	155896	149073	Verified	GO:0005739,GO:0006537,GO:0016040,GO:0019676	6824	152485	393	divergent	156093	930	convergent	148608	1.57311167433925	1.33833435007152	1.21109857090097	1.45058659468084	1.40459491873263	1.07391583918051	1.33774028150072	1.06114052986314	27
YDL170W	156360	chrIV	156318	157904	1	156290	158035	Verified	GO:0003700,GO:0003704,GO:0005634,GO:0006357,GO:0009450,GO:0019740,GO:0043565,GO:0045893	1746	157163	393	divergent	156093	28	convergent	158049	0.596984774543983	0.559991137016065	0.741809697498852	0.63311255350737	0.685205806409049	0.850728560328172	0.773897501221352	1.01771249663307	70
YDL169C	158721	chrIV	158735	158064	-1	158735	158064	Verified	GO:0003674,GO:0005575,GO:0008150	672	158400	812	divergent	159141	1773	convergent	157177	0.31005973290562	0.324581206401343	0.728265684074482	0.334750550445641	0.290619494099723	0.702565177881852	0.343702362033261	1.00517979286783	14
YDL168W	159573	chrIV	159604	160764	1	159548	160816	Verified	GO:0000947,GO:0004022,GO:0005737,GO:0005739,GO:0033833,GO:0033859,GO:0046294,GO:0051903	1269	160182	812	divergent	159142	-1	convergent	160815	0.729104094681832	0.67010027179161	1.46485595339935	0.700301119899616	1.11887090726613	1.78535097397312	1.01520127241723	1.00692692468191	25
YDL167C	163158	chrIV	163154	160995	-1	163197	160816	Verified	GO:0003674,GO:0005737,GO:0008150,GO:0010494	2382	162007	189	tandem	163292	1267	convergent	160182	0.928528327878477	0.840378054215514	0.813316501501412	1.18372612381978	1.4210815283052	0.626924299680738	1.21697530435169	0.964493460610747	39
YDL166C	164027	chrIV	164042	163449	-1	164096	163387	Verified	GO:0000056,GO:0000462,GO:0005634,GO:0005737,GO:0017111,GO:0030684,GO:0034599	710	163742	131	divergent	164162	189	tandem	163292	1.0809753913266	1.03000342256294	1.06079851637081	1.0967284706301	1.45597477203505	1.20881993183494	1.20351897316856	0.928224716974649	69
YDL165W	164336	chrIV	164290	164865	1	164228	164905	Verified	GO:0000122,GO:0000288,GO:0000289,GO:0000749,GO:0004842,GO:0005634,GO:0005737,GO:0006357,GO:0006368,GO:0016567,GO:0030015,GO:0051726	678	164567	131	divergent	164162	-80	convergent	164865	1.03104596255066	1.25628780845813	1.77574420536554	1.01625959861579	1.04629069296911	1.00674902078506	0.754998573708131	1.22879289965728	108
YDL164C	167241	chrIV	167254	164987	-1	167305	164826	Verified	GO:0000278,GO:0003910,GO:0005634,GO:0005657,GO:0005739,GO:0006266,GO:0006273,GO:0006284,GO:0006289,GO:0006310	2480	166066	392	divergent	167501	597	convergent	164527	0.859063701932609	0.835818292855532	0.827126038423606	0.772311659159072	0.792696379115067	0.575932992689364	0.729061386533866	1.01122338082173	64
YDL161W	167750	chrIV	167714	169078	1	167698	169182	Verified	GO:0000147,GO:0006897,GO:0007015,GO:0030276,GO:0030479,GO:0043332	1485	168440	392	divergent	167502	-76	convergent	169144	1.52432438701803	1.1217326592041	0.850243888537094	1.4356630228048	1.45715543729083	1.00811387367624	1.57464186279444	1.07120551435531	52
YDL160C	172162	chrIV	171930	170410	-1	172214	170232	Verified	GO:0000290,GO:0000753,GO:0000932,GO:0003724,GO:0005515,GO:0005737,GO:0010494,GO:0033962,GO:0034063	1983	171223	220	divergent	172324	-1951	convergent	171208	1.45538505663394	1.46188063765181	1.41750656609832	1.45675850582154	1.38703112737518	2.333346215434	1.31860744019663	1.06798838086055	52
YDL159W	172488	chrIV	172481	174028	1	172435	174224	Verified	GO:0000196,GO:0001402,GO:0001403,GO:0004708,GO:0005737,GO:0006468,GO:0007124,GO:0010525,GO:0043332,GO:0071507,GO:0071508	1790	173330	220	divergent	172325	-153	convergent	174147	0.614373201066001	0.777558848463104	1.14607829013971	0.744402989237843	0.816575835516494	0.96651343551213	0.695695795876017	0.988194554740124	53
YDL155W	176686	chrIV	176773	178056	1	176633	178194	Verified	GO:0000079,GO:0000084,GO:0000086,GO:0005634,GO:0005737,GO:0010696,GO:0016538	1562	177414	146	tandem	176560	139	tandem	178264	1.04854567315165	1.13918693774981	0.994526846845817	1.26886357969611	1.24294173028231	1.28327106104869	1.32840793542602	0.992288205390636	53
YDL154W	178339	chrIV	178334	181039	1	178334	181082	Verified	GO:0003674,GO:0005634,GO:0007131	2749	179708	139	tandem	178264	-38	convergent	181063	0.494579458812456	0.428231846538482	0.557953937699559	0.436564570287137	0.457467781748601	0.478932636447719	0.44601046193099	0.957224175133657	5
YDL153C	183009	chrIV	183018	181186	-1	183044	181045	Verified	GO:0000447,GO:0000462,GO:0000472,GO:0000480,GO:0003674,GO:0005634,GO:0005730,GO:0032040	2000	182045	187	divergent	183138	2710	convergent	179690	0.762769222689127	0.792972961289445	0.67663807785296	1.05809020655629	0.900552883525409	0.522149283635907	0.811347752101873	0.990599481387036	35
YDL150W	183286	chrIV	183343	184611	1	183232	184685	Verified	GO:0003899,GO:0005666,GO:0042797	1454	183959	187	divergent	183138	194	tandem	184782	0.826342426482453	0.717967117629703	0.727730442208304	1.04886933627599	0.943549248755711	0.472002239795029	0.791107583144359	1.0252787565279	54
YDL149W	184925	chrIV	184925	187918	1	184880	188018	Verified	GO:0000045,GO:0000407,GO:0000422,GO:0003674,GO:0005624,GO:0005739,GO:0016021,GO:0032258,GO:0034727,GO:0051260	3139	186449	194	tandem	184783	-69	convergent	187983	0.448008050338394	0.56067778827622	0.536426466074146	0.435034306304501	0.444147385118174	0.582093264971724	0.363798096499	0.969020479130673	45
YDL148C	190590	chrIV	190586	188154	-1	190616	187950	Verified	GO:0000447,GO:0000462,GO:0000472,GO:0000480,GO:0005730,GO:0005739,GO:0006364,GO:0030515,GO:0030686,GO:0030692,GO:0032040,GO:0042274	2667	189283	256	divergent	190744	3069	convergent	186415	1.0102822618073	0.710626754185232	0.885902396061973	0.950249477002307	0.989977336431865	0.672373902981534	0.7840144289557	1.01174465869599	26
YDL147W	190921	chrIV	190924	192261	1	190873	192407	Verified	GO:0003674,GO:0006511,GO:0008541,GO:0034515	1535	191640	256	divergent	190745	159	tandem	192487	1.88467742448635	1.99563223097966	2.82151900154799	1.83479548648848	1.75606230697078	2.92150659781034	1.65487456032624	1.10669891321189	48
YDL146W	192598	chrIV	192750	194225	1	192567	194284	Verified	GO:0003674,GO:0005737,GO:0005933,GO:0005935,GO:0006897,GO:0030479	1718	193426	159	tandem	192487	124	convergent	194346	0.628397638990123	0.634723919431621	1.37033357198257	0.579646393423228	0.741091650767574	0.989100195736212	0.558373490005315	0.912433791058012	31
YDL145C	198415	chrIV	198176	194571	-1	198431	194409	Verified	GO:0006888,GO:0006890,GO:0030126,GO:0043130	4023	196420	138	tandem	198500	1841	convergent	193488	1.18962631526195	1.11876710621959	0.936127839218495	1.31452233531666	1.07883101361712	1.10139309385076	1.20735321869826	1.07062718437126	16
YDL143W	200006	chrIV	199996	201582	1	199961	201680	Verified	GO:0005832,GO:0006457,GO:0051082	1720	200821	218	divergent	199852	-89	convergent	201635	1.59129166138379	1.36733293819414	1.21702531450654	1.65507393988234	1.4080335585202	1.34838290526113	1.51540136798162	1.08791803901282	45
YDL142C	202577	chrIV	202570	201719	-1	202634	201592	Verified	GO:0005739,GO:0005740,GO:0006873,GO:0007006,GO:0008610,GO:0008808	1043	202113	165	divergent	202717	1630	convergent	200777	1.18990480213857	0.982047967190787	1.01986988742067	0.955131864643604	1.34960801780299	0.943994679743925	0.813196038064488	1.02656344938874	57
YDL141W	202821	chrIV	203039	205111	1	202800	205374	Verified	GO:0004077,GO:0005634,GO:0005737,GO:0009305,GO:0071734	2575	204087	165	divergent	202717	-136	convergent	205306	0.786600326155446	0.724111188418889	1.02342381598484	0.770885779410992	0.927615599859325	0.753287349348229	0.77221904948168	1.02863768028257	21
YDL140C	211084	chrIV	210561	205360	-1	211104	205239	Verified	GO:0003899,GO:0005665,GO:0005739,GO:0006366	5866	208172	127	tandem	211168	2438	convergent	204020	1.93627891372747	1.68872019808564	1.84322971007134	1.934380757023	1.83557851043087	1.96977371029864	1.92082887336208	1.17542870293169	20
YDL139C	212026	chrIV	212046	211375	-1	212077	211232	Verified	GO:0000086,GO:0000780,GO:0003674,GO:0005634,GO:0005737,GO:0007059,GO:0008104,GO:2000059	846	211655	1097	divergent	212626	127	tandem	211168	0.690197942836925	0.802166688920592	1.12015894853169	0.506871131483716	0.796718127076674	1.00539707243479	0.600527765981275	0.996693103699691	51
YDL138W	213349	chrIV	213351	215642	1	213175	215718	Verified	GO:0004872,GO:0005355,GO:0005536,GO:0005886,GO:0007165,GO:0015758,GO:0051594	2544	214447	1097	divergent	212626	318	tandem	215877	1.48006142981162	1.34550435842622	1.26483532915356	1.22219501410281	1.32325006750911	0.792927665946732	1.30754558489677	1.07589184706393	174
YDL137W	216063	chrIV	216158	217074	1	216037	217226	Verified	GO:0003924,GO:0005798,GO:0005829,GO:0006888,GO:0006891,GO:0016236	1190	216632	318	tandem	215878	308	tandem	217380	3.06149856738653	2.99567649599122	2.17303872267133	2.99618435407849	2.7315718435909	2.70025883901787	3.14533478545257	1.23598035869703	26
YDL136W	217607	chrIV	217600	218367	1	217535	218455	Verified	GO:0000463,GO:0003735,GO:0006412,GO:0022625,GO:0030687	921	217995	308	tandem	217381	134	convergent	218522	2.8036187797562	2.63738728714273	1.68011950513917	3.17714622254451	2.77377624834168	1.51740380953064	3.04216821770519	0.867316971837853	72
YDL135C	219357	chrIV	219288	218680	-1	219333	218590	Verified	GO:0001950,GO:0005094,GO:0005829,GO:0005934,GO:0005935,GO:0007015,GO:0007264,GO:0032889	744	218962	221	tandem	219444	1054	convergent	218063	1.66954319383373	1.72698909575899	1.4304065138747	1.57575764053301	1.1669930563001	1.41040446741836	1.34631381832649	1.0342044211099	-24
YDL134C	221220	chrIV	220771	219662	-1	221283	219555	Verified	GO:0000082,GO:0000159,GO:0004722,GO:0006417,GO:0006470,GO:0007015,GO:0007094,GO:0007117	1729	220419	239	tandem	221403	221	tandem	219444	1.5124967688026	1.56712552228266	1.29193921138278	1.57150784354975	1.26044699137819	1.09101914440603	1.19283229679057	1.05275597563685	63
YDL133C-A	221757	chrIV	221801	221724	-1	221819	221523	Verified	GO:0003735,GO:0006412,GO:0022625	297	221671	472	divergent	222055	239	tandem	221403	15.8661764346387	10.233885311745	5.1470295826878	10.415418239072	12.3643657968046	8.0795653658753	10.0383768424905	1.46135401900174	62
YDL132W	224052	chrIV	224304	226751	1	223990	226913	Verified	GO:0000082,GO:0000086,GO:0003688,GO:0004842,GO:0019005,GO:0030674,GO:0031146,GO:0042787	2924	225452	208	tandem	223886	443	tandem	227135	0.675950892277598	0.801815625064516	0.729782172026943	0.794667980769239	0.901000529219974	0.963163061504627	0.767670383099528	1.04494500617535	62
YDL131W	227020	chrIV	227393	228715	1	227357	228817	Verified	GO:0004410,GO:0005634,GO:0019878	1461	228087	443	tandem	227135	277	tandem	228956	1.47970421391131	1.38835698192178	0.808377480533373	1.65180616894954	1.55960061642183	1.07135770607921	1.47518903978057	0.902152504953777	-337
YDL130W-A	229150	chrIV	229171	229431	1	229095	229589	Verified	GO:0003674,GO:0005739,GO:0005753,GO:0032780	495	229342	277	tandem	228956	280	tandem	229729	0.814493329945214	1.20070352510249	1.94506393294501	0.783472398413681	0.768406231012684	2.82275458867507	0.760745877752626	1.28927721655885	55
YDL130W	229882	chrIV	229906	230527	1	229870	230620	Verified	GO:0003735,GO:0006412,GO:0006414,GO:0022625	751	230245	280	tandem	229730	251	tandem	230746	8.54758862783521	6.81480274406683	2.91855520165636	7.36088428788936	6.64915868385534	2.85953806829807	7.11866794485455	1.39783306250432	12
YDL128W	232681	chrIV	232652	233887	1	232591	234060	Verified	GO:0000324,GO:0000329,GO:0006816,GO:0006828,GO:0006874,GO:0015369,GO:0015386,GO:0055085	1470	233326	691	tandem	232245	795	tandem	234458	2.13024639273377	1.82609312368119	0.805348551203847	1.78801530730403	1.75348568708906	0.762040341338299	1.77594860776815	1.14595453038558	90
YDL127W	234764	chrIV	234927	235853	1	234856	236020	Verified	GO:0000079,GO:0000080,GO:0000131,GO:0000307,GO:0005634,GO:0005934,GO:0005935,GO:0016538,GO:0031106,GO:0032878	1165	235438	795	tandem	234458	60	convergent	236050	1.61852280220619	1.62184252925455	0.828973439016253	1.60383788969924	1.26112425507018	1.2838816879755	1.42603316632434	1.0586275638092	-92
YDL126C	238663	chrIV	238664	236157	-1	238714	236081	Verified	GO:0000278,GO:0000837,GO:0005634,GO:0005789,GO:0005792,GO:0005829,GO:0006511,GO:0006906,GO:0015031,GO:0016236,GO:0016887,GO:0030433,GO:0031134,GO:0034098,GO:0034727,GO:0043332	2634	237398	191	tandem	238810	1224	convergent	235469	1.89579113708814	1.98538210317641	2.10802815415916	2.13670882075621	2.08272111921241	2.60258782775129	2.00836722473822	1.20485076277456	51
YDL125C	239556	chrIV	239606	239019	-1	239598	238906	Verified	GO:0000166,GO:0005634,GO:0005737,GO:0009117,GO:0016787	693	239252	615	divergent	239906	191	tandem	238810	7.05544430562623	4.89579784176102	14.5055828552509	4.57092310135644	3.17013546193091	21.1540009121994	4.3050088311007	1.45052654779804	42
YDL124W	240204	chrIV	240259	241197	1	240214	241269	Verified	GO:0001950,GO:0004032,GO:0004033,GO:0005634,GO:0005737,GO:0006725,GO:0034599,GO:0042180,GO:0043603,GO:0051268,GO:0051269	1056	240742	615	divergent	239906	135	tandem	241337	3.02126794720231	2.70095298296151	3.97552003449577	2.33654604148922	1.79670257089222	7.42857931683106	2.35812077574535	1.222091283703	-10
YDL123W	241440	chrIV	241418	241840	1	241405	241840	Verified	GO:0000328,GO:0000329,GO:0003674,GO:0008150	436	241623	135	tandem	241337	711	tandem	242196	2.65476403514468	2.70002143608778	3.68131045868553	2.02359145035572	1.57556778752781	4.71366593902802	1.60661742030893	1.23292629909707	35
YDL122W	242501	chrIV	242552	244981	1	242552	245042	Verified	GO:0004843,GO:0005737,GO:0005783,GO:0016579	2491	243797	711	tandem	242196	-110	convergent	244987	1.31621305810548	1.14383448478582	0.98474189330323	1.36045835805612	1.42699476556534	1.24958903085732	1.23434818576857	1.12894205942045	-51
YDL120W	245870	chrIV	245923	246447	1	245843	246601	Verified	GO:0004322,GO:0005739,GO:0005759,GO:0006749,GO:0006879,GO:0008198,GO:0016226,GO:0034986	759	246222	249	divergent	245718	700	tandem	246951	1.45502268260311	1.19088788620231	2.77145876876802	1.15348242668676	1.41306211819586	2.22484670478626	1.27742694933304	1.15058024686089	27
YDL117W	248230	chrIV	248581	251238	1	248260	251372	Verified	GO:0000910,GO:0003674,GO:0005737,GO:0005935	3113	249816	647	divergent	247936	126	tandem	251435	1.08631810197562	1.07682437409718	0.803452270492417	1.24250138087613	1.31202996299809	0.718582900786528	1.28479535898016	1.01070825632297	-30
YDL116W	251568	chrIV	251566	253746	1	251499	253845	Verified	GO:0005198,GO:0005643,GO:0006406,GO:0006407,GO:0006408,GO:0006409,GO:0006607,GO:0006608,GO:0006609,GO:0006610,GO:0006611,GO:0006974,GO:0006998,GO:0006999,GO:0031080,GO:0050000	2347	252672	126	tandem	251436	57	convergent	253874	1.13800399890985	0.940220474249495	0.743127089864198	1.06029433879697	1.01948814485743	0.842748478484441	1.24361945348163	1.06520382660861	69
YDL115C	255116	chrIV	255126	253995	-1	255168	253903	Verified	GO:0003674,GO:0005634,GO:0005737,GO:0006338,GO:0016591,GO:0032568,GO:0032569	1266	254536	435	divergent	255386	2403	convergent	252701	0.861624118004338	0.77883760719603	0.762773326090127	0.716637408848024	0.818243358178588	1.04205346716452	0.775612562009306	1.00706503396418	52
YDL113C	258582	chrIV	258555	256633	-1	258641	256537	Verified	GO:0000300,GO:0000407,GO:0000422,GO:0005768,GO:0016236,GO:0032258,GO:0032266,GO:0034498	2105	257589	193	divergent	258738	932	convergent	256071	0.443096954500502	0.559504981393911	0.626656109975104	0.425127484317833	0.534748802535789	0.664161369569996	0.487046081292149	0.967909276997804	59
YDL112W	258891	chrIV	258915	263225	1	258835	263334	Verified	GO:0005737,GO:0016423,GO:0030488	4500	261085	193	divergent	258738	-67	convergent	263300	0.760679878061834	0.630097455372963	0.604048313680156	0.723087409974641	0.803044344833507	0.698440092175648	0.75443080579442	0.999612559513524	56
YDL111C	264123	chrIV	264110	263313	-1	264171	263268	Verified	GO:0000176,GO:0000177,GO:0000467,GO:0003674,GO:0016075,GO:0034427,GO:0043628,GO:0070478,GO:0070481,GO:0070651,GO:0071038,GO:0071042,GO:0071051	904	263720	236	tandem	264289	4432	convergent	261052	1.36261320382222	1.0043854130484	1.05655616880863	1.22476258926356	1.39370844647334	1.20804011096341	1.47943877544328	1.13527112705964	48
YDL110C	264967	chrIV	264964	264512	-1	265021	264408	Verified	GO:0003674,GO:0005634,GO:0005737,GO:0005840,GO:0008150	614	264715	236	tandem	265139	236	tandem	264290	1.57046775714236	1.92331052786446	1.6272481388205	1.390370958025	1.42021553693549	1.12984055016514	1.48438053366956	1.14408105093311	54
YDL108W	267737	chrIV	267698	268699	1	267675	268785	Verified	GO:0005675,GO:0008353,GO:0016251,GO:0019912,GO:0032568,GO:0045944,GO:0070816,GO:0070985	1111	268230	473	divergent	267438	114	tandem	268842	0.643004162569362	0.710429152390259	0.84819156663577	0.63138875365844	0.766955723733757	0.295723972309368	0.630967108745304	1.02497834483167	62
YDL107W	268932	chrIV	268921	269976	1	268900	270126	Verified	GO:0003674,GO:0005759,GO:0031314,GO:0032979	1227	269513	114	tandem	268843	-33	convergent	270109	0.622598018937266	0.875721966018289	1.25908663041411	0.73321181329825	0.766131168862477	0.776911787541916	0.581726419580379	0.936293171043425	32
YDL106C	271911	chrIV	271901	270222	-1	271965	270094	Verified	GO:0000105,GO:0003700,GO:0005634,GO:0006338,GO:0009113,GO:0016563,GO:0043388,GO:0043565,GO:0045937,GO:0045944	1872	271030	382	divergent	272156	1193	convergent	269497	0.839965289019943	0.64132522615511	0.816529512618871	0.744015166158932	0.8437088282468	0.991941305183701	0.934395226574495	0.983592565766017	54
YDL105W	272420	chrIV	272389	273597	1	272348	273756	Verified	GO:0003674,GO:0005634,GO:0006281,GO:0030915	1409	273052	382	divergent	272157	-188	convergent	273662	0.865004235162457	0.924028600358327	1.0535238669652	0.926146542096664	0.758003293695153	0.776007946223323	0.859639354573332	0.975916510497432	72
YDL104C	274870	chrIV	274876	273653	-1	274897	273569	Verified	GO:0000002,GO:0003674,GO:0005739	1329	274233	157	tandem	274976	1220	convergent	272959	0.93209451883878	0.980270321636383	1.13437116448764	0.909763760866741	0.939911526761364	0.663368114187553	0.879503405258133	1.04267336425965	27
YDL103C	276587	chrIV	276581	275148	-1	276654	275055	Verified	GO:0003977,GO:0005634,GO:0005737,GO:0006048	1600	275855	125	divergent	276717	157	tandem	274976	0.532931411576231	0.567349170942677	0.570126580675048	0.533009720301397	0.513707351712044	0.566601636880638	0.443450227388803	0.977400603292644	67
YDL102W	276830	chrIV	276872	280165	1	276780	280288	Verified	GO:0003887,GO:0005657,GO:0006260,GO:0006272,GO:0006273,GO:0006278,GO:0006284,GO:0006289,GO:0006298,GO:0006301,GO:0008310,GO:0043137,GO:0043625,GO:0045005	3509	278534	125	divergent	276717	-91	convergent	280242	0.560212634141389	0.486988092152234	0.538365212864033	0.499510862570829	0.417009475080206	0.395698416738965	0.527519857134045	0.989330281718565	50
YDL101C	281859	chrIV	281848	280307	-1	281909	280198	Verified	GO:0000075,GO:0000077,GO:0004672,GO:0005634,GO:0006468,GO:0048478	1712	281054	126	tandem	281972	3417	convergent	278489	0.541376891077041	0.612953443955375	0.526063349623261	0.627530327664456	0.781329471389732	0.405056489846875	0.799397433809237	1.00180312504047	50
YDL100C	283159	chrIV	283176	282112	-1	283212	282036	Verified	GO:0000750,GO:0005085,GO:0005783,GO:0006620,GO:0006890,GO:0009408,GO:0010038,GO:0016887,GO:0043529,GO:0045048	1177	282624	186	divergent	283305	126	tandem	281973	1.1303040881116	1.24402420489202	0.859283463680131	1.13818529495136	1.45277793284703	0.969553856642128	1.30499461041557	1.05848216636153	53
YDL099W	283416	chrIV	283419	284444	1	283399	284532	Verified	GO:0003674,GO:0005737,GO:0005801,GO:0006888,GO:0009306	1134	283966	186	divergent	283306	-90	convergent	284487	0.700377616742363	0.922563781125026	0.992902996159115	0.920532330002605	0.665132415145435	0.662531848881736	0.841260297798424	1.07586553261671	17
YDL098C	285117	chrIV	285165	284581	-1	285166	284443	Verified	GO:0000398,GO:0003674,GO:0046540	724	284805	126	tandem	285229	1043	convergent	283921	0.703104321708499	0.938475108255117	1.35558825878292	0.81464483309326	0.806263669607491	0.850045412505463	0.533319945602627	1.04536894282167	49
YDL097C	286686	chrIV	286695	285391	-1	286727	285293	Verified	GO:0005198,GO:0006511,GO:0008541,GO:0034515,GO:0043248	1435	286010	251	divergent	286853	126	tandem	285230	1.21574415450063	1.36720248566845	1.54390052908504	1.5107723424643	1.05686259927483	1.54682815555236	1.42665127133074	1.16439469671394	41
YDL095W	287072	chrIV	287059	289512	1	286979	289607	Verified	GO:0004169,GO:0005789,GO:0006493,GO:0031502,GO:0032527,GO:0071712	2629	288293	251	divergent	286853	276	tandem	289745	1.78156574067737	1.72784202568122	2.3879262106815	2.20207909138731	1.69176790907814	3.02081075228343	1.8990907293017	1.1068595126794	93
YDL093W	289886	chrIV	289909	292140	1	289884	292420	Verified	GO:0004169,GO:0005783,GO:0006493	2537	291152	276	tandem	289746	337	tandem	292589	0.616280301352264	0.68060949767089	1.243600795648	0.575028344760322	0.550104313792707	0.696052944164774	0.641740573449636	1.01364899108501	2
YDL092W	292806	chrIV	292781	293221	1	292758	293357	Verified	GO:0005048,GO:0005786,GO:0006617,GO:0045047	600	293058	337	tandem	292589	-60	convergent	293327	1.17013201237388	1.08224895807214	0.993263213151414	1.16216140341672	1.18500098719161	1.44591783837845	1.46483968555484	1.07019706694214	48
YDL091C	294810	chrIV	294759	293392	-1	294855	293298	Verified	GO:0003674,GO:0005737,GO:0008150	1558	294077	105	tandem	294908	539	convergent	293028	0.713752533439262	0.609538530545641	0.745525338548095	0.616101824704924	0.75832529852471	0.521405756642191	0.704037377782802	1.07034503364156	45
YDL090C	296316	chrIV	296329	295034	-1	296315	294961	Verified	GO:0004660,GO:0005965,GO:0018343	1355	295638	178	divergent	296404	105	tandem	294908	0.482360509508948	0.533253494318905	0.615063625136698	0.494070280846334	0.369863298850767	0.539392105902945	0.475728814504751	1.05813139985586	-1
YDL089W	296558	chrIV	296820	298274	1	296494	298382	Verified	GO:0003674,GO:0034399,GO:0043007	1889	297438	178	divergent	296405	-120	convergent	298322	0.622747665396591	0.699958537226511	0.634229619875868	0.589256683668068	0.711729521174364	1.20302300304088	0.551094538372086	1.00334767007865	64
YDL088C	300121	chrIV	300003	298417	-1	300131	298263	Verified	GO:0000059,GO:0005198,GO:0005643,GO:0006406,GO:0006407,GO:0006408,GO:0006607,GO:0006608,GO:0006609,GO:0006610,GO:0006611,GO:0006999,GO:0031015	1869	299197	-80	tandem	300091	1768	convergent	297379	0.922183406064117	1.0196361678394	0.826569172127443	1.15963103450653	1.31086102940088	0.721188606342299	1.14321112221683	1.01259839009574	10
YDL087C	300973	chrIV	300999	300214	-1	301015	300052	Verified	GO:0003729,GO:0005685,GO:0006376,GO:0071004	964	300534	392	divergent	301211	-80	tandem	300092	0.632152991360937	0.786144061725714	0.768503777472725	0.761338074009234	0.879439629097281	0.453690952791983	0.764350181067267	0.954916780557451	42
YDL085W	303150	chrIV	303211	304848	1	303211	305191	Verified	GO:0003954,GO:0005739,GO:0006116,GO:0019655	1981	304201	481	divergent	302970	-71	tandem	305155	0.600934445445385	0.687945994253095	0.640315740009078	0.659595395519571	0.876207807507053	0.913382038085979	0.728697587349658	1.12412531711521	-61
YDL084W	305125	chrIV	305237	306577	1	305121	306664	Verified	GO:0000346,GO:0000348,GO:0000398,GO:0000781,GO:0004004,GO:0005634,GO:0005681,GO:0006283,GO:0006348,GO:0006368,GO:0006406,GO:0031124	1544	305893	-71	tandem	305157	131	convergent	306730	2.02410872393677	2.11898314803303	1.31034222902993	2.10992604145619	2.18120736654749	1.49795939419942	2.26867965435396	1.23515845757853	4
YDL083C	307789	chrIV	307789	306926	-1	307819	306796	Verified	GO:0000462,GO:0003735,GO:0006412,GO:0022627	1024	307308	532	divergent	308085	1674	convergent	305959	5.26567760471222	4.89482785015478	2.73453486551392	5.81934023575475	5.62849058068145	3.12011357692018	5.54789451040373	1.33038192474471	30
YDL082W	308420	chrIV	308424	309388	1	308352	309530	Verified	GO:0003735,GO:0006412,GO:0022625	1179	308941	532	divergent	308086	163	convergent	309612	5.1309544988517	4.20993136153212	2.23176257047756	4.79861013888442	4.34013092561778	2.2408222326096	4.62835148826511	1.22776490752321	68
YDL081C	310110	chrIV	310122	309802	-1	310188	309694	Verified	GO:0003735,GO:0006412,GO:0006414,GO:0022625	495	309941	285	tandem	310331	1341	convergent	309023	7.05174066032147	6.27562074941502	3.80030923646803	7.20204052139547	7.68152392238872	5.15065590377997	6.8225855484384	1.50536319517834	78
YDL080C	312656	chrIV	312471	310642	-1	312680	310474	Verified	GO:0000950,GO:0005634,GO:0005829,GO:0006552,GO:0016831,GO:0045944,GO:0070623	2207	311577	142	tandem	312751	285	tandem	310331	1.05707125944983	1.07173670426123	0.932072663778431	1.16887041445009	1.08399622810553	0.905346671931524	1.0387133465459	1.12447820268187	24
YDL079C	314955	chrIV	314748	312951	-1	314982	312823	Verified	GO:0004674,GO:0005575,GO:0006468,GO:0006950,GO:0042176	2160	313903	290	tandem	315127	142	tandem	312752	0.589422933371912	0.565879940496276	0.504226913645099	0.525727795639242	0.524872102660804	0.698730052246541	0.629028897229563	1.17151125294134	27
YDL078C	316393	chrIV	316388	315357	-1	316460	315273	Verified	GO:0005777,GO:0005782,GO:0006097,GO:0006108,GO:0006635,GO:0006735,GO:0030060	1188	315867	395	tandem	316658	290	tandem	315128	0.763512480859718	0.94459084699956	0.797339513753056	0.745468140281675	0.592441566737605	0.631523205301088	0.70065478605755	1.12494993130078	67
YDL077C	320240	chrIV	320120	316971	-1	320290	316856	Verified	GO:0000324,GO:0000329,GO:0007033,GO:0017112,GO:0030897,GO:0032889,GO:0034727,GO:0035091,GO:0035542,GO:0042144	3435	318573	118	tandem	320349	395	tandem	316658	0.427822921474901	0.563423822843955	0.514915975947167	0.43110256761162	0.531080437445361	0.376409420162665	0.413263461486314	1.04820584624005	50
YDL076C	321656	chrIV	321552	320668	-1	321675	320409	Verified	GO:0003674,GO:0005634,GO:0016479,GO:0016575,GO:0033698,GO:0070210	1267	321042	519	divergent	321935	118	tandem	320350	0.742634596698528	0.996547505458919	0.839987339490684	0.850165757251889	0.849332401914762	0.697714844836002	0.852705355276113	1.16437014231744	19
YDL075W	322266	chrIV	322226	322988	1	322195	323055	Verified	GO:0003735,GO:0006412,GO:0006450,GO:0022625	861	322625	519	divergent	321935	897	convergent	323504	6.92022737719676	6.22675791836376	3.04084963395929	7.28780413786896	6.39946627753586	2.90477214608746	7.41297061443766	1.31689628884203	71
YDL074C	326156	chrIV	326149	324047	-1	326221	323953	Verified	GO:0000724,GO:0000790,GO:0004842,GO:0006348,GO:0006366,GO:0010390,GO:0031571,GO:0031573,GO:0042138	2269	325087	211	divergent	326327	1757	convergent	323074	1.2887490014931	1.49092657106289	1.14816131542914	1.59035483570997	1.42089222259126	1.16131747266391	1.4810311115036	1.12127038730074	65
YDL072C	330454	chrIV	330447	329836	-1	330518	329748	Verified	GO:0003674,GO:0005783,GO:0008150	771	330133	473	divergent	330755	3314	convergent	328091	2.13977987392022	1.89978059517065	2.41775785519259	1.65574610986751	1.47162288343217	3.62764659849583	1.61058948015685	1.20204962278518	64
YDL070W	331104	chrIV	331024	332940	1	330992	333097	Verified	GO:0005634,GO:0008150,GO:0042393,GO:0070577	2106	332045	473	divergent	330755	-95	convergent	333049	4.67083244774126	4.32731096654343	4.94219290373195	4.3268793542969	3.71436016983413	8.61134785143267	3.88406423378863	1.38431546292996	112
YDL069C	333882	chrIV	333810	333121	-1	333642	333003	Verified	GO:0005739,GO:0005761,GO:0031314,GO:0045182,GO:0070131	640	333323	340	tandem	333812	2010	convergent	331998	2.47889971490386	2.59875195363232	3.31881958528482	2.41296503577837	2.23001045722997	5.95130759112332	2.08694868795649	1.07298478257581	-240
YDL067C	334370	chrIV	334396	334217	-1	334442	333983	Verified	GO:0004129,GO:0005739,GO:0005751,GO:0006123	460	334213	375	divergent	334630	340	tandem	333813	2.5809627253957	2.37197218092867	1.51882744472891	1.81717359387612	1.95108995399429	2.27713742059654	1.70792229416371	1.26184915857806	72
YDL066W	334857	chrIV	334835	336121	1	334818	336219	Verified	GO:0004450,GO:0005739,GO:0006102,GO:0006537,GO:0042645	1402	335519	375	divergent	334630	-3	convergent	336217	1.24919108634775	1.3092560528139	1.19489980380868	1.44125045852506	1.55187078643192	1.81758041116499	1.37334206666764	1.29987637768749	39
YDL065C	337245	chrIV	337277	336249	-1	337318	336217	Verified	GO:0005515,GO:0005778,GO:0005783,GO:0005829,GO:0032527,GO:0032581,GO:0033328,GO:0045046,GO:0050821	1102	336768	128	divergent	337382	1398	convergent	335518	0.839756201525894	1.03952785249075	0.724364664578878	0.985350037304127	0.867693256817906	0.672860064283579	0.962661899118198	1.11225611492691	73
YDL064W	337515	chrIV	337487	338070	1	337447	338170	Verified	GO:0000022,GO:0000086,GO:0000794,GO:0005634,GO:0016925,GO:0019789	724	337809	128	divergent	337383	-43	convergent	338148	1.64254623054591	0.913941668634824	1.03965511835936	1.11567827668219	1.2961704996027	0.821453975603599	1.07323825524444	1.11797124379325	68
YDL063C	340191	chrIV	340134	338272	-1	340202	338128	Verified	GO:0003674,GO:0005634,GO:0005737,GO:0042273	2075	339165	258	tandem	340331	680	convergent	337788	1.17327801921582	0.897009384086314	0.872109155237319	1.25213114217818	1.23971973591501	0.737456626676166	1.06319947861746	1.11878395773567	11
YDL061C	341201	chrIV	341219	340628	-1	341215	340461	Verified	GO:0003735,GO:0006412,GO:0022627	755	340838	383	divergent	341407	258	tandem	340332	6.85637643642531	5.75544845475013	3.70833124103178	5.79299687217781	5.59422713749492	3.44230024968411	6.07021373037464	1.3503031233166	14
YDL060W	341618	chrIV	341619	343985	1	341599	344124	Verified	GO:0005730,GO:0005737,GO:0006364,GO:0030686,GO:0042254,GO:0043021	2526	342862	383	divergent	341407	-153	convergent	344047	1.18691220326978	0.831063714102093	0.905656389216926	1.02553728969705	0.996773700787948	0.708119405040133	0.916788270422536	1.09718021961676	19
YDL059C	345033	chrIV	344953	344237	-1	345066	343972	Verified	GO:0000722,GO:0000727,GO:0000739,GO:0005515,GO:0005634,GO:0045002	1095	344519	518	divergent	345325	2372	convergent	342786	0.752994215101071	0.592574716991641	0.857779801324592	0.494943513314075	0.489322669557911	1.10008440743049	0.624158340860787	0.982995801255312	33
YDL058W	345657	chrIV	345665	351037	1	345585	351190	Verified	GO:0000139,GO:0003674,GO:0006888,GO:0012507,GO:0035493,GO:0048211	5606	348388	518	divergent	345326	196	tandem	351288	0.487753850985724	0.662164860809355	0.502989252499365	0.559501803742013	0.565140896770584	0.374079472782244	0.545883335539029	1.07798257309131	72
YDL056W	352822	chrIV	352877	355378	1	352762	355453	Verified	GO:0000083,GO:0003677,GO:0003700,GO:0005634,GO:0010553,GO:0016564,GO:0030907,GO:0043193,GO:0043565	2692	354108	300	tandem	352612	-23	convergent	355441	1.5914952193366	1.19102912569302	1.21702549381825	1.53090377596325	1.65837717630492	1.53691909047349	1.49540673591562	1.06320684251963	60
YDL055C	357049	chrIV	356759	355674	-1	356908	355431	Verified	GO:0000032,GO:0004475,GO:0005737,GO:0006486,GO:0009298	1478	356170	2833	tandem	358325	2668	convergent	354097	15.3010871674646	9.82148119790411	9.42430709421474	13.756201751026	12.5931952604065	13.1436683598833	12.9945631640565	1.60867653079039	-141
YDL054C	361319	chrIV	361285	359825	-1	361371	359742	Verified	GO:0005215,GO:0006810,GO:0008028,GO:0016020	1630	360557	137	tandem	361440	2833	tandem	358325	0.700704697741046	0.65174104844315	0.750796132107063	0.54794412453915	0.644218781128662	0.680400638072502	0.495943530982952	1.04897158638382	52
YDL053C	362820	chrIV	362256	361699	-1	362454	361509	Verified	GO:0003674,GO:0005634,GO:0005737,GO:0008150,GO:0010494	946	361982	127	tandem	362518	137	tandem	361440	1.54441470889233	1.00039026679762	0.956330560383683	1.05885169800779	1.15612598335224	1.13392705698913	1.08298629337642	1.04470781050458	-366
YDL052C	363566	chrIV	363583	362672	-1	363619	362582	Verified	GO:0003841,GO:0005811,GO:0046474	1038	363101	290	divergent	363764	127	tandem	362518	1.78684383682997	1.49964160752805	1.61524031573511	1.5417445826848	1.60806653599397	2.65310482052515	1.68455178138136	1.18367537396123	53
YDL051W	363989	chrIV	363952	364779	1	363910	364891	Verified	GO:0000049,GO:0003723,GO:0005634,GO:0005654,GO:0005730,GO:0008033	982	364401	290	divergent	363765	176	convergent	364979	2.11471499576819	1.84642121007318	1.27243955063493	1.95084457883586	1.55975137792653	1.93635353374787	1.69897210753784	1.17027382169267	79
YDL049C	366065	chrIV	365874	365068	-1	366051	365068	Verified	GO:0003674,GO:0005576,GO:0006078,GO:0009277	984	365560	608	tandem	366355	1157	convergent	364489	1.32537290239254	1.07724206324965	0.870587791396498	1.26862372634362	1.18371675757636	1.11279219444103	1.40074242158	1.07576265424246	-14
YDL048C	NaN	chrIV	368211	366739	-1	368211	366660	Verified	GO:0005634,GO:0005737,GO:0005739,GO:0008150,GO:0043565	1552	367436	1354	divergent	368888	608	tandem	366356	1.01051259577872	0.949779454752126	0.68905383235341	0.756581081937766	0.903168591152185	0.701258273029129	0.778291604511086	1.09306319502085	NaN
YDL047W	369630	chrIV	369771	370706	1	369566	371028	Verified	GO:0000082,GO:0001302,GO:0002098,GO:0004722,GO:0005634,GO:0005737,GO:0006281,GO:0007243,GO:0016311,GO:0030036,GO:0031505,GO:0031929,GO:0034599	1463	370297	1354	divergent	368889	144	tandem	371100	1.51861640540184	1.41235815438403	1.30727051118351	1.54366234473454	1.64372193742779	1.08857723068178	1.36853901847905	1.12982863001938	64
YDL046W	371257	chrIV	371240	371761	1	371173	372038	Verified	GO:0000324,GO:0000328,GO:0003674,GO:0032366	866	371606	144	tandem	371101	165	tandem	372121	1.36004185147401	2.43953814608263	1.93116067080536	1.79012072567326	1.67851412605659	1.91593611034487	1.73934969740207	1.16144912706521	84
YDL045W-A	372250	chrIV	372248	372535	1	372204	372656	Verified	GO:0003735,GO:0005763,GO:0032543,GO:0033108	453	372430	165	tandem	372121	-96	convergent	372608	1.25946934849461	1.48075190534576	1.83206211006434	1.40223165445003	1.33139277390444	2.4212918976045	1.47204631629034	1.06422612258367	46
YDL045C	373729	chrIV	373608	372688	-1	373744	372561	Verified	GO:0003919,GO:0005737,GO:0006747	1184	373153	142	tandem	373815	356	convergent	372383	0.907899457430249	1.08172727153315	1.66454454881246	1.10056071995202	0.714817398854427	1.5770812698162	0.795822503223823	1.02119385562634	15
YDL044C	375264	chrIV	375289	373967	-1	375294	373887	Verified	GO:0003723,GO:0005739,GO:0006397,GO:0006412	1408	374591	312	tandem	375450	142	tandem	373816	0.666746575890279	0.698755782593556	0.860034604857965	0.72823557197037	0.65323821948333	0.462354233842148	0.644726427374778	1.04137519467319	30
YDL043C	376465	chrIV	376480	375680	-1	376533	375607	Verified	GO:0000245,GO:0003723,GO:0005686,GO:0071004	927	376070	109	tandem	376588	312	tandem	375451	0.550287978963011	0.60038908909747	0.654935139478661	0.587749840470131	0.491447356955612	0.478956589083316	0.855578895575702	1.0592774983039	68
YDL042C	378442	chrIV	378445	376757	-1	378505	376643	Verified	GO:0000183,GO:0000783,GO:0001300,GO:0001302,GO:0001308,GO:0005677,GO:0005720,GO:0005724,GO:0005730,GO:0006303,GO:0006333,GO:0006348,GO:0008156,GO:0017136,GO:0030466,GO:0030869,GO:0031491,GO:0032041,GO:0045910,GO:0046969,GO:0046970	1863	377574	256	tandem	378633	109	tandem	376588	0.575374617703933	0.717825694347204	0.522932190061811	0.625315655455265	0.690444968411011	0.583481429856934	0.609792072845424	1.00967552331295	63
YDL040C	381434	chrIV	381438	378874	-1	381465	378762	Verified	GO:0004596,GO:0005739,GO:0006474,GO:0022626,GO:0031415	2704	380114	405	tandem	381668	256	tandem	378634	0.770760399007653	0.829858125997055	0.610824795773121	0.891452348424129	0.926245320925873	0.674852912017121	0.818068976083784	1.03588528354588	31
YDL039C	384096	chrIV	384081	381985	-1	384081	381871	Verified	GO:0000747,GO:0003674,GO:0016021	2211	382976	519	tandem	384341	405	tandem	381668	0.511980594885212	0.376569441256648	0.613060305173016	0.320050328851491	0.300466088021453	0.554660413924722	0.321280499285496	0.77918800920722	-15
YDL037C	385716	chrIV	385587	384601	-1	385765	384601	Verified	GO:0003674,GO:0005575,GO:0008150	1165	385183	1610	tandem	386570	519	tandem	384341	0.335515691959365	0.24585769385618	0.554953247044321	0.154478267876058	0.193059094881243	0.241923767322564	0.208685606198995	0.75494742136836	49
YDL036C	388829	chrIV	388901	387513	-1	388881	387376	Verified	GO:0005634,GO:0005737,GO:0005739,GO:0009982,GO:0031119	1506	388129	155	tandem	388959	1610	tandem	386571	0.979480153456383	0.889672461607569	0.977287671800134	0.930149347567399	1.01001682393995	0.617298342614825	1.05652346645018	1.07608779009917	52
YDL035C	392280	chrIV	392057	389172	-1	392341	389037	Verified	GO:0001302,GO:0001403,GO:0004930,GO:0005536,GO:0005886,GO:0007124,GO:0007186,GO:0009731,GO:0009745,GO:0009757,GO:0010255,GO:0051594	3305	390689	64	tandem	392373	155	tandem	388959	0.883423762823167	0.889059843538767	1.05696266567764	0.791651848207773	0.736955897697085	1.26020770306927	0.840592603845422	1.00373616642779	61
YDL033C	393902	chrIV	393912	392659	-1	393959	392406	Verified	GO:0004808,GO:0005739,GO:0070903	1554	393183	204	divergent	394061	64	tandem	392374	2.2883043418769	2.39383345905073	2.05093058879234	1.8513281783108	1.73620890930559	1.84234037074929	1.90884125350106	1.20128431648557	57
YDL031W	394202	chrIV	394217	397204	1	394164	397292	Verified	GO:0000027,GO:0004004,GO:0005730,GO:0006364	3129	395728	204	divergent	394062	165	tandem	397375	0.972760989330308	0.962650949995405	0.726600246180253	0.860558833446501	1.10172668460029	0.436120453121582	0.770314144216095	1.11393358246991	38
YDL030W	397499	chrIV	397537	399129	1	397458	399220	Verified	GO:0000398,GO:0003723,GO:0005686,GO:0071004	1763	398339	165	tandem	397375	91	tandem	399266	0.855804923386672	0.915540554271887	0.854179673923634	0.761815140997112	0.859218846966362	0.564643973623642	0.630890758026896	1.03858937125298	41
YDL029W	399364	chrIV	399340	400638	1	399312	400761	Verified	GO:0000001,GO:0005524,GO:0005739,GO:0005885,GO:0006200,GO:0007015,GO:0016887,GO:0030476,GO:0034314,GO:0051654	1450	400037	91	tandem	399266	70	convergent	400796	1.3066684131139	1.02181779284866	0.69761564689599	1.18001585111455	1.00396361136153	1.37324140564175	1.15405208978694	1.15740972429223	52
YDL028C	403392	chrIV	403291	400997	-1	403415	400832	Verified	GO:0000778,GO:0004712,GO:0005816,GO:0007094,GO:0007103,GO:0031134,GO:0051225	2584	402124	271	tandem	403551	1519	convergent	400072	0.759166664398367	0.717117100038299	0.576504355908491	0.724156324549438	0.785522104635673	0.652273220870817	0.860601333288294	1.1383764229744	23
YDL025C	407363	chrIV	407206	405344	-1	407416	405151	Verified	GO:0004672,GO:0004674,GO:0005575,GO:0008150	2266	406284	692	tandem	407762	147	tandem	405077	0.767382721950156	0.775005026249261	1.53718315198253	0.65554400100312	0.919760680466068	1.06763881961506	0.77527321162537	1.12370815352043	53
YDL024C	410227	chrIV	409857	408451	-1	409857	408109	Verified	GO:0001403,GO:0003993,GO:0007124,GO:0009277	1749	408983	1902	divergent	410808	692	tandem	407763	0.268528842951509	0.354917970545834	0.840604772371724	0.23997758082441	0.300296058831117	0.599055803692374	0.290715780485554	1.05826367634535	-370
YDL022W	411908	chrIV	411825	413000	1	411760	413156	Verified	GO:0004367,GO:0005634,GO:0005777,GO:0005829,GO:0006116,GO:0006973	1397	412458	1902	divergent	410809	761	tandem	413537	2.33329654201816	3.81372336865837	1.21881853515918	2.89593941619889	2.92442825802984	2.27659270413099	4.00029172348565	1.46677876057278	148
YDL021W	413828	chrIV	413953	414888	1	413918	415124	Verified	GO:0003674,GO:0004619,GO:0005737,GO:0005829,GO:0008150	1207	414521	761	tandem	413537	-58	convergent	415095	0.95572152846449	0.942136410969102	1.31176358454185	0.740872067096247	1.33770089521825	1.61518993402077	0.788659591928777	1.00234525678721	-90
YDL020C	416905	chrIV	416708	415113	-1	416952	415067	Verified	GO:0000086,GO:0003700,GO:0005634,GO:0016563,GO:0043565,GO:0045732,GO:0045739,GO:0045941,GO:0046685	1886	416010	627	tandem	417266	1148	convergent	414493	1.755823174398	2.1280333270745	2.4134659603153	1.70485539099674	1.92643959799014	3.38572694772651	2.25513032209244	1.2154553260483	47
YDL019C	421709	chrIV	421514	417663	-1	421724	417580	Verified	GO:0005545,GO:0005783,GO:0005886,GO:0005935,GO:0006887,GO:0006897,GO:0008142,GO:0008289,GO:0015248,GO:0015918,GO:0030011,GO:0032541	4145	419652	840	tandem	422144	627	tandem	417266	0.385286334240245	0.604967922434636	0.474427843993856	0.532524425352738	0.473716168062824	0.577193114525719	0.617728272615968	1.09558982897069	15
YDL018C	423530	chrIV	423510	422833	-1	423570	422565	Verified	GO:0003674,GO:0016021,GO:0016192	1006	423068	615	divergent	423878	840	tandem	422145	0.788782570243216	0.691151043451352	0.966679057638775	0.641090921036694	0.809000248836709	0.768198288766895	0.713547281116914	1.12255203970514	40
YDL017W	424156	chrIV	424209	425732	1	424186	425846	Verified	GO:0000727,GO:0001100,GO:0004674,GO:0005634,GO:0006270,GO:0006468,GO:0031431,GO:0031938	1661	425016	615	divergent	423878	-89	convergent	425801	0.409485816976691	0.758735509157454	0.711940975489642	0.708364003239832	0.691956812606341	0.511761077009472	0.713775003048389	1.13198056792196	-30
YDL015C	426920	chrIV	426934	426002	-1	426980	425758	Verified	GO:0000038,GO:0005739,GO:0005789,GO:0016491	1223	426369	240	divergent	427100	1571	convergent	424972	1.52544269532084	1.51453491979687	1.45260898284465	1.34137830144111	1.34559160117432	1.39246897534302	1.45495416616333	1.2409977567108	60
YDL014W	427290	chrIV	427364	428347	1	427221	428562	Verified	GO:0000494,GO:0001510,GO:0005730,GO:0005840,GO:0008168,GO:0030686,GO:0031167,GO:0031428,GO:0032040	1342	427892	240	divergent	427101	367	tandem	428746	4.00942372554892	3.52471367576138	2.56405027350838	4.22547818804855	4.50997786760629	2.81266908468025	3.34812141827133	1.32551875383569	69
YDL013W	428968	chrIV	429067	430926	1	428930	431024	Verified	GO:0000151,GO:0000723,GO:0004842,GO:0005634,GO:0006974,GO:0016567,GO:0016925,GO:0032183	2095	429977	367	tandem	428746	-81	convergent	430983	0.831294900665125	0.834547763120844	0.930402181758865	0.837332161761058	0.963303866565008	1.037733559736	0.883663428977524	1.20395538469397	38
YDL012C	431475	chrIV	431517	431108	-1	431534	430944	Verified	GO:0003674,GO:0005886,GO:0008150	591	431239	762	divergent	431915	2013	convergent	429937	2.15695038486618	1.59155410413084	1.84770645938365	1.81097802300818	1.61246525219886	2.84112472136202	1.55075874919509	1.40309620366417	59
YDL010W	432343	chrIV	432330	433025	1	432297	433312	Verified	GO:0000324,GO:0004362,GO:0005506,GO:0005789,GO:0005794,GO:0005796,GO:0005801,GO:0016021,GO:0034599,GO:0042803,GO:0051537	1016	432805	762	divergent	431916	184	tandem	433404	1.04206034049285	1.23065932690021	1.31762318771927	1.13649753211894	1.10509274106845	1.33686181635061	1.03596969669954	1.2467499811478	46
YDL008W	433564	chrIV	433497	433994	1	433497	434093	Verified	GO:0000022,GO:0000070,GO:0004842,GO:0005680,GO:0007091,GO:0008054,GO:0016567,GO:0031145	597	433795	184	tandem	433405	2473	convergent	435330	1.55368540912067	1.73012196829578	1.53924221877847	1.70830499675382	1.53221675931499	0.894848242022539	1.5884041700647	1.23656370447658	67
YDL007W	438069	chrIV	438047	439360	1	438009	439422	Verified	GO:0005634,GO:0006511,GO:0008540,GO:0016887,GO:0043171,GO:0045732,GO:0070682	1414	438716	1184	divergent	437417	138	tandem	439491	1.06375522895551	1.55250678877482	1.43683064219615	1.42797243222309	1.37671887602422	2.13435859359122	1.59054455848541	1.297113871646	60
YDL006W	439623	chrIV	439909	440754	1	439561	440858	Verified	GO:0000001,GO:0000173,GO:0000750,GO:0004722,GO:0005634,GO:0005737,GO:0006388,GO:0006470	1298	440210	138	tandem	439492	-90	convergent	440813	1.16019435519724	0.895607815238845	1.12222115360634	1.02495633212904	0.865556414505865	1.39910978200084	1.11221400081043	1.16100990257898	62
YDL005C	442309	chrIV	442309	441014	-1	442349	440769	Verified	GO:0006366,GO:0016455,GO:0016592	1581	441559	636	divergent	442667	1207	convergent	440165	1.03402801812011	1.11315559610157	1.22931488195068	0.999839132657775	1.12196187548018	0.907285089874294	0.943474784136764	1.15052542737554	40
YDL004W	443019	chrIV	443029	443511	1	442986	443709	Verified	GO:0005739,GO:0005756,GO:0015986,GO:0016887,GO:0045261,GO:0046933,GO:0046961	724	443348	636	divergent	442668	875	tandem	444147	1.59355541821399	1.83314050290257	0.976468490274646	1.55591139531413	1.69260826334883	1.88776794928983	1.30317689774067	1.39232553572302	33
YDL003W	444696	chrIV	444683	446383	1	444585	446490	Verified	GO:0000794,GO:0003682,GO:0005634,GO:0005739,GO:0006302,GO:0006915,GO:0006974,GO:0007076,GO:0034087,GO:0034990	1906	445538	875	tandem	444147	193	convergent	446587	1.69297979539635	1.24708667888074	0.49170684252599	1.79386786549579	1.88616554200995	0.580621487621301	1.6832715957647	1.14002522345603	111
YDL002C	447581	chrIV	447578	446967	-1	447648	446684	Verified	GO:0000404,GO:0005634,GO:0006302,GO:0031011,GO:0042766,GO:0045027	965	447166	277	divergent	447787	2098	convergent	445635	0.76780836914842	1.10602068004447	0.871596976440425	0.988127726065345	1.09485867685735	0.785986083510628	1.21652725252772	1.16249998760414	67
YDL001W	447974	chrIV	447984	449276	1	447926	449392	Verified	GO:0003674,GO:0005737,GO:0008150	1467	448659	277	divergent	447787	753	convergent	449769	0.667875871043575	0.794489749508938	0.567539847186014	0.788112894561367	0.807445344096494	0.718915247055407	0.649662239327191	1.15050675549058	48
YDR001C	452683	chrIV	452475	450220	-1	452544	450146	Verified	GO:0004555,GO:0005737,GO:0005829,GO:0005993,GO:0006950	2399	451345	445	divergent	452767	2219	convergent	449036	0.850995103616777	1.20539503892589	1.12546614719834	0.88957919218745	0.80404750454241	2.0944458299977	1.17285373693421	1.18561424806016	-139
YDR002W	453071	chrIV	453045	453650	1	452990	453834	Verified	GO:0000082,GO:0005634,GO:0005737,GO:0006405,GO:0006511,GO:0006606,GO:0008536	845	453412	445	divergent	452767	169	tandem	453919	1.44235617437148	1.75824415076772	1.52182529559213	1.82341104039945	2.10854406777272	2.02699276051584	2.08712824065429	1.29013529671363	81
YDR003W	454159	chrIV	454122	454754	1	454004	455073	Verified	GO:0000324,GO:0003674,GO:0005737,GO:0016021,GO:0016192,GO:0031982	1070	454539	169	tandem	453919	-292	tandem	454927	1.09074950239151	1.53997267174232	1.12829494971146	1.03786510186335	1.11474703969614	1.05460402285734	1.13868941489757	1.10081679189564	155
YDR004W	455324	chrIV	455201	456583	1	455240	456743	Verified	GO:0000707,GO:0000722,GO:0000730,GO:0005634,GO:0008094,GO:0030491,GO:0033062,GO:0045002,GO:0046982	1504	455992	166	tandem	455157	-75	convergent	456705	1.29767642068413	1.08428386174641	1.00028211695367	1.13409838199786	1.06637963030743	0.794397008208129	1.17876744477714	1.19098498148347	84
YDR005C	458182	chrIV	458103	456836	-1	458220	456669	Verified	GO:0005634,GO:0005737,GO:0016480,GO:0016564	1552	457445	234	tandem	458337	1428	convergent	455955	1.09365967150822	1.16835599113119	0.940217043633979	0.974566897649366	1.07017786834822	0.685868552333539	1.07399022030806	1.16534050889359	38
YDR006C	461319	chrIV	461247	458542	-1	461398	458455	Verified	GO:0003674,GO:0005634,GO:0019933	2944	459927	409	divergent	461603	234	tandem	458338	1.18893902007302	1.1752355290888	1.34709356689402	1.29968692932175	1.29290195232651	1.29835992006795	1.16689444746861	1.18720557423425	79
YDR007W	461883	chrIV	461842	462516	1	461808	462611	Verified	GO:0000162,GO:0004640,GO:0005737	804	462210	409	divergent	461603	822	tandem	463022	1.15655134619261	1.47886206428193	1.41288132502066	1.32268960141502	1.13036056742627	0.998832857492858	1.2337006774647	1.30698809094548	75
YDR009W	463232	chrIV	463434	464996	1	463434	465360	Verified	GO:0000411,GO:0005634,GO:0005737,GO:0006012,GO:0016563	1927	464397	822	tandem	463023	237	tandem	465479	0.289694446122386	0.421960729253294	0.579606748648867	0.297500582025233	0.347263636772778	0.460536970313105	0.275179516162809	1.39384790058215	-202
YDR011W	465557	chrIV	465919	470424	1	465598	470604	Verified	GO:0000304,GO:0005624,GO:0005739,GO:0005886,GO:0008559,GO:0042493	5007	468101	237	tandem	465479	1216	tandem	471212	1.04561268753705	1.22279018201305	1.11863223678115	0.998900844564915	1.14992028071048	1.28140614130629	1.17411207549701	1.11089993290359	-41
YDR012W	471859	chrIV	471853	472941	1	471821	473018	Verified	GO:0003735,GO:0005737,GO:0006412,GO:0022625	1198	472420	1216	tandem	471213	122	tandem	473079	1.18830246181186	1.22593838624356	0.737874638544257	1.57282998101183	1.36977589404529	0.88255637668263	1.79089236307692	0.491485667944921	38
YDR013W	473203	chrIV	473157	473783	1	473141	473872	Verified	GO:0000727,GO:0000811,GO:0003674,GO:0006261,GO:0031261,GO:0031298	732	473507	122	tandem	473080	181	tandem	473963	1.42346849794151	1.08346035003253	1.09611971140133	1.1638931250236	1.29132302211956	0.94371972511248	1.4542189218001	1.04602938957624	62
YDR014W	474065	chrIV	474046	475989	1	474054	476346	Verified	GO:0000798,GO:0003674,GO:0007064	2293	475200	181	tandem	473963	1444	tandem	477068	0.44749924321724	0.4644026897403	0.455681411238167	0.366111835710468	0.455522069206685	0.507973985435599	0.37818075771761	1.06160850153933	11
YDR014W-A	477293	chrIV	477797	478285	1	477791	478431	Verified	GO:0000794,GO:0003674,GO:0045950	641	478111	1444	tandem	477069	-63	convergent	478399	0.472149774785648	0.546820886567888	0.734925724871036	0.574673608456582	0.633151518736753	0.763453925846171	0.615986352023247	1.22892501225276	-498
YDR016C	478750	chrIV	478758	478474	-1	478791	478369	Verified	GO:0000778,GO:0005200,GO:0005819,GO:0008017,GO:0030472,GO:0031110,GO:0042729	423	478580	153	tandem	478868	577	convergent	478080	0.566737627054736	0.971306277262039	0.821423725180499	0.616468267162026	0.836394901980359	1.04649130534866	0.967817029230656	1.14314820120162	41
YDR017C	482340	chrIV	482267	479115	-1	482281	478945	Verified	GO:0000827,GO:0000828,GO:0000829,GO:0005737,GO:0032958,GO:0033200	3337	480613	388	tandem	482475	153	tandem	478868	1.1750243417791	1.16027966206746	1.06314846248147	1.14487969682024	1.15935554198871	1.02090958203168	1.1060588211093	1.17411196735515	-59
YDR019C	485583	chrIV	485365	484163	-1	485369	483986	Verified	GO:0004375,GO:0005739,GO:0005960,GO:0006544,GO:0006546,GO:0006730	1384	484678	376	tandem	485557	57	tandem	483957	0.64083232741202	0.571384066098539	0.814748923497937	0.526476696036055	1.03069992162147	0.770466548776378	0.808308715435051	1.16689455488461	-214
YDR021W	486764	chrIV	486804	488003	1	486697	488061	Verified	GO:0000462,GO:0004004,GO:0005730	1365	487379	123	divergent	486635	-101	convergent	488010	0.65915389898853	0.586371239728256	0.673480747192675	0.6195839585353	0.824912256329201	0.626235984041489	0.697067192240996	1.09428872638378	67
YDR022C	488651	chrIV	488662	488072	-1	488690	487961	Verified	GO:0000407,GO:0000422,GO:0003674,GO:0005737,GO:0006914,GO:0034727	730	488326	783	divergent	489082	1263	convergent	487329	0.752994215101056	0.815256047252575	1.02729992779957	0.723551658381018	0.845618422416912	0.736176776287759	0.833238581314769	1.19725112175542	39
YDR023W	489558	chrIV	489508	490896	1	489474	491029	Verified	GO:0004828,GO:0005737,GO:0006434	1556	490252	783	divergent	489082	471	tandem	491265	1.94893325578792	1.76838017033001	0.810380245501853	2.1138848760752	2.41771643928965	1.11152202776323	2.20966910262928	1.2418514757542	84
YDR025W	491516	chrIV	491515	492324	1	491501	492421	Verified	GO:0000028,GO:0000462,GO:0003735,GO:0006412,GO:0022627,GO:0030686	921	491961	471	tandem	491265	83	convergent	492463	6.20968563443335	5.2862417992839	3.39070878319514	6.39045181859103	6.06617381461739	3.24198827592655	6.39318771782618	1.35915585385661	15
YDR026C	494401	chrIV	494268	492556	-1	494411	492505	Verified	GO:0003677,GO:0005634,GO:0005730,GO:0005840,GO:0008150	1907	493458	164	tandem	494493	1003	convergent	492003	0.937174476690332	1.02905905960758	1.0609821395165	1.23239229670953	1.01450129639319	1.25679688235234	1.12222796031889	1.17416528582038	10
YDR027C	497380	chrIV	497318	494649	-1	497435	494576	Verified	GO:0000938,GO:0003674,GO:0005739,GO:0005794,GO:0006896,GO:0030476,GO:0042147	2860	496006	121	tandem	497496	164	tandem	494494	0.796773405173682	0.889681139269761	0.854307542322207	0.802516114371539	0.910053845674247	0.936835316478104	0.907148063463348	1.15995385990445	55
YDR028C	501325	chrIV	500879	497835	-1	501359	497557	Verified	GO:0000122,GO:0000164,GO:0005737,GO:0005977,GO:0006109,GO:0007039,GO:0008599,GO:0042149	3803	499458	346	tandem	501532	121	tandem	497496	1.06141320203703	0.943195389990177	1.38440806844	0.954315878161362	0.964430485079345	1.29490522691715	1.04633522484895	1.099806344226	34
YDR030C	503273	chrIV	503273	501753	-1	503281	501706	Verified	GO:0003674,GO:0005634,GO:0006281	1576	502494	209	divergent	503386	346	tandem	501533	0.915731295420602	0.771350517201984	1.05233397774429	0.73826736878467	0.828252541485448	0.93575925062878	0.829106795284935	1.05131047188262	8
YDR031W	503526	chrIV	503498	503863	1	503491	504011	Verified	GO:0003674,GO:0005634,GO:0005737,GO:0005758,GO:0009060	521	503751	209	divergent	503386	-66	convergent	503978	0.856636808932436	0.8700177775093	1.03670479052113	0.52070158831332	0.778293902032102	0.487986414283151	0.61813174768964	1.07383134860726	35
YDR032C	504637	chrIV	504695	504099	-1	504764	503946	Verified	GO:0001950,GO:0003674,GO:0005737,GO:0005739,GO:0008150,GO:0045121	819	504355	3136	divergent	506332	454	convergent	503719	0.940591373292524	1.08744039424371	1.00309957002657	0.773366563657102	0.720411973684606	0.895641239724046	1.01722204325062	1.12848080080618	127
YDR033W	507692	chrIV	508147	509109	1	507901	509447	Verified	GO:0001950,GO:0003674,GO:0005624,GO:0005739,GO:0005886,GO:0008150	1547	508674	3136	divergent	506333	216	convergent	509555	9.6861427276902	7.52123142607389	2.87820373669766	8.4647008085254	9.63708785012491	3.44437225037489	9.19581437339241	1.61680619619439	-209
YDR034C	512215	chrIV	512109	509737	-1	512248	509664	Verified	GO:0005634,GO:0016563,GO:0019878,GO:0043565	2585	510956	8267	tandem	516382	1762	convergent	508783	1.48754549637999	1.08973162448242	0.8647993944222	1.38994207128624	1.49488662929289	1.00703399746552	1.36378235260536	1.15270590835837	33
YDR035W	521726	chrIV	521816	522928	1	521787	523076	Verified	GO:0003849,GO:0005634,GO:0005737,GO:0005739,GO:0009073	1290	522432	25	tandem	521774	5	convergent	523079	1.74783706837762	1.38326847598994	1.16531933733692	1.67538363819914	1.98410421098325	1.27571001953301	1.50634446284188	1.1783768633709	-61
YDR036C	524738	chrIV	524713	523211	-1	524766	523082	Verified	GO:0003860,GO:0005739,GO:0006635,GO:0008150	1685	523924	643	divergent	525088	1294	convergent	522435	0.778005921249513	0.896586346414151	0.905447396795371	0.841737996842306	0.702447963448505	0.919483903601607	0.76468731140771	1.14342036545679	28
YDR037W	525443	chrIV	525440	527215	1	525410	527281	Verified	GO:0004824,GO:0005737,GO:0006430	1872	526346	643	divergent	525088	-3	convergent	527279	3.22161250501908	2.5142322787059	2.26901224114399	3.43789336702412	3.10453014344202	2.78642366062397	3.20666822338417	1.26257934724582	33
YDR038C	NaN	chrIV	530697	527422	-1	530804	527279	Verified	GO:0001950,GO:0005624,GO:0005886,GO:0006814,GO:0015662,GO:0055085	3526	529042	383	tandem	530996	1868	convergent	526345	0.215897390890992	0.167093153079321	0.200276359481681	0.257651382725109	0.256778046219836	0.228205882168339	0.183671090898959	0.130142146733943	NaN
YDR039C	NaN	chrIV	534582	531307	-1	534678	531188	Verified	GO:0005624,GO:0005739,GO:0005886,GO:0006813,GO:0006814,GO:0008554,GO:0008556,GO:0015662,GO:0055085	3491	532933	387	tandem	534872	383	tandem	530996	0	0	0	0	0	0	0	0	NaN
YDR040C	538886	chrIV	538467	535192	-1	538912	535066	Verified	GO:0001950,GO:0005624,GO:0005886,GO:0006813,GO:0006814,GO:0006972,GO:0008554,GO:0008556,GO:0009268,GO:0009651,GO:0042149,GO:0055085	3847	536989	882	divergent	539353	387	tandem	534872	0.093358312851702	0.0809963762871169	0.0956186707572006	0.052593611148106	0.126821354181439	0.091336789971682	0.0599034896607763	0.197949137627272	26
YDR041W	539851	chrIV	539803	540414	1	539795	540586	Verified	GO:0003735,GO:0005739,GO:0005763,GO:0032543	792	540191	882	divergent	539354	-95	convergent	540538	0.966355647321169	1.15126880214045	0.811701269391259	0.852225799013924	0.964587340487843	0.868874958266212	0.85966801822707	1.13231702352211	56
YDR043C	543591	chrIV	543369	542674	-1	543571	542551	Verified	GO:0001403,GO:0003677,GO:0005634,GO:0006006,GO:0006357,GO:0007124,GO:0009268,GO:0016564,GO:0042710,GO:0043565	1021	543061	2920	divergent	545031	1272	tandem	541915	2.37522554316089	1.90089416110389	1.44802868132991	1.46544567462895	2.17949551291809	2.70845685856783	1.90403053591008	1.15677060275848	-20
YDR044W	546668	chrIV	546642	547628	1	546492	547777	Verified	GO:0004109,GO:0005829,GO:0006783	1286	547135	2920	divergent	545032	-20	convergent	547767	0.83519577600773	0.733634948666171	0.763467740797896	0.634544250782605	0.667193871048621	0.503946735793691	0.602037697484995	1.13167607259515	176
YDR045C	548429	chrIV	548310	547978	-1	548465	547758	Verified	GO:0003899,GO:0005666,GO:0006386,GO:0042797	708	548112	205	tandem	548568	1265	convergent	547125	1.20965149019508	0.908103316879099	0.761126852406746	1.07447841020072	1.34447734801542	0.743309018334663	1.24241635440506	1.1226292098082	36
YDR046C	550639	chrIV	550576	548762	-1	550666	548671	Verified	GO:0005739,GO:0005886,GO:0006865,GO:0015171,GO:0055085	1996	549669	1069	divergent	551201	205	tandem	548568	1.85203139993883	1.82796866453506	1.37603740586197	2.50230365486777	2.71111964607314	3.07495460620035	2.96146156980427	1.22307771583344	27
YDR047W	551750	chrIV	551860	552948	1	551736	553024	Verified	GO:0004853,GO:0005634,GO:0005737,GO:0006783	1289	552380	1069	divergent	551201	203	tandem	553126	2.17771075576825	1.80199304854856	1.15482266078026	1.83280748904368	1.54420369122228	1.49473308966463	2.02838700456586	1.17200243701856	14
YDR050C	556400	chrIV	556472	555726	-1	556502	555638	Verified	GO:0001950,GO:0004807,GO:0005737,GO:0005739,GO:0006096	865	556070	496	tandem	556750	2409	convergent	554433	20.6442794915608	17.5787093334351	6.74168065543842	17.2081184507617	16.7128245199547	9.59413019284659	16.8820963094647	2.01726586490287	102
YDR051C	558059	chrIV	558060	557056	-1	558106	556999	Verified	GO:0003993,GO:0005634,GO:0005737,GO:0016311,GO:0032366	1108	557553	163	tandem	558188	496	tandem	556751	1.50150978461675	0.966618478535567	0.748467006931751	0.879562929491251	0.792360874349022	0.457960555007985	0.881809057244706	1.18554812462767	47
YDR052C	560712	chrIV	560625	558511	-1	560780	558270	Verified	GO:0001100,GO:0003688,GO:0006270,GO:0031431,GO:0043539,GO:0045860	2511	559525	301	tandem	560931	163	tandem	558188	1.40113042853628	1.21114234832754	1.03246380608276	1.15003892767752	1.08100484673664	0.860526662074631	1.19018866808689	1.19940323804071	68
YDR054C	562447	chrIV	562327	561440	-1	562501	561082	Verified	GO:0000082,GO:0000086,GO:0000209,GO:0004842,GO:0005634,GO:0005737,GO:0019005,GO:0031146,GO:0042787,GO:0042803,GO:0051865	1420	561792	964	divergent	562983	301	tandem	560931	1.5477830411575	1.46855296439171	1.05579943831593	1.29287464054117	1.24221775349786	1.13294162442537	1.24666896066062	1.17502851584039	54
YDR055W	563266	chrIV	563527	564861	1	563466	565002	Verified	GO:0003674,GO:0005886,GO:0009277,GO:0031505	1537	564234	964	divergent	562984	-84	convergent	564960	5.62649716323266	4.08726760184544	2.87964409957315	4.22282012281731	3.66311363026839	3.63875699814339	4.40072486927959	1.32147409256394	-200
YDR057W	565941	chrIV	565927	567555	1	565890	567695	Verified	GO:0000839,GO:0005529,GO:0005788,GO:0030433,GO:0034099,GO:0070492	1806	566793	191	divergent	565794	-105	convergent	567642	0.492572264724605	0.606795963798612	0.810970939794705	0.535201345664167	0.680729451124823	0.662880168879836	0.680561729072035	1.11833994605759	51
YDR058C	568687	chrIV	568703	567723	-1	568742	567591	Verified	GO:0004806,GO:0005739,GO:0019433	1152	568167	393	tandem	568939	1700	convergent	566741	0.426564213383629	0.561855630197322	0.680889393390103	0.398503663639528	0.481004645220654	0.98921229701952	0.424965922600928	1.06497821087543	55
YDR059C	569798	chrIV	569770	569234	-1	569836	569136	Verified	GO:0000209,GO:0000502,GO:0004842,GO:0006950	701	569486	721	divergent	570197	393	tandem	568939	0.654471373144526	0.720676595845667	0.807989737240271	0.530689344767566	0.807111083051473	0.583776087068615	0.556892430270089	1.30254216367371	38
YDR060W	570616	chrIV	570649	573726	1	570558	573814	Verified	GO:0000027,GO:0003674,GO:0030690	3257	572186	721	divergent	570197	349	tandem	573989	1.37041272655775	1.21972105839705	0.862502911413087	1.59870919387225	1.47783232873957	0.864280582106772	1.45623095957233	1.10352322913476	58
YDR062W	576153	chrIV	576474	578159	1	576096	578446	Verified	GO:0004758,GO:0005624,GO:0005792,GO:0017059,GO:0030148,GO:0035339	2351	577271	187	tandem	576002	77	tandem	578485	1.2037693990613	1.29581416153222	3.85903170217214	1.26618164429627	1.10654933930157	3.49699258154642	1.23474496935102	1.14168155364897	57
YDR063W	578599	chrIV	578663	579112	1	578524	579213	Verified	GO:0003674,GO:0005634,GO:0005737,GO:0030479,GO:0034316,GO:0071846	690	578869	77	tandem	578485	211	tandem	579319	1.59277547563328	1.96774796723343	2.80271643940173	1.49778251426359	1.30775055983056	3.22580044701347	1.35053419215959	1.17375538788094	75
YDR064W	579474	chrIV	579458	580452	1	579425	580530	Verified	GO:0000462,GO:0003735,GO:0006412,GO:0022627,GO:0030686,GO:0070181	1106	579978	211	tandem	579319	156	tandem	580608	9.47030015702631	7.70535563190715	4.29608808904058	10.4521308744902	10.6085312165831	3.85699239456883	11.1456469270442	1.54877389435861	49
YDR065W	580660	chrIV	580687	581784	1	580687	581784	Verified	GO:0000002,GO:0003674,GO:0005739,GO:0007035	1098	581236	156	tandem	580609	95	convergent	581832	1.14734580265146	1.16264272475711	1.07740491914334	1.0349648385843	0.98103930316995	0.697306033281991	0.919539275300197	1.13833941825348	-27
YDR068W	583731	chrIV	583713	584645	1	583665	584708	Verified	GO:0003674,GO:0005737,GO:0008150	1044	584187	124	divergent	583603	-78	convergent	584669	0.809070451780435	1.0237070262981	1.16227920723666	0.899937684071739	0.736054291724675	0.736424014124739	0.724082793875821	1.14304408107009	66
YDR069C	587731	chrIV	587719	584939	-1	587809	584631	Verified	GO:0000502,GO:0004175,GO:0004221,GO:0004843,GO:0005624,GO:0005739,GO:0005768,GO:0006275,GO:0006511,GO:0006897,GO:0010992,GO:0010995,GO:0016579,GO:0043162	3179	586220	135	tandem	587877	965	convergent	584148	0.856147592190935	1.03845034740964	1.38905342224354	0.719168308471229	0.64482326180073	1.05161445460446	0.59361560252932	1.05769202380477	78
YDR071C	589425	chrIV	589402	588827	-1	589465	588742	Verified	GO:0004059,GO:0004145,GO:0005737,GO:0006325	724	589104	205	tandem	589568	362	tandem	588561	1.48769587397917	1.40228973026584	1.62318534886582	1.29529076060865	1.23294871739178	1.5750949277861	1.47860731556531	1.14870763865988	40
YDR072C	591411	chrIV	591344	589761	-1	591470	589671	Verified	GO:0005624,GO:0006676,GO:0016772,GO:0030148	1800	590571	898	divergent	591919	205	tandem	589568	2.5139469857111	1.82601770127348	1.19127932599896	2.1010855008907	1.92394378910103	0.941239877659641	2.20294256858698	1.17591953043565	59
YDR073W	592404	chrIV	592439	592948	1	592369	593210	Verified	GO:0006338,GO:0016251,GO:0016514,GO:0042766	842	592790	898	divergent	591920	461	tandem	593441	1.90684949653185	1.87263207554056	0.696301000848006	1.67424238758758	1.3950710268674	1.02435670610404	2.00896641310945	1.0474037191827	35
YDR074W	593681	chrIV	593893	596583	1	593672	596845	Verified	GO:0004805,GO:0005739,GO:0005946,GO:0005992,GO:0006950	3174	595259	461	tandem	593441	136	tandem	596913	1.04045128307174	1.86066902012838	0.88675760807238	1.17155640492476	1.02548156915299	1.73923087745342	1.29056541947945	1.19935823246068	9
YDR075W	597036	chrIV	597156	598082	1	596982	598245	Verified	GO:0004722,GO:0005634,GO:0005737,GO:0006470,GO:0006807,GO:0042493	1264	597614	136	tandem	596914	184	tandem	598337	0.811659435733243	0.687617210938303	0.767757123576455	0.773978557482849	0.644866101471595	0.712178264718201	0.706344974665306	1.04503562699896	54
YDR076W	598479	chrIV	598468	599688	1	598430	599688	Verified	GO:0000707,GO:0000730,GO:0005634,GO:0008094,GO:0030491,GO:0033062,GO:0045002,GO:0046982	1259	599059	184	tandem	598338	1061	tandem	600219	1.1051034820235	1.36296547375797	1.111877307925	1.07629327798899	1.1718131584852	1.11466832932155	1.15054395641667	1.08995608994021	49
YDR077W	NaN	chrIV	600793	601809	1	600750	602138	Verified	GO:0000002,GO:0005199,GO:0005739,GO:0005840,GO:0009277,GO:0031505	1389	601444	1061	tandem	600219	-40	convergent	602118	16.1631903972517	15.3765261903576	12.2614022535475	17.3306187817833	15.5017678759448	31.8837194060579	19.2731271743182	2.57029446533366	NaN
YDR078C	602852	chrIV	602869	602198	-1	602886	602099	Verified	GO:0000725,GO:0003674,GO:0005575	788	602493	145	divergent	602959	1348	convergent	601425	5.30370937755263	4.76743878842453	4.8218606116972	5.5180961893464	5.747197915753	11.0576870526884	5.33654305431228	1.35782801755315	34
YDR079W	603106	chrIV	603064	603399	1	603032	603519	Verified	GO:0005739,GO:0005743,GO:0009060,GO:0031305,GO:0033617,GO:0051082	488	603276	145	divergent	602959	-139	convergent	603449	0.684828113318587	1.05645464758998	1.19927791478704	1.0398995470832	0.994608085400103	1.22360894055115	1.07342637681363	1.15470290100953	74
YDR079C-A	603788	chrIV	603811	603593	-1	603845	603381	Verified	GO:0000439,GO:0005634,GO:0005675,GO:0006289,GO:0016251,GO:0032568,GO:0070816	465	603613	125	divergent	603908	348	convergent	603207	1.07939357355964	1.22492662035826	1.33394502295621	1.10270351614538	0.934559500286144	1.0392904542919	0.975766937856879	1.16027408060706	57
YDR080W	604034	chrIV	604008	606986	1	603971	607166	Verified	GO:0000329,GO:0005768,GO:0006624,GO:0007033,GO:0015031,GO:0017112,GO:0030897,GO:0032889,GO:0034727,GO:0035091,GO:0035542,GO:0042144	3196	605569	125	divergent	603908	109	convergent	607221	0.362443150492675	0.479716408461288	0.469097372468279	0.416640395560228	0.439034310286087	0.525293905864025	0.392891341002798	0.945188434361528	63
YDR081C	610107	chrIV	610081	607304	-1	610168	607276	Verified	GO:0003704,GO:0005634,GO:0010552,GO:0016563,GO:0019655,GO:0070623	2893	608722	180	divergent	610258	3304	convergent	605624	0.747083699527686	0.702938689159012	0.61590491293901	0.698757469269704	0.742509436608825	0.549212951233229	0.721798293879566	1.01101494727329	61
YDR082W	610397	chrIV	610441	611925	1	610349	612063	Verified	GO:0000783,GO:0016233,GO:0032211,GO:0043047	1715	611206	180	divergent	610259	-13	tandem	612056	0.704949201852944	0.702114857966098	0.747133791634102	0.662094895766936	0.826224592949525	0.886068229160946	0.694388780285183	0.979077815492981	48
YDR083W	612086	chrIV	612073	613251	1	612051	613339	Verified	GO:0005730,GO:0006364,GO:0008168	1289	612695	-13	tandem	612058	-61	convergent	613308	0.922440056621386	1.02659787916175	1.04944646171525	1.00685073541699	1.1329823457286	0.549098230046219	0.979146300702606	1.02725445678668	35
YDR084C	613994	chrIV	614004	613405	-1	614030	613279	Verified	GO:0003674,GO:0005737,GO:0016192,GO:0030173	752	613655	169	tandem	614115	1227	convergent	612665	0.91204728160594	0.948947871937602	0.961032636536787	0.717356679473652	0.980806692990086	0.568535575399062	0.836758473189001	1.02377219931848	36
YDR085C	NaN	chrIV	616150	614288	-1	615275	614200	Verified	GO:0000750,GO:0000753,GO:0000767,GO:0001400,GO:0005057,GO:0008277	1076	614738	1462	tandem	616006	169	tandem	614115	0.425882638274567	0.687934781731855	0.688510819222775	0.510487428607676	0.593051561666698	0.593914812258329	0.438670695411525	0.937130374686166	NaN
YDR086C	617184	chrIV	617170	616928	-1	617263	616738	Verified	GO:0005198,GO:0005784,GO:0006616,GO:0015450,GO:0031204,GO:0071261	526	617001	113	tandem	617320	1462	tandem	616007	2.16121961864846	2.0603976183283	2.29346447591077	2.2533496297951	1.65542934933083	3.85568223706094	3.04627454714649	1.16492443769033	79
YDR087C	618300	chrIV	618306	617470	-1	618335	617377	Verified	GO:0003674,GO:0005634,GO:0005730,GO:0006364,GO:0030687	959	617856	-28	tandem	618321	113	tandem	617320	1.56102229043936	1.62206986360326	1.4383604946842	1.61032077465919	1.05154593249392	1.03110807706957	1.2358340667511	1.04411472767327	35
YDR088C	619800	chrIV	619645	618497	-1	619824	618308	Verified	GO:0000350,GO:0000386,GO:0005681	1517	619066	2166	divergent	620907	-28	tandem	618322	0.597925397008147	0.614100336502181	0.877953556200634	0.513701464792973	0.579559888404144	0.443478253329529	0.576768237222591	1.01184585408231	24
YDR091C	628545	chrIV	628534	626708	-1	628591	626366	Verified	GO:0000054,GO:0005506,GO:0005634,GO:0005737,GO:0006413,GO:0006415,GO:0016887,GO:0022626,GO:0042273	2226	627479	1260	divergent	629221	253	tandem	626239	1.42486252002016	1.2802825342605	0.941758979799267	1.66496104477939	1.79089021766387	1.05558765640497	1.6248765935787	1.10080906131448	46
YDR092W	629853	chrIV	629876	630605	1	629852	630699	Verified	GO:0000209,GO:0004842,GO:0005634,GO:0005737,GO:0006301,GO:0006513,GO:0010994,GO:0031371	848	630276	1260	divergent	629222	320	tandem	630859	2.23869362682937	2.10402192705134	1.73888749071873	1.70344507996806	1.43007531024181	1.95191021675164	1.75753231553423	1.01528742876987	1
YDR093W	631053	chrIV	631282	636120	1	631020	636180	Verified	GO:0004012,GO:0005624,GO:0005886,GO:0006886,GO:0006897,GO:0007163,GO:0045332	5161	633600	320	tandem	630860	660	tandem	636510	0.8097893798705	0.789114720501988	0.638682775567342	0.773846741973645	0.651779726386831	0.684885079967282	0.804580284938059	1.06763316834147	33
YDR096W	636905	chrIV	637139	639823	1	636841	640135	Verified	GO:0003677,GO:0005634,GO:0005739,GO:0006644,GO:0016563,GO:0016566,GO:0016577,GO:0030476,GO:0043565,GO:0045944,GO:0051864	3295	638488	660	tandem	636511	-88	convergent	640091	0.636463577489565	0.720172859521192	0.41924790354662	0.589065484511338	0.752757150396044	0.569515257932218	0.664782151374386	1.02706405354393	64
YDR097C	643879	chrIV	643837	640109	-1	643875	640048	Verified	GO:0000400,GO:0000710,GO:0005524,GO:0005634,GO:0006298,GO:0016887,GO:0032137,GO:0032138,GO:0032301	3828	641962	253	tandem	644002	3206	convergent	638445	0.645064860574719	0.599895518286653	0.409488970222904	0.650958077909138	0.647992244208644	0.353502938590588	0.541644568299726	1.01800530032472	-4
YDR098C	644959	chrIV	645035	644178	-1	644968	644129	Verified	GO:0005634,GO:0005829,GO:0006879,GO:0015036,GO:0034599	840	644549	7749	divergent	648843	253	tandem	644002	1.52308555195659	1.5111268163578	1.63145350836656	1.20801251394281	1.47126118887983	1.29407845693268	1.22236879619526	1.16337570301034	9
YDR099W	652706	chrIV	652781	654428	1	652718	654650	Verified	GO:0000077,GO:0001402,GO:0001950,GO:0003688,GO:0005634,GO:0005977,GO:0006267,GO:0006270,GO:0007124,GO:0007265,GO:0030437,GO:0034221,GO:0050815,GO:0051436	1933	653684	7749	divergent	648843	336	tandem	654818	2.02387187377251	1.85806285855264	1.4586609923765	1.8188013884541	1.82211816405037	1.40134867175453	1.91023076757671	1.11415018224477	-12
YDR100W	655035	chrIV	655013	655444	1	654987	655570	Verified	GO:0003674,GO:0016192,GO:0030137,GO:0030173	584	655279	336	tandem	654819	-4	convergent	655568	0.892105257271554	0.708522609054278	0.73315606527296	0.900140045382559	1.04196221721188	1.29285365959177	0.972194665367906	1.20126708797327	48
YDR101C	657445	chrIV	657467	655686	-1	657494	655567	Verified	GO:0003674,GO:0005654,GO:0005737,GO:0022625,GO:0042273	1928	656531	221	divergent	657605	579	convergent	655277	1.60931840795719	1.14917678847891	0.934468898977819	1.59315365879493	1.31534226973178	1.1066975911552	1.31022225541087	1.06987528745809	49
YDR103W	657809	chrIV	658350	661103	1	657716	661149	Verified	GO:0000750,GO:0001403,GO:0001934,GO:0005078,GO:0005543,GO:0005634,GO:0005737,GO:0005886,GO:0010525,GO:0043332,GO:0043409	3434	659433	221	divergent	657605	-9	convergent	661144	0.865964364883333	0.732641297015969	0.723730059374003	0.736559804454284	0.77915873925158	0.681088307697116	0.759659655121151	0.983643770709858	93
YDR104C	664908	chrIV	664910	661173	-1	664959	661141	Verified	GO:0003674,GO:0005619,GO:0030476	3819	663050	318	tandem	665118	3424	convergent	659429	0.412154795081955	0.542076207836014	0.452053759943024	0.422636410507274	0.512320766133924	0.436822161769943	0.41364246245727	0.945906406988829	51
YDR105C	666763	chrIV	666770	665349	-1	666821	665278	Verified	GO:0003674,GO:0005774,GO:0008150,GO:0016020	1544	666050	164	divergent	666903	318	tandem	665119	0.575002027713541	0.549661292631172	0.725237427894233	0.521528593395836	0.553962962455968	0.597293045879862	0.56257928278385	1.04973700912473	58
YDR106W	667026	chrIV	667004	667858	1	666986	667905	Verified	GO:0005200,GO:0005737,GO:0005869,GO:0007067	920	667446	164	divergent	666904	920	convergent	668365	0.841399273111663	0.792471283955154	1.01295773341412	0.761120281138301	0.798971336160652	1.43799468478259	0.681701436513855	0.986740922052556	40
YDR107C	671012	chrIV	671034	669016	-1	671049	668826	Verified	GO:0000329,GO:0001403,GO:0003674,GO:0006878,GO:0007124	2224	669938	183	divergent	671141	1839	convergent	667906	0.997699637688074	1.7840041141805	2.67757636869323	1.34726861163449	1.25319279759063	1.6725120344631	1.15741383502718	0.961932063511394	37
YDR108W	671267	chrIV	671269	673365	1	671233	673454	Verified	GO:0000407,GO:0003674,GO:0006888,GO:0007126,GO:0016050,GO:0016236,GO:0030008,GO:0030242,GO:0032258,GO:0034497,GO:0034727	2222	672344	183	divergent	671141	-83	convergent	673412	0.488349468777734	0.616787565443	0.78885552223852	0.514519980020644	0.657413701258189	0.603988743121339	0.553334785217443	0.984895522111781	34
YDR110W	676094	chrIV	676102	677802	1	676064	678007	Verified	GO:0000183,GO:0001302,GO:0005730,GO:0006310,GO:0007580,GO:0008156,GO:0034503,GO:0043110,GO:0070550	1944	677036	405	divergent	675861	-75	convergent	677969	0.859741292365209	0.797100952920566	0.932095024381048	0.962181008637552	1.43637154827099	0.869880212749362	0.857050336590648	0.975569288798424	30
YDR113C	681657	chrIV	681617	680496	-1	681719	680422	Verified	GO:0000070,GO:0000725,GO:0005634,GO:0005737,GO:0005819,GO:0007127,GO:0008104,GO:0019899	1298	681071	415	divergent	681927	465	tandem	680189	0.699631937475435	0.686750656744409	0.744512132999004	0.802290245075676	0.747456849401531	0.66183229056506	0.830100011395451	1.0905972361628	62
YDR116C	683543	chrIV	683581	682724	-1	683588	682602	Verified	GO:0003735,GO:0005739,GO:0005762,GO:0032543	987	683095	312	tandem	683744	375	tandem	682414	0.958728644301744	1.05392185517638	0.915216603170902	0.974778954836157	0.941148862306654	0.796430433310058	0.870277739591938	1.04914758810613	45
YDR117C	685638	chrIV	685643	683946	-1	685668	683901	Verified	GO:0003723,GO:0005840,GO:0008150	1768	684785	175	divergent	685756	312	tandem	683745	0.71113708161041	0.73603212005725	0.555891302122242	0.629898711443571	0.456060655400165	0.365958118493492	0.703177841839751	0.956796698627663	30
YDR118W	685886	chrIV	685882	687840	1	685844	688170	Verified	GO:0000022,GO:0000070,GO:0004842,GO:0005680,GO:0007091,GO:0008054,GO:0016567,GO:0031145	2327	687007	175	divergent	685756	-39	tandem	688150	0.581513694363936	0.63295739338761	0.76398202422714	0.615188618288263	0.733814406263839	0.466565950969361	0.749460781492907	0.935886745382663	42
YDR120C	693213	chrIV	693261	691549	-1	693234	691340	Verified	GO:0004809,GO:0005635,GO:0005637,GO:0005739,GO:0030488	1895	692287	215	divergent	693342	354	convergent	691163	1.03763633086701	0.982810575915683	0.858822310513176	1.00371410675277	1.00453848259316	0.585112217875783	0.997641759021438	1.05043632243923	21
YDR121W	693515	chrIV	693585	694175	1	693450	694283	Verified	GO:0003690,GO:0003887,GO:0006272,GO:0006273,GO:0006348,GO:0008622,GO:0008623	834	693867	215	divergent	693342	128	tandem	694347	0.700342563033967	0.6281151600543	1.10765540000613	0.59805186127769	0.747917815697808	0.635783684333568	0.672052768244632	0.973024905114093	65
YDR122W	694442	chrIV	694700	697894	1	694412	698045	Verified	GO:0004674,GO:0005886,GO:0006468,GO:0006887,GO:0009898,GO:0046777	3634	696229	128	tandem	694348	508	convergent	698299	0.965839659694791	0.87709318291126	1.14771387269505	0.947958767827783	0.866333334255824	1.17386725052096	0.852768014889426	0.993220942121198	30
YDR123C	699465	chrIV	699468	698554	-1	699538	698554	Verified	GO:0003704,GO:0005634,GO:0008654,GO:0045944	985	699046	321	divergent	699699	4141	convergent	696483	1.4347701008057	1.39175549259699	0.99752969064022	1.33962463803023	0.921920705693044	1.33097734694437	1.26288872280059	1.18322712977126	73
YDR125C	702849	chrIV	702758	701397	-1	702877	701397	Verified	GO:0003674,GO:0005739,GO:0031505	1481	702137	351	divergent	703053	1536	convergent	700629	0.588750813635126	0.844445777164458	0.554466531090145	0.564058904510405	0.498746546106115	0.793473631844882	0.514564304544377	0.999814966089848	28
YDR126W	703277	chrIV	703234	704244	1	703229	704494	Verified	GO:0006887,GO:0016021,GO:0018345,GO:0019706,GO:0030010,GO:0030476,GO:0030479,GO:0032432,GO:0042144,GO:0042175	1266	703862	351	divergent	703053	-81	tandem	704453	2.17151803857821	1.53026489763037	1.26184520396356	1.86182507381163	2.14039191389083	1.64472973312669	2.34693552608001	1.09938090864527	48
YDR127W	704424	chrIV	704484	709250	1	704414	709368	Verified	GO:0003855,GO:0003856,GO:0003866,GO:0004764,GO:0004765,GO:0005737,GO:0009073	4955	706891	-81	tandem	704455	146	tandem	709441	1.62755870717251	1.28604384353038	0.978010012518163	1.76951272702094	1.62742086550512	1.25564826057749	1.7974973072084	1.09493376484901	10
YDR128W	709523	chrIV	709549	712995	1	709515	713125	Verified	GO:0000329,GO:0003674,GO:0008150	3611	711320	146	tandem	709442	68	convergent	713159	0.619217622688008	0.709900420365608	0.629923294439159	0.67663821929425	0.583885416550744	0.64461672304702	0.642355541824704	1.07349364665924	8
YDR129C	715377	chrIV	715379	713340	-1	715452	713194	Verified	GO:0006897,GO:0006970,GO:0007015,GO:0007121,GO:0030479,GO:0030674,GO:0032432,GO:0043332,GO:0051015	2259	714323	212	tandem	715558	3678	convergent	711355	1.37879939436526	1.19750814981284	1.08293492975276	1.3691120719881	1.11871818615771	1.29110453617603	1.51158503913505	1.12077726472546	75
YDR130C	716612	chrIV	716622	715747	-1	716650	715665	Verified	GO:0000070,GO:0000235,GO:0000778,GO:0005200,GO:0005634,GO:0005816,GO:0005819,GO:0005882,GO:0008017,GO:0034501,GO:0043148,GO:0045103,GO:0071174	986	716158	37	tandem	716669	212	tandem	715559	0.831174445727642	0.783835585485852	0.641638188261779	0.858169367021468	0.749859671284206	0.638974821246699	0.905286351878716	1.09514121605316	38
YDR135C	727577	chrIV	727551	723004	-1	727606	722914	Verified	GO:0005774,GO:0010038,GO:0015127,GO:0015431,GO:0015723,GO:0055085	4693	725260	567	divergent	727890	2489	tandem	721669	0.88594847644282	0.894739813207132	1.26054586608212	0.902132707439385	0.879715819870412	1.60674324445443	1.01351908415131	1.08154114858685	29
YDR137W	728213	chrIV	728259	730250	1	728174	730407	Verified	GO:0000139,GO:0005085,GO:0005794,GO:0032045,GO:0034066,GO:0042147	2234	729291	567	divergent	727890	157	tandem	730486	0.752285337839403	0.804924309081312	0.86933477168617	0.612510259358154	0.575943588496533	0.558572308440087	0.513265706339511	1.01899684102653	39
YDR138W	730604	chrIV	730578	732836	1	730565	732836	Verified	GO:0000445,GO:0000446,GO:0003676,GO:0006283,GO:0006310,GO:0006368,GO:0006406,GO:0006974,GO:0016593,GO:0031124	2272	731701	157	tandem	730486	610	convergent	733141	0.825370274917796	0.877790316554171	0.976117496074206	0.816364435466248	0.84756996409922	0.897901091528988	0.847229892124412	1.04474630553389	39
YDR139C	733897	chrIV	733924	733618	-1	733950	733447	Verified	GO:0005737,GO:0031386,GO:0045116	504	733699	173	divergent	734037	2881	convergent	732006	1.15324184659849	0.978897321742391	1.27042383138686	1.07899464620985	0.870790028276736	1.29639532917003	0.828965589004683	0.989294210354488	53
YDR140W	734181	chrIV	734138	734803	1	734124	734909	Verified	GO:0005634,GO:0005737,GO:0006417,GO:0008276,GO:0008757,GO:0018364	786	734517	173	divergent	734037	-221	convergent	734798	1.23700751876413	1.06630498931166	1.08662161882349	1.1968502891576	1.34168463121364	0.946412564239783	1.06085473410705	1.03626336251561	57
YDR141C	739990	chrIV	739997	734901	-1	740045	734689	Verified	GO:0000902,GO:0003674,GO:0005737,GO:0005739,GO:0005768,GO:0005802,GO:0006895,GO:0007029	5357	737367	361	tandem	740226	564	convergent	734407	0.735077579608836	0.708471850699739	0.539348835070672	0.695479329970733	0.818222369603483	0.634462135473811	0.732279437360168	1.0276300899625	55
YDR142C	741748	chrIV	741600	740473	-1	741777	740407	Verified	GO:0005053,GO:0005777,GO:0005829,GO:0016560	1371	741092	70	tandem	741812	361	tandem	740226	0.680580280878294	0.731394545264704	0.788380075785404	0.697745606237084	0.546094566175153	0.539097962209011	0.849757463628084	0.991048837808399	29
YDR143C	743971	chrIV	743874	742042	-1	744020	741848	Verified	GO:0004842,GO:0005634,GO:0005737,GO:0006950,GO:0042787,GO:0051788,GO:0071630	2173	742934	207	tandem	744124	70	tandem	741813	1.54598642897537	1.50213156682365	1.59408815685719	1.41452718735819	1.24791102900102	1.0500685707172	1.32245875149409	1.04264721387952	49
YDR144C	746200	chrIV	746101	744311	-1	746241	744228	Verified	GO:0004190,GO:0006508,GO:0009277,GO:0031505	2014	745235	430	divergent	746456	207	tandem	744124	1.14261664250928	1.05013493209149	0.969614789186527	1.12631344390536	1.26621669206975	0.86692268151923	1.5108632619081	1.03243054797607	41
YDR145W	746719	chrIV	746738	748357	1	746672	748556	Verified	GO:0000124,GO:0003682,GO:0003704,GO:0005669,GO:0016251,GO:0016568,GO:0016573,GO:0017025,GO:0032568,GO:0032569,GO:0046695,GO:0051123	1885	747614	430	divergent	746457	-106	convergent	748503	0.973169643806966	0.966013349630411	0.945765362231654	1.03635299312388	1.10356959993063	1.28413607488885	0.964698933597296	1.0044399532551	47
YDR146C	750924	chrIV	750742	748613	-1	750906	748451	Verified	GO:0000114,GO:0005634,GO:0005737,GO:0016563,GO:0043565	2456	749679	292	divergent	751052	1778	convergent	747562	0.861507520565495	0.980363967054683	0.482654048986404	1.0098365987897	1.06618486274263	0.659685975397686	1.0504495561024	1.06631095899404	-18
YDR147W	751207	chrIV	751631	753235	1	751199	753270	Verified	GO:0004103,GO:0004305,GO:0005737,GO:0006646,GO:0006656	2072	752235	292	divergent	751053	264	convergent	753402	1.01007228643874	0.964902199088049	0.471807532746374	1.08169753647989	1.12794092205236	0.649891201416981	1.09947331521895	1.03535311412993	8
YDR148C	755298	chrIV	755066	753675	-1	755319	753535	Verified	GO:0000002,GO:0004149,GO:0005739,GO:0006099,GO:0006103,GO:0009353,GO:0042645	1785	754427	246	divergent	755442	2335	convergent	752367	0.867624300457341	1.32470746033524	0.933677792751191	0.875147562746671	0.96558075513685	1.1348461468023	0.988780642023727	1.18123902954133	21
YDR150W	755611	chrIV	755628	763874	1	755566	763923	Verified	GO:0000001,GO:0000226,GO:0000266,GO:0005739,GO:0005934,GO:0005938,GO:0015631,GO:0030473	8358	759745	246	divergent	755443	56	convergent	763951	0.540109124256092	0.529636207089062	0.564316959997143	0.533684823080108	0.681448163448426	0.640256899870229	0.527127916725231	0.816734286185441	45
YDR151C	765282	chrIV	765155	764178	-1	765332	763980	Verified	GO:0000956,GO:0003729,GO:0005634,GO:0006879	1353	764656	306	divergent	765485	8413	convergent	759773	1.53774675558818	1.55901566615521	1.32245766391556	1.32915763617762	1.39606903318635	1.49483793484073	1.4998359865019	1.08094519005703	50
YDR152W	765706	chrIV	765706	766503	1	765639	766614	Verified	GO:0003674,GO:0005737,GO:0005844,GO:0006412	976	766127	306	divergent	765486	-1	convergent	766613	1.53730214877757	1.22815048605929	0.991841456054729	1.78489008198576	2.16540599066213	1.50367943138841	1.55246737090709	1.05814390978936	67
YDR153C	768374	chrIV	767971	766736	-1	768122	766614	Verified	GO:0005737,GO:0005768,GO:0006895,GO:0030125,GO:0030276,GO:0032511,GO:0034498,GO:0080025	1509	767368	282	tandem	768263	974	convergent	766127	2.08652951532589	1.77523936701844	1.2496209201794	1.68225172247171	1.63096638903102	1.26362287197576	1.70720041043463	1.04439774102459	-252
YDR155C	768940	chrIV	769000	768512	-1	769032	768405	Verified	GO:0000118,GO:0003755,GO:0005634,GO:0005739,GO:0016018,GO:0016575,GO:0030437,GO:0034967,GO:0044267,GO:0045836	628	768719	442	divergent	769253	282	tandem	768264	6.11401511842822	7.96876231352042	7.38452109068919	6.24860679626937	4.78019524193508	9.66423487359837	7.52302307029186	1.54524236558525	92
YDR156W	769551	chrIV	769525	769938	1	769475	770054	Verified	GO:0003674,GO:0005736,GO:0008361,GO:0042790	580	769765	442	divergent	769254	267	tandem	770188	2.31801501413877	2.07749989820994	1.57261983354524	3.25563413075127	2.65660408135861	2.67720760509455	3.61353025879577	1.11035189711189	76
YDR158W	770478	chrIV	770357	771454	1	770322	771577	Verified	GO:0001950,GO:0004073,GO:0005634,GO:0005737,GO:0006555,GO:0006566,GO:0009090	1256	770950	267	tandem	770188	209	tandem	771682	2.37215385571549	1.80063352948833	1.22043039813852	2.56679491195057	2.33436107037094	1.6331031382667	2.46244559544932	1.15171784038497	156
YDR159W	771834	chrIV	771877	775782	1	771787	775823	Verified	GO:0005515,GO:0005643,GO:0006283,GO:0006406,GO:0006611,GO:0007067,GO:0030029,GO:0031124,GO:0042274,GO:0070390	4037	773805	209	tandem	771682	161	tandem	775904	0.577098832514387	0.609226877588062	0.651731609247821	0.618435735116196	0.633653314332984	0.591779892574432	0.607577070787763	0.952498037425401	47
YDR160W	776041	chrIV	776163	778721	1	775985	778803	Verified	GO:0003674,GO:0005886,GO:0043200	2819	777394	161	tandem	775904	212	tandem	778909	0.531362740753051	0.724188834133884	0.725980884970522	0.53983860552899	0.653179790288304	0.605711649153911	0.516315345672435	0.970212380674562	56
YDR162C	781192	chrIV	781100	780390	-1	781232	780179	Verified	GO:0003674,GO:0005634,GO:0005737,GO:0006469,GO:0006972,GO:0009408	1054	780706	117	divergent	781291	1162	convergent	779598	0.783976323376281	0.840137073700231	0.905286510368965	0.886710043910721	0.782375964777778	0.568291151113684	0.819193346304373	0.930031277783741	40
YDR163W	781430	chrIV	781423	781950	1	781350	782055	Verified	GO:0000398,GO:0003674,GO:0005684	706	781703	117	divergent	781291	-126	convergent	781992	0.662459389644427	0.874783076784823	1.15242153084346	0.941961557338155	0.701983373079317	0.972835738001527	0.809931915797944	1.00393034662323	80
YDR164C	784216	chrIV	784215	782041	-1	784267	781930	Verified	GO:0000149,GO:0005886,GO:0005934,GO:0005935,GO:0006887,GO:0006904,GO:0006906	2338	783099	566	divergent	784550	579	convergent	781640	0.500026768516754	0.814746380727959	0.72297633689731	0.585015586930154	0.568673457061445	0.616361166244673	0.562527038227157	0.96486260853163	51
YDR165W	784879	chrIV	784871	786205	1	784834	786269	Verified	GO:0005515,GO:0005634,GO:0008176,GO:0030488	1436	785552	566	divergent	784551	-61	convergent	786238	1.29619687050861	1.17560191968754	1.24070115730146	1.38203898990308	1.4176271779101	0.641290756908602	1.13970176939263	1.00058276853055	45
YDR166C	789219	chrIV	789221	786306	-1	789294	786209	Verified	GO:0000131,GO:0000145,GO:0000910,GO:0003674,GO:0005934,GO:0005935,GO:0006893,GO:0006904,GO:0006906,GO:0007121,GO:0043332	3086	787752	125	divergent	789357	1374	convergent	785522	0.88639582508346	0.750846141501481	1.08546721298283	0.761782018829904	0.883425206855601	0.684881247504022	0.757356055934779	0.981435048776179	75
YDR167W	789472	chrIV	789449	790069	1	789420	790188	Verified	GO:0000124,GO:0003682,GO:0005669,GO:0016251,GO:0016568,GO:0016573,GO:0032568,GO:0032569,GO:0046695,GO:0051123	769	789804	125	divergent	789357	99	tandem	790238	0.856191046167147	1.07003469433652	0.885102814308199	0.976701534025383	1.03288520191296	1.24376516192007	0.868093561593503	0.91414836251106	52
YDR168W	790336	chrIV	790328	791848	1	790288	791954	Verified	GO:0000161,GO:0005737,GO:0007103,GO:0032872,GO:0050821,GO:0051082,GO:0051726	1667	791121	99	tandem	790238	149	convergent	792029	1.09562331836409	0.892341737495351	0.783787787821512	0.914787217651275	0.753965765401229	0.967142855471019	0.76889484488572	0.964907956019525	48
YDR169C	794215	chrIV	793889	792348	-1	794255	792104	Verified	GO:0000432,GO:0005634,GO:0005737,GO:0043565	2152	793180	318	tandem	794414	1815	convergent	791196	0.834372169968511	0.879843951861535	0.718603749795104	0.848843173259602	0.814173880932295	0.946120107899901	0.750566042435124	1.0477948030285	40
YDR170C	802405	chrIV	802222	796193	-1	802409	795995	Verified	GO:0000045,GO:0005086,GO:0005770,GO:0005798,GO:0005802,GO:0005829,GO:0006888,GO:0006891	6415	799202	4125	divergent	804472	1271	tandem	795359	0.723426498993081	0.602536173954831	0.71262258363267	0.674534934350904	0.704066397328319	0.673251913500133	0.757532440624355	1.04628424965429	4
YDR171W	806488	chrIV	806621	807748	1	806535	807812	Verified	GO:0005737,GO:0005832,GO:0005856,GO:0007010,GO:0051082	1278	807174	4125	divergent	804472	467	tandem	808046	0.668043572851122	1.46819074627999	1.49959348591053	0.595416401145029	0.796795825061714	1.30949262869357	0.862187132374437	1.05863319459336	-47
YDR172W	808323	chrIV	808324	810381	1	808280	810557	Verified	GO:0000288,GO:0003747,GO:0005829,GO:0006415,GO:0018444	2278	809419	467	tandem	808046	-110	convergent	810502	1.70679640536113	1.70918546991498	1.23488770271847	2.26040023188887	1.87813392138618	1.78757723634819	1.94101166038925	1.18601171958418	43
YDR173C	811645	chrIV	811632	810565	-1	811677	810448	Verified	GO:0000122,GO:0000821,GO:0000823,GO:0000824,GO:0000825,GO:0000827,GO:0005634,GO:0008440,GO:0030674,GO:0032958,GO:0035004,GO:0045944,GO:0046854,GO:0050821	1230	811063	409	divergent	811882	2167	convergent	809364	1.23955061441203	1.28330951761577	1.50070502595252	1.2719222017532	0.667069724010668	1.30126024714957	1.36646264923754	1.04355110340086	32
YDR174W	812131	chrIV	812110	812850	1	812087	813022	Verified	GO:0000400,GO:0000790,GO:0003690,GO:0005730,GO:0005737,GO:0006356,GO:0008301,GO:0034401,GO:0060962	936	812555	409	divergent	811882	54	convergent	813049	3.25741243118906	3.45742657052524	2.3750118356775	3.07319942930807	2.66718999505772	2.23651079470889	2.88567963578339	1.31841699969904	44
YDR175C	814152	chrIV	814152	813193	-1	814207	813077	Verified	GO:0003735,GO:0005739,GO:0005763,GO:0032543	1131	813642	215	divergent	814315	989	convergent	812582	1.75417011679219	1.07081153634367	1.04567506518484	1.24685043712779	1.30824117873677	1.15751987308167	1.05789990614643	1.01091563415043	55
YDR176W	814475	chrIV	814452	816560	1	814423	816612	Verified	GO:0000124,GO:0003712,GO:0004402,GO:0005671,GO:0016568,GO:0016573,GO:0046695	2190	815518	215	divergent	814315	167	tandem	816696	1.06234689685629	1.12936166997543	1.11838169093413	0.985542240849241	1.05290435731003	1.00095805302664	1.09310696817975	1.16055943820161	52
YDR177W	816834	chrIV	816878	817525	1	816780	817667	Verified	GO:0000209,GO:0000502,GO:0004842,GO:0006513,GO:0006897,GO:0009847,GO:0016050,GO:0030433,GO:0042787	888	817224	167	tandem	816696	180	tandem	817757	1.53569640165784	1.37098141231428	1.85470641894571	1.522776062513	1.34463494865455	1.20559898473347	1.56726071724935	1.0672447150215	54
YDR178W	817877	chrIV	817950	818495	1	817848	818698	Verified	GO:0005739,GO:0005749,GO:0006099,GO:0006121,GO:0008177,GO:0045333	851	818273	180	tandem	817758	-114	convergent	818641	0.891817987294733	1.17532839359078	1.13738275284801	0.74894457421671	0.599459205324517	1.17911743948884	0.486923059874831	1.13282558097695	29
YDR179C	819158	chrIV	819196	818708	-1	819225	818585	Verified	GO:0000754,GO:0003674,GO:0008180,GO:0010388	641	818905	114	divergent	819282	736	convergent	818217	0.415147004567122	0.634979839910082	1.12829361814445	0.518843224166547	0.401005296254329	0.789951242144521	0.336184029576075	0.888234518519066	67
YDR180W	821198	chrIV	821295	825776	1	821152	825827	Verified	GO:0000790,GO:0000972,GO:0003674,GO:0005729,GO:0006302,GO:0007076,GO:0030543,GO:0032116,GO:0034087,GO:0070058,GO:0070550,GO:0071168,GO:0071169	4676	823490	238	tandem	821033	-60	convergent	825797	0.506125585635428	0.50069532495087	0.509419730678139	0.477184108526066	0.499729381937751	0.310677810683538	0.387936662062289	0.920693238162876	46
YDR181C	827320	chrIV	827355	825910	-1	827414	825768	Verified	GO:0000784,GO:0000790,GO:0004402,GO:0006348,GO:0016407,GO:0033255	1647	826591	117	divergent	827473	4615	convergent	823460	0.446514693618182	0.806574476882988	0.672699111883515	0.644416762541245	0.73870848157373	0.599095050662607	0.456774498407368	0.95519228253384	94
YDR182W	827597	chrIV	827582	829057	1	827532	829170	Verified	GO:0003674,GO:0005783,GO:0006281,GO:0016021,GO:0016311,GO:0030026,GO:0030036	1639	828351	117	divergent	827473	-20	tandem	829160	0.841600575068911	0.742454456641337	0.863588062932719	0.665413838643716	0.844932658661417	0.633755604891545	0.738943256913696	1.02602549889829	65
YDR183W	829593	chrIV	829585	830277	1	829530	830490	Verified	GO:0005575,GO:0006457,GO:0007329,GO:0031683	961	830010	105	tandem	829477	-100	convergent	830440	0.878948544910278	0.992589696444622	1.01306812184648	0.841659452970099	1.02862436904421	0.685422465736426	0.74523093091292	0.967228079403934	63
YDR184C	831510	chrIV	831513	830629	-1	831542	830391	Verified	GO:0003674,GO:0005634,GO:0006950,GO:0007121	1152	830967	186	tandem	831635	860	convergent	829961	0.841214953995942	0.79259862899419	0.85594949781398	0.984661277702667	0.959204598632443	0.921483276217522	0.760683592470632	1.01748941850384	32
YDR185C	832520	chrIV	832473	831934	-1	832579	831729	Verified	GO:0003674,GO:0005739,GO:0005758,GO:0031314,GO:0070584	851	832154	162	tandem	832660	186	tandem	831636	1.14859789627156	1.03824905610935	0.947038461305169	1.10850878321177	0.933992034193154	0.991381735026453	0.986049705210178	0.97117466845967	59
YDR186C	835489	chrIV	835492	832859	-1	835684	832742	Verified	GO:0003674,GO:0005737,GO:0005840,GO:0008150	2943	834213	682	divergent	836025	162	tandem	832661	1.5512090073381	1.55079731694079	1.05185538046371	1.34861641249753	1.21905267134369	1.25308199205567	1.37718382477876	1.03369580169542	195
YDR188W	836413	chrIV	836421	838061	1	836367	838224	Verified	GO:0005832,GO:0006457,GO:0051082	1858	837296	682	divergent	836026	125	tandem	838287	2.38453188013693	1.94808802492786	2.21206536960506	2.25626112961743	2.03449747437418	2.29635616251013	2.1722390658298	1.12058183464134	46
YDR189W	838387	chrIV	838392	840392	1	838350	840503	Verified	GO:0000139,GO:0000149,GO:0005783,GO:0006888,GO:0006890,GO:0019905,GO:0030134,GO:0031201,GO:0035543,GO:0048280	2154	839427	125	tandem	838287	23	convergent	840515	0.930246430990955	0.837430113004586	0.897093021887759	1.00290944958735	0.855167980466942	0.990581687904937	0.976184687052584	0.9498307329613	37
YDR190C	842003	chrIV	841995	840604	-1	842054	840527	Verified	GO:0000812,GO:0005634,GO:0006338,GO:0006357,GO:0016585,GO:0016887,GO:0031011,GO:0043140,GO:0070209	1528	841291	244	divergent	842176	2176	convergent	839439	1.63178691549053	1.20344818340617	0.738645504200977	1.59350965983111	1.77949618934927	0.710188608336782	1.58048842951851	1.09295290342786	51
YDR191W	842343	chrIV	842337	843449	1	842299	843558	Verified	GO:0003677,GO:0004407,GO:0005634,GO:0005737,GO:0006348,GO:0016575,GO:0046459	1260	842929	244	divergent	842177	-82	convergent	843517	0.520567923395581	0.525997426595411	0.621275471692481	0.469209278180744	0.729397945975768	0.33320835268026	0.533356830867433	0.973408627841146	44
YDR192C	844882	chrIV	844861	843569	-1	844940	843477	Verified	GO:0005198,GO:0005643,GO:0006406,GO:0006407,GO:0006408,GO:0006409,GO:0006607,GO:0006608,GO:0006609,GO:0006610,GO:0006611,GO:0006999	1464	844209	859	tandem	845370	1177	convergent	842888	0.613362495093177	0.792440529695413	0.727523371156455	0.511283943982567	0.583498505722272	0.429985245479608	0.669224454061563	0.950389673210316	58
YDR194C	847917	chrIV	847946	845952	-1	847969	845800	Verified	GO:0000372,GO:0000373,GO:0003723,GO:0004004,GO:0005739,GO:0005759,GO:0033592,GO:0034337	2170	846885	149	divergent	848044	859	tandem	845370	1.28536653048664	1.30597423040775	0.89715499562466	1.43498430100683	1.59225843698067	1.24389541193256	1.37008742914199	1.02276508991547	52
YDR195W	848421	chrIV	848599	850200	1	848364	850279	Verified	GO:0003677,GO:0003723,GO:0005634,GO:0005847,GO:0006397,GO:0030846,GO:0030847,GO:0031126	1916	849322	-194	tandem	848461	-96	convergent	850231	1.28524804015076	1.21160319953577	1.39080919761094	1.31340009319442	1.37941652421726	1.16792522531268	1.25967243482908	1.05205871193191	57
YDR196C	850974	chrIV	850999	850274	-1	850999	850184	Verified	GO:0004140,GO:0005635,GO:0005739,GO:0005783,GO:0015937	816	850592	195	divergent	851097	1819	convergent	849274	0.625143329042539	0.710088361622558	1.07277042268266	0.657854344299854	0.878583457616781	0.936335418434211	0.600079160966345	1.12283895399118	25
YDR197W	851251	chrIV	851228	852397	1	851195	852504	Verified	GO:0005739,GO:0005761,GO:0031314,GO:0045182,GO:0070131	1310	851850	195	divergent	851097	-109	convergent	852449	0.671181458118803	0.690354172034342	0.646142164123966	0.670292655198812	0.472866757002713	0.504033063109939	0.670205449406469	1.06428734045999	56
YDR198C	853930	chrIV	853972	852533	-1	853998	852396	Verified	GO:0005575,GO:0016279,GO:0018023,GO:0018026	1603	853197	148	tandem	854072	1200	convergent	851796	0.580301783031477	0.671339221088095	0.822901504365314	0.642352048209424	0.59023453123541	0.433923772979573	0.560077959180198	0.977304006835843	68
YDR200C	856105	chrIV	856093	854279	-1	856158	854147	Verified	GO:0000321,GO:0003674,GO:0005737,GO:0005789,GO:0006623	2012	855153	129	divergent	856223	148	tandem	854073	0.714191945339269	0.583048980310556	0.724018927934827	0.547164440863496	0.559109457373135	0.40428017772502	0.582492843417556	1.03564670910735	53
YDR201W	856363	chrIV	856317	856814	1	856288	857039	Verified	GO:0000778,GO:0005200,GO:0005816,GO:0005819,GO:0005876,GO:0007020,GO:0008017,GO:0030472,GO:0031110,GO:0042729	752	856664	129	divergent	856223	-276	convergent	856901	0.659622553198884	0.706638084254342	0.699314230550174	0.508230160959775	0.375231959450094	0.93873658011267	0.677665262904513	1.00833787475297	75
YDR202C	857922	chrIV	857953	856898	-1	857984	856764	Verified	GO:0003674,GO:0007035,GO:0043254,GO:0043291	1221	857374	144	divergent	858056	475	convergent	856526	0.387568963905037	0.648055370366757	0.658289159992606	0.516731493104625	0.582016045670292	0.397972099165637	0.534657569306463	1.0103975659729	62
YDR204W	858169	chrIV	858137	859144	1	858129	859276	Verified	GO:0003674,GO:0005743,GO:0006744	1148	858703	144	divergent	858057	68	tandem	859310	0.714038537820343	0.967586805280508	1.27145642843128	0.716209676883894	0.762250735510831	0.651909283634868	0.707427391937199	1.08062116843258	40
YDR205W	859368	chrIV	859346	861520	1	859345	861593	Verified	GO:0005385,GO:0005783,GO:0006829,GO:0006882,GO:0016021,GO:0046873,GO:0055085	2249	860469	68	tandem	859311	180	tandem	861683	0.853941173369356	0.978735778605183	0.842770994459521	0.858383362616042	0.839237616582911	0.666831024564125	0.808285626837388	0.973048651659656	23
YDR206W	861771	chrIV	862054	864708	1	861774	864938	Verified	GO:0000184,GO:0000932,GO:0003674,GO:0005737,GO:0017148	3165	863356	180	tandem	861684	-120	convergent	864878	0.995767166964239	0.852861713628531	0.850455205290761	0.957579231607249	1.02975877001896	0.834062026786218	0.802305774878455	1.03865041552589	-3
YDR207C	867522	chrIV	867522	865012	-1	867611	864819	Verified	GO:0003677,GO:0004407,GO:0005634,GO:0007068,GO:0007131,GO:0009847,GO:0010552,GO:0016575,GO:0030437,GO:0030528,GO:0033698,GO:0043565,GO:0045836,GO:0051276,GO:0070210	2793	866215	488	divergent	867855	3044	convergent	863297	0.538861827208943	0.730169117288306	0.5602966240109	0.526931149513943	0.4822664050695	0.399553564923194	0.614488584947423	0.951818292257325	89
YDR208W	868159	chrIV	868224	870563	1	868100	870697	Verified	GO:0005634,GO:0005886,GO:0016308,GO:0031321,GO:0046854	2598	869399	488	divergent	867856	344	tandem	870869	1.08301153487534	1.1005790516263	1.21830036361312	1.2424094434537	1.08923088817329	1.37821550441315	1.2983962475022	1.07610435330817	59
YDR211W	884741	chrIV	884727	886865	1	884672	887058	Verified	GO:0003743,GO:0005085,GO:0005851,GO:0006446,GO:0032045	2387	885865	13192	tandem	878076	89	tandem	887103	1.22026152360665	1.01387444337439	1.23529745727523	1.08350696711783	1.06218742991854	0.970047413690588	1.03900370569625	1.08157746725104	69
YDR212W	887200	chrIV	887232	888911	1	887148	888994	Verified	GO:0001950,GO:0005832,GO:0006457,GO:0051082	1847	888071	89	tandem	887103	537	tandem	889263	1.07975322254952	1.07591081922688	0.83239143983374	1.2596191454176	1.16767504783226	0.529768568354765	1.30712471722707	1.11532797686122	52
YDR213W	889550	chrIV	889751	892492	1	889532	892714	Verified	GO:0003702,GO:0005634,GO:0005737,GO:0008202,GO:0016020,GO:0016126,GO:0048471	3183	891123	537	tandem	889263	28	tandem	892728	0.632932241942322	0.84125184902601	0.799229226242556	0.729300207180665	0.803437143845175	0.939235508230624	0.979469814111408	1.06055328880264	18
YDR214W	892894	chrIV	892875	893927	1	892743	894019	Verified	GO:0001671,GO:0005737,GO:0006457,GO:0006950,GO:0051087	1277	893381	28	tandem	892729	516	tandem	894277	1.26664778183983	2.41896081479076	2.04283994809844	1.5549246593006	1.71136715541815	1.46513676118409	2.02077308133215	1.17623596614407	151
YDR216W	894658	chrIV	895035	899006	1	894536	899006	Verified	GO:0000433,GO:0003700,GO:0005634,GO:0006109,GO:0006350,GO:0007031,GO:0043565	4471	896771	516	tandem	894278	469	convergent	899241	0.415715754215184	0.747331389508206	2.10329104408371	0.498265429690663	0.619398401820742	3.46220166453644	0.599143748930362	1.28264642347799	122
YDR217C	903470	chrIV	903480	899551	-1	903537	899476	Verified	GO:0000077,GO:0000785,GO:0003690,GO:0005634,GO:0006281,GO:0006289,GO:0031571,GO:0031573,GO:0042393,GO:0045944,GO:0051726	4062	901507	243	tandem	903659	4939	convergent	897006	0.442435512344883	0.611015049857226	0.722447608881298	0.501377974905404	0.491173206586771	0.658371897744929	0.433485806381472	1.10346581462431	67
YDR218C	905041	chrIV	905052	903781	-1	905062	903781	Verified	GO:0000144,GO:0000902,GO:0005200,GO:0031505	1282	904422	192	tandem	905158	243	tandem	903659	0.222866928439751	0.430176106372108	0.978206345727401	0.261318360737146	0.174599722216883	1.05533842569517	0.170846293584565	1.06003742215373	21
YDR219C	907064	chrIV	906852	905455	-1	907076	905255	Verified	GO:0000151,GO:0003674,GO:0006511,GO:0007005,GO:0031315	1822	906166	253	divergent	907203	192	tandem	905159	0.680962806130595	0.672117508350905	0.597082738263382	0.75451028398654	0.994344831680081	0.763680023795857	0.873626484932817	1.16721589342118	12
YDR221W	907333	chrIV	907330	909438	1	907330	909608	Verified	GO:0000271,GO:0004558,GO:0005783,GO:0005788,GO:0006487,GO:0017177	2279	908469	253	divergent	907203	409	tandem	909813	0.927713176452917	0.982056637070786	0.871131512572725	0.976222430693178	1.24791679212806	0.816656567898514	1.01168478494295	1.23114644382345	3
YDR223W	911462	chrIV	912099	913502	1	911653	913502	Verified	GO:0000790,GO:0003714,GO:0005634,GO:0005737,GO:0010688	1850	912578	187	tandem	911559	687	convergent	913846	0.519394963356688	0.681277054407712	0.886264875406728	0.520986394126144	0.785629044804982	0.478270740517771	0.595102963548163	1.186998379678	-191
YDR224C	NaN	chrIV	914712	914317	-1	914746	914190	Verified	GO:0000788,GO:0003677,GO:0006301,GO:0006333,GO:0031298,GO:0045816	557	914468	711	divergent	915102	2536	convergent	912922	16.0942131132657	13.6076435448352	3.18448730272984	16.448296813534	16.3084218231397	5.5893304312974	15.209825028473	1.83174979302996	NaN
YDR225W	915640	chrIV	915530	915928	1	915458	916087	Verified	GO:0000788,GO:0003677,GO:0006281,GO:0006333,GO:0031298,GO:0045816	630	915773	711	divergent	915102	375	tandem	916275	19.2943974128975	16.0786810630302	3.5913194843489	21.1820467524349	20.7969589346341	5.11270515357813	21.0334306396326	2.11502074264584	182
YDR226W	916494	chrIV	916486	917154	1	916463	917281	Verified	GO:0004017,GO:0005737,GO:0005739,GO:0005758,GO:0006172,GO:0009117	819	916872	375	tandem	916275	176	tandem	917369	3.04179676642979	3.29033094763121	1.35309464486404	2.80388946545736	2.29755969581248	0.930961389915766	2.49005101761561	1.44990807076813	31
YDR227W	917502	chrIV	917571	921647	1	917458	921813	Verified	GO:0000783,GO:0001308,GO:0003690,GO:0005677,GO:0005724,GO:0006303,GO:0006342,GO:0030527,GO:0031491,GO:0042393	4356	919636	176	tandem	917370	45	convergent	921836	0.530008244050961	0.612945222605502	0.697407616193546	0.534689342984732	0.701641688588785	0.495255375363463	0.570688151098251	1.1419222529226	44
YDR228C	923881	chrIV	923806	921926	-1	923883	921859	Verified	GO:0000993,GO:0003729,GO:0005849,GO:0006369,GO:0006378,GO:0006379	2025	922871	808	divergent	924287	4400	convergent	919659	1.01890483015921	1.02519423927779	0.954282170256821	0.968006113292704	1.06273027465492	0.815819860544588	0.992932587674522	1.21543369802244	2
YDR229W	924777	chrIV	924785	926146	1	924692	926200	Verified	GO:0000329,GO:0005543,GO:0042144	1509	925446	808	divergent	924288	-15	convergent	926192	0.700313246327043	0.836730079136154	1.68012721156473	0.850584192106441	0.888460940826545	1.04677569018785	0.672942256439156	1.13846920389347	85
YDR231C	926893	chrIV	926910	926293	-1	926940	926186	Verified	GO:0005739,GO:0005743,GO:0009060,GO:0016485,GO:0033617,GO:0051082	755	926563	278	divergent	927079	1493	convergent	925439	1.08430041567681	1.48927519869725	3.56553816480618	1.02929509684533	1.18470182006533	2.37899398446462	1.17153887019262	1.25172974640048	47
YDR232W	927235	chrIV	927452	929098	1	927219	929273	Verified	GO:0003870,GO:0005739,GO:0005759,GO:0006783	2055	928246	278	divergent	927080	50	convergent	929298	1.99869336529105	2.20083278167263	4.40803439832926	1.92535693278233	1.78504507814311	2.63850391587511	1.73122896000027	1.22183382232436	16
YDR233C	930280	chrIV	930357	929470	-1	930396	929324	Verified	GO:0003674,GO:0005739,GO:0005783,GO:0005794,GO:0006606,GO:0007029,GO:0008104,GO:0030176,GO:0032541	1073	929860	594	divergent	930693	2104	convergent	928272	4.63219284636724	4.18385706861423	4.56304340728066	4.6239824689116	4.18806095418331	3.3439279791284	4.7965729757961	1.36642176438351	116
YDR234W	930986	chrIV	931129	933210	1	930991	933326	Verified	GO:0004409,GO:0005739,GO:0019878	2336	932159	594	divergent	930694	177	tandem	933415	1.09720095788276	1.21039523695607	1.31874261420826	1.20074491146084	1.3711485106142	1.28410587999701	1.23569374080393	1.17182987945751	-5
YDR235W	933522	chrIV	933504	935138	1	933504	935202	Verified	GO:0000398,GO:0003723,GO:0005685,GO:0071004	1699	934353	177	tandem	933415	-76	convergent	935164	1.02179955329862	0.938746261133141	1.1828830197533	0.833884113390308	0.883978109091497	0.599971849333751	0.772934089253687	1.12752015899697	18
YDR236C	935907	chrIV	935892	935236	-1	935917	935127	Verified	GO:0003919,GO:0005743,GO:0005792,GO:0008531,GO:0009398	791	935522	555	divergent	936195	1622	convergent	934316	1.70058364086179	1.43857525616573	2.65010233956689	1.11781148991941	1.05362804094612	1.90333943398589	1.07187346417757	1.10756625694096	10
YDR237W	936515	chrIV	936615	937493	1	936473	937619	Verified	GO:0003735,GO:0005739,GO:0005762,GO:0032543	1147	937046	555	divergent	936195	79	convergent	937659	1.04969243167357	1.05796699763894	1.32124386387833	0.952314604591954	1.0802880589563	1.30634353821008	0.917107320639165	1.11066506206256	42
YDR238C	940808	chrIV	940816	937895	-1	940849	937699	Verified	GO:0003674,GO:0006888,GO:0030126,GO:0030135	3151	939274	148	tandem	940923	1225	convergent	937086	1.49644063659243	1.30425986423934	1.63126511318713	1.36067770029468	1.3485591965228	1.64883684302481	1.3238476230754	1.19235591084816	41
YDR239C	943419	chrIV	943420	941057	-1	943429	940998	Verified	GO:0003674,GO:0005737,GO:0005840,GO:0008150	2432	942214	185	tandem	943522	148	tandem	940924	0.55420856450498	0.647265694502656	0.756345680951635	0.57739082568934	0.444765074742925	0.341555051198	0.508715040567876	1.09447140700203	10
YDR240C	945120	chrIV	945152	943674	-1	945172	943615	Verified	GO:0000243,GO:0000398,GO:0003729,GO:0005685,GO:0071004	1558	944394	1538	divergent	945941	185	tandem	943522	0.752191522257276	0.765296038423289	1.01615796412468	0.689151208111574	0.68182453914756	0.720190636747206	0.609583584531688	1.02153142838979	52
YDR242W	946754	chrIV	946807	948456	1	946711	948456	Verified	GO:0004040,GO:0005575,GO:0008150	1746	947584	1538	divergent	945942	38	convergent	948475	0.907829274969149	0.718380998839536	0.789242721425463	0.87121664346068	0.886501075568681	0.963054521750804	1.03067373001028	1.15530782318035	43
YDR243C	950270	chrIV	950284	948518	-1	950316	948495	Verified	GO:0000354,GO:0004004,GO:0005681,GO:0005682	1822	949406	221	divergent	950427	1783	convergent	947603	0.682332362126266	0.618273580610535	0.698791405881782	0.685314443514807	0.787259442183244	0.623849235536475	0.680342253810795	1.04394149989208	46
YDR244W	950566	chrIV	950563	952401	1	950538	952595	Verified	GO:0005052,GO:0005777,GO:0005778,GO:0005829,GO:0016560,GO:0030674	2058	951567	221	divergent	950427	141	tandem	952666	0.574466565419744	0.82992418164778	0.640100126620573	0.645049739585326	0.592316021738057	0.484093045213383	0.586731370336313	1.03691485903113	28
YDR245W	952786	chrIV	952800	953981	1	952737	954136	Verified	GO:0000009,GO:0000032,GO:0000136,GO:0000917,GO:0006080,GO:0006491	1400	953437	141	tandem	952666	116	tandem	954194	1.03568968781	1.36192457653426	0.951058521035066	1.40241719502596	1.13392888491966	1.30760056580885	1.49020937069484	1.00398786393578	49
YDR246W	954333	chrIV	954288	954947	1	954253	955115	Verified	GO:0006888,GO:0017112,GO:0030008,GO:0051276	863	954684	116	tandem	954195	17	tandem	955124	0.986607871390399	1.16486602568953	1.07298352565093	1.1099396333702	0.871501918268499	1.28511360377538	1.04093190165378	1.06117130671125	80
YDR247W	955694	chrIV	956013	957398	1	955644	957744	Verified	GO:0000082,GO:0004672,GO:0004674,GO:0005737,GO:0006468	2101	956694	310	tandem	955489	-88	convergent	957700	0.59944274890563	0.898753301865393	0.627671345164371	0.633722299052685	0.651190434031262	0.801214138630072	0.64496315092168	0.987859100787613	50
YDR251W	960339	chrIV	960614	963106	1	960308	963281	Verified	GO:0003674,GO:0005933,GO:0005935,GO:0007124	2974	961795	190	divergent	960213	128	tandem	963345	1.24682646328739	1.06170959751712	0.776473836095241	0.822704690562	0.836480942118838	1.17933995218742	0.826420159838305	1.05638491199309	31
YDR252W	963459	chrIV	963412	963861	1	963410	963861	Verified	GO:0005854,GO:0030014,GO:0051082,GO:0051083	452	963636	128	tandem	963346	83	convergent	963903	0.883697349085679	0.814614642948275	1.18642146980788	0.540018262680781	0.637781953280009	0.99578907810155	0.829671287175916	1.04351940288212	49
YDR253C	964790	chrIV	964565	963990	-1	964320	963945	Verified	GO:0000096,GO:0003677,GO:0003704,GO:0005634,GO:0043565	376	964133	720	divergent	964680	534	convergent	963678	0.645638460263658	0.777178777055623	0.820871693107128	0.794259002584302	1.00634729073893	1.43845500020272	0.930529558070228	1.13589333404988	-470
YDR254W	965093	chrIV	965113	966489	1	965041	966517	Verified	GO:0000942,GO:0005198,GO:0007059,GO:0034087,GO:0034089,GO:0034090,GO:0051382,GO:0071459	1477	965779	720	divergent	964681	-220	convergent	966407	0.738655633936211	0.903147495197571	0.790991919973265	0.748866139422977	0.704632768381726	0.662659399414211	0.871390781686005	0.962210031337222	52
YDR255C	967811	chrIV	967822	966557	-1	967859	966298	Verified	GO:0004842,GO:0005829,GO:0034657,GO:0042787,GO:0043161,GO:0045721	1562	967079	273	tandem	967996	1256	convergent	965670	0.790089263347705	0.868335600614595	0.768119903998761	0.707031829704108	0.684100602844917	0.831671103380551	0.92190712875961	0.960414512552093	48
YDR256C	969792	chrIV	969680	968133	-1	969680	968133	Verified	GO:0000302,GO:0001315,GO:0004096,GO:0005759,GO:0005782,GO:0006800,GO:0042744	1548	968907	5	tandem	969683	273	tandem	967996	0.954862503824476	0.957660697144973	0.785498561939322	1.00961140913898	0.788502503371332	0.71524246109387	1.11634741870597	1.03066665594312	-112
YDR257C	971420	chrIV	971474	969990	-1	971478	969686	Verified	GO:0005634,GO:0016279,GO:0018026	1793	970582	223	tandem	971590	5	tandem	969683	0.990796124501335	0.821984207421416	0.429575411222229	0.943135144628492	0.882084177237705	0.610257310529467	1.03771422744681	1.06971862980688	58
YDR258C	974307	chrIV	974243	971808	-1	974316	971702	Verified	GO:0000002,GO:0005739,GO:0005759,GO:0010892,GO:0016887,GO:0030150,GO:0034605,GO:0042026,GO:0043335,GO:0050821,GO:0051787	2615	973009	177	tandem	974405	223	tandem	971590	0.52830676776348	1.29477133389963	1.47182364976669	0.739819267391075	0.695143132962599	2.61632183248022	1.13459366080849	1.11528976552313	9
YDR259C	975945	chrIV	975782	974631	-1	976003	974494	Verified	GO:0003702,GO:0005634,GO:0043565,GO:0045944	1510	975249	373	tandem	976190	177	tandem	974405	0.355059400212912	0.711914511286007	1.88253729064773	0.483175665827469	0.456477522481518	1.94822313222447	0.497666740913102	1.01518543234029	58
YDR260C	977220	chrIV	977229	976717	-1	977258	976377	Verified	GO:0003674,GO:0005634,GO:0005680,GO:0016567,GO:0030071,GO:0030476,GO:0031145	882	976818	148	tandem	977332	373	tandem	976190	1.11853395030844	1.32035866559495	1.15638126531357	1.07967639252338	1.39529919576168	1.15482540869319	1.20454784638583	0.882167362233765	38
YDR261C	979223	chrIV	979209	977521	-1	979262	977407	Verified	GO:0004338,GO:0009277,GO:0031505	1856	978335	13860	divergent	986192	148	tandem	977333	1.2204880690164	1.60455311485872	1.42997769630166	1.25420887382215	1.36230651102404	1.34409457186213	1.13801314360331	1.02539027595153	39
YDR263C	995629	chrIV	995534	994242	-1	995534	994093	Verified	GO:0004518,GO:0005739,GO:0006281	1442	994814	297	tandem	995683	969	convergent	993608	0.492688203986208	0.697166206762354	1.2305583532754	0.540731238109274	0.857916713307508	0.857815299951171	0.496072194527847	1.00440897834035	-95
YDR264C	998382	chrIV	998323	996029	-1	998420	995832	Verified	GO:0000750,GO:0005794,GO:0006612,GO:0006897,GO:0016020,GO:0018345,GO:0019706	2589	997126	187	divergent	998514	297	tandem	995683	0.913150987797257	0.884228554616599	1.20329431068584	0.77507828927396	0.739840649947744	1.09937332699141	0.82002970579991	1.00648076610852	38
YDR265W	998668	chrIV	998864	999877	1	998608	1000064	Verified	GO:0004842,GO:0005515,GO:0005778,GO:0016558,GO:0016567	1457	999336	187	divergent	998514	-101	convergent	1000013	0.914432758366898	0.985654567286693	1.32387975686826	0.953376562146647	0.84403321158748	1.59505529605562	0.918991380016988	1.07555333967475	60
YDR266C	1002186	chrIV	1002023	1000104	-1	1002225	999964	Verified	GO:0003674,GO:0005737,GO:0005840,GO:0008150	2262	1001095	79	tandem	1002265	1355	convergent	999286	1.04019403969879	1.23024024224878	1.12820517800269	1.07510878959523	1.13056606050361	0.943872631151629	1.11083622208198	1.00607251606509	39
YDR267C	1003520	chrIV	1003502	1002510	-1	1003562	1002305	Verified	GO:0000055,GO:0002098,GO:0003674,GO:0005634,GO:0005737,GO:0005829,GO:0016226	1258	1002934	402	divergent	1003763	79	tandem	1002265	0.524795941021833	0.777384948424109	1.11289314938415	0.702705781450848	0.918190997268447	1.22377667072919	0.779719378681318	1.03817705665003	42
YDR268W	1004000	chrIV	1004004	1005143	1	1003965	1005256	Verified	GO:0004830,GO:0005739,GO:0070183	1292	1004611	402	divergent	1003764	344	tandem	1005428	1.16006405250332	1.48351941305852	0.988339082499377	1.08658737456229	0.707720127522842	0.815469906111517	0.758878922857604	1.12013087189455	35
YDR270W	1005589	chrIV	1005675	1008689	1	1005601	1009004	Verified	GO:0005507,GO:0006879,GO:0012510,GO:0019829,GO:0055085,GO:0060003	3404	1007303	344	tandem	1005429	-52	tandem	1008978	0.808668212528191	0.850369373322317	0.726559575682217	0.627016683272398	0.608529137002543	0.577084586557558	0.637637340312252	0.99484613184549	-12
YDR272W	1009000	chrIV	1009010	1009834	1	1008953	1009887	Verified	GO:0004416,GO:0005737,GO:0019243,GO:0044262	935	1009420	-52	tandem	1008979	245	tandem	1010010	0.670250869422855	0.838252514786177	0.590591897464776	0.74825962642104	1.07239416089531	0.382611682808852	1.07573431157826	1.05890543721639	47
YDR273W	1010117	chrIV	1010176	1011273	1	1010133	1011375	Verified	GO:0003674,GO:0005628,GO:0007126,GO:0030476	1243	1010754	245	tandem	1010010	857	tandem	1011804	0.266998412072132	0.550019023386874	0.53418940195012	0.422212044053338	0.580668229172174	0.358902538655381	0.550927969350013	1.11444087542461	-16
YDR275W	1012369	chrIV	1012252	1012959	1	1012233	1013253	Verified	GO:0003674,GO:0005811,GO:0008150	1021	1012743	857	tandem	1011804	6	convergent	1013256	2.59064729240832	2.28711823977343	1.89824549461586	2.74621242112275	2.44865802241859	2.33441948625697	2.46998095536646	1.17309199956326	136
YDR276C	1013596	chrIV	1013643	1013476	-1	1013718	1013260	Verified	GO:0003674,GO:0005886,GO:0006812,GO:0042391	459	1013489	491	tandem	1013964	1026	convergent	1012747	6.29036216300031	4.14034714723323	2.20081212463159	3.79111824197557	4.36197402159129	3.86459245065912	5.44965492486309	1.243009313761	122
YDR277C	1015866	chrIV	1015702	1014401	-1	1015702	1014210	Verified	GO:0003674,GO:0005575,GO:0007165,GO:0015758	1493	1014956	3598	divergent	1017501	491	tandem	1013964	1.04447665916539	1.27823771346967	1.08992680131472	0.799703705253328	1.12016347577062	0.912590623140683	0.90684876252611	1.27549048949205	-164
YDR279W	1019328	chrIV	1019368	1020420	1	1019301	1020455	Verified	GO:0004523,GO:0005634,GO:0006401,GO:0032299,GO:0043137	1155	1019878	3598	divergent	1017502	161	tandem	1020536	0.844585448046654	0.788907075006767	1.04612286032665	0.71717805199885	0.846992643231808	0.641754462040655	0.787480781343953	1.13316371857607	27
YDR280W	1020669	chrIV	1020747	1021664	1	1020617	1021768	Verified	GO:0000176,GO:0000177,GO:0000467,GO:0003674,GO:0005730,GO:0034427,GO:0034473,GO:0034475,GO:0034476,GO:0070478,GO:0070481,GO:0070651,GO:0071035,GO:0071038,GO:0071042,GO:0071051	1152	1021193	161	tandem	1020536	71	convergent	1021804	1.5097619130205	1.46902208715452	1.19601582252541	1.44942543881418	1.84626629129236	1.0382812814781	1.18808355832786	1.05350410905202	52
YDR281C	1022406	chrIV	1022321	1022007	-1	1022376	1021840	Verified	GO:0000324,GO:0003674,GO:0008150	537	1022108	934	tandem	1022843	1222	convergent	1021229	1.13547850937157	0.883429963742058	0.97667200329335	0.98842258300435	1.1438546437175	0.784794874261513	0.728127949148877	1.02456448691944	-30
YDR283C	1030241	chrIV	1030049	1025070	-1	1030268	1024879	Verified	GO:0000077,GO:0004672,GO:0004694,GO:0006446,GO:0006468,GO:0008652,GO:0022626,GO:0042803	5390	1027574	194	tandem	1030365	116	tandem	1024821	0.525950701541947	0.496212290752593	0.589558947435608	0.542434144562007	0.574833814475379	0.698278485550162	0.555986659375763	1.06905910454865	27
YDR284C	1031694	chrIV	1031419	1030550	-1	1031700	1030463	Verified	GO:0000329,GO:0000810,GO:0006644,GO:0007165,GO:0008195	1238	1031082	253	divergent	1031827	194	tandem	1030366	1.55173538990188	1.13863234169248	1.45784411222534	1.12166423892167	1.32392327789402	1.25212159864244	0.986179429915061	1.08292244545199	6
YDR285W	1032043	chrIV	1032436	1035063	1	1031954	1035216	Verified	GO:0000802,GO:0003682,GO:0007129,GO:0007131,GO:0032184	3263	1033585	253	divergent	1031827	-78	convergent	1035177	0.470858399977375	0.597736479692235	0.649205418127357	0.406287180820118	0.339746767741317	0.337284906584295	0.410604125278236	1.00576406317093	89
YDR287W	1036004	chrIV	1035995	1036873	1	1035963	1037229	Verified	GO:0005575,GO:0008934,GO:0046855	1267	1036596	157	divergent	1035884	-81	tandem	1037188	0.650350396010091	0.757519001623901	0.814791323417495	0.602025165346522	0.518241522302623	0.677397120444196	0.631393766383923	1.07057102754062	41
YDR288W	1037198	chrIV	1037195	1038106	1	1037149	1038265	Verified	GO:0003677,GO:0005634,GO:0005737,GO:0006281,GO:0030915	1117	1037707	-81	tandem	1037190	-193	convergent	1038168	1.02075921225126	0.94983555032455	0.926103634895049	0.846660469764701	0.844792255782998	0.64552997108963	0.922864849402426	1.07250142730808	49
YDR289C	1039499	chrIV	1039509	1038280	-1	1039564	1038073	Verified	GO:0000993,GO:0005575,GO:0010526,GO:0030846	1492	1038819	125	divergent	1039627	923	convergent	1037611	0.988551523575763	0.799011721163535	0.816650497719254	0.741549904349599	0.801976433154133	0.608505063623841	0.781260454227682	1.0569067244768	65
YDR292C	1045128	chrIV	1045011	1043146	-1	1045138	1043067	Verified	GO:0005047,GO:0005525,GO:0005785,GO:0005789,GO:0006614,GO:0045047	2072	1044103	180	tandem	1045228	3376	convergent	1041379	0.658499689379019	0.724690288964322	0.828933919055952	0.763265313984692	0.667148467029595	0.603525293866159	0.846307755628738	1.0896237213031	10
YDR293C	1049431	chrIV	1049392	1045640	-1	1049446	1045319	Verified	GO:0001300,GO:0001302,GO:0003729,GO:0005737,GO:0031505,GO:0048027	4128	1047383	961	tandem	1049927	180	tandem	1045229	1.28440981405706	1.15928877727299	0.967314889911348	1.32054017012942	1.1907547363412	1.26740381214088	1.39257463944482	1.07808172998791	15
YDR294C	1052238	chrIV	1052228	1050459	-1	1052297	1050408	Verified	GO:0005783,GO:0006665,GO:0008117,GO:0009267,GO:0019722	1890	1051353	244	tandem	1052419	961	tandem	1049927	0.943812278504181	1.05763727867618	1.05629240102396	0.938138865566199	0.912507221996758	0.724268303044582	1.11798053683911	1.08949924026413	59
YDR295C	1054889	chrIV	1054647	1052623	-1	1054910	1052542	Verified	GO:0000122,GO:0003677,GO:0003682,GO:0004407,GO:0005634,GO:0010978,GO:0016575,GO:0031047,GO:0070823	2369	1053726	246	divergent	1055033	244	tandem	1052420	0.816328215989715	0.739644593346403	0.873118348084643	0.762531912400067	0.738686445106413	1.16674019277334	0.684970664501369	1.02156608462054	21
YDR296W	1055213	chrIV	1055212	1055892	1	1055157	1055979	Verified	GO:0000002,GO:0000150,GO:0003677,GO:0003697,GO:0005634,GO:0005739,GO:0006310,GO:0006355,GO:0034599,GO:0090297	823	1055568	246	divergent	1055034	535	tandem	1056247	1.93267957464787	1.41718034274544	1.64623771878344	1.14509829551372	1.24799584197021	2.20081109080581	1.18767903460051	1.22719438708734	56
YDR297W	1056439	chrIV	1056551	1057600	1	1056515	1057770	Verified	GO:0000170,GO:0005789,GO:0006665	1256	1057143	535	tandem	1056247	228	convergent	1057884	0.811862419750444	0.97270520843213	1.00166184552433	0.857127473323703	1.18361567189985	0.992243800918671	0.927644375116541	1.15137659469887	-76
YDR298C	1058936	chrIV	1058814	1058176	-1	1058975	1057999	Verified	GO:0000274,GO:0005739,GO:0005753,GO:0015986,GO:0046933,GO:0046961	977	1058487	616	divergent	1059283	1483	convergent	1057257	1.56017480027245	1.94800084857822	1.22069761881709	1.39744972332476	1.68421599586533	1.37094075269204	1.62422352862944	1.28074243611784	39
YDR299W	1059624	chrIV	1059627	1061231	1	1059592	1061322	Verified	GO:0003674,GO:0005730,GO:0006364,GO:0030686	1731	1060457	616	divergent	1059284	72	convergent	1061358	1.5509068203778	1.143038993541	0.962948548198949	1.52707611443375	1.3421560192134	0.771477936237365	1.39429947148037	1.1703703019874	32
YDR300C	1062814	chrIV	1062791	1061505	-1	1062866	1061395	Verified	GO:0004349,GO:0005737,GO:0006561	1472	1062131	410	divergent	1063071	1802	convergent	1060494	0.996776251475827	0.946957899188122	1.11672848255302	1.19180912553681	1.08480601442082	0.868818503757189	1.21377623714442	1.11573459554433	52
YDR301W	1063336	chrIV	1063352	1067425	1	1063277	1067559	Verified	GO:0003723,GO:0005739,GO:0005847,GO:0005849,GO:0006369,GO:0006378,GO:0006379	4283	1065418	410	divergent	1063072	109	tandem	1067614	0.707250437854424	0.625081619358466	0.697818446609507	0.599953408048594	0.669637031569617	0.949953516463938	0.669403760497639	1.05300430248273	59
YDR302W	1067732	chrIV	1067731	1068390	1	1067669	1068463	Verified	GO:0005783,GO:0005789,GO:0006506,GO:0051377	795	1068066	109	tandem	1067614	150	convergent	1068538	0.640983953091613	0.49386199403687	0.766446607960198	0.669180808755304	0.620235544066984	0.828875945605362	0.499798379800451	0.995009579926678	63
YDR303C	1071670	chrIV	1071386	1068729	-1	1071678	1068614	Verified	GO:0000082,GO:0000086,GO:0003677,GO:0005634,GO:0006337,GO:0006355,GO:0006368,GO:0008094,GO:0016586,GO:0033262,GO:0043044,GO:0043565,GO:0051726	3065	1070146	127	tandem	1071742	944	convergent	1068142	0.840247913476135	0.85378137642388	0.694408439485067	0.981043296684218	0.909975623123974	0.890454093192468	0.873445370724741	1.05768144025331	8
YDR304C	1072557	chrIV	1072557	1071880	-1	1072586	1071806	Verified	GO:0003755,GO:0005737,GO:0005783,GO:0008150	781	1072196	94	tandem	1072633	127	tandem	1071742	1.07992559045676	1.61114616104935	2.07840457312017	1.05371161447766	0.95427035209546	1.3503824166841	0.959937626210264	1.12324035045148	29
YDR305C	1073430	chrIV	1073488	1072746	-1	1073462	1072681	Verified	GO:0005634,GO:0005737,GO:0005739,GO:0009164,GO:0016787,GO:0017111	782	1073072	253	tandem	1073589	94	tandem	1072634	0.988286017583982	1.4136066692938	1.66518399518564	1.0831550020822	1.49797800467844	1.21664073277375	1.21090435661013	0.985417838343736	32
YDR308C	1078441	chrIV	1078449	1078027	-1	1078490	1077919	Verified	GO:0006366,GO:0016455,GO:0016592	572	1078205	193	tandem	1078587	2112	convergent	1076863	1.11803792638369	1.01605051071245	0.904572880668733	0.926371119839274	0.869258328454377	0.579026582292324	0.873849897816266	1.06000207255097	49
YDR309C	1080305	chrIV	1080199	1079048	-1	1080249	1078684	Verified	GO:0000131,GO:0005100,GO:0005546,GO:0005886,GO:0005934,GO:0007096,GO:0007120,GO:0007266,GO:0017048,GO:0030010,GO:0030478,GO:0043332	1566	1079467	690	tandem	1080594	193	tandem	1078587	1.67413902725448	1.68447890627325	0.771592219980333	2.07815806494817	2.34232958831949	0.84937456191306	2.2884027080893	1.09377918661831	-56
YDR310C	1084578	chrIV	1084316	1081128	-1	1084594	1080940	Verified	GO:0003688,GO:0005634,GO:0006270,GO:0006348,GO:0007088,GO:0016481,GO:0016564,GO:0030466,GO:0043565	3655	1082767	472	divergent	1084830	690	tandem	1080595	1.02583121796024	0.95013738457031	0.875051458656409	1.06126632940958	1.11702702389361	0.925769244944129	1.10731498102238	0.955036546843329	16
YDR311W	1085109	chrIV	1085065	1086993	1	1085067	1087095	Verified	GO:0000112,GO:0000439,GO:0005675,GO:0006289,GO:0010314,GO:0016251,GO:0032266,GO:0032568,GO:0070816	2029	1086081	472	divergent	1084831	453	tandem	1087322	0.787883684967176	0.530979261088126	0.774748964459579	0.643717807856589	0.692964839865259	1.10261900312075	0.765560387386907	1.05770062753777	42
YDR312W	1087578	chrIV	1087581	1088942	1	1087549	1089124	Verified	GO:0000027,GO:0000747,GO:0005730,GO:0019843	1576	1088337	453	tandem	1087322	-84	convergent	1089082	0.894130124934574	0.794652909279246	0.605175668660987	0.843470594617473	0.609685898593457	0.589375090372636	0.747856701612527	1.04917832726284	29
YDR313C	1090066	chrIV	1090079	1089219	-1	1090167	1089041	Verified	GO:0000329,GO:0004842,GO:0005770,GO:0016567,GO:0032266	1127	1089604	0	tandem	1090167	1491	convergent	1088295	0.783645913577712	0.948009969514428	0.812059850521869	0.873013124464091	0.831721774674131	0.91719882868658	0.905000464058789	0.927991669895379	101
YDR314C	1092528	chrIV	1092511	1090433	-1	1092546	1090168	Verified	GO:0003674,GO:0005634,GO:0006289	2379	1091357	121	tandem	1092607	0	tandem	1090168	1.06912789629336	1.02590319677149	1.09095460323502	1.04211044462453	1.27762848657865	0.768607690064722	1.02970704472556	1.06828656066787	18
YDR315C	1093553	chrIV	1093586	1092741	-1	1093587	1092668	Verified	GO:0005634,GO:0032958,GO:0035299,GO:0070481	920	1093128	171	divergent	1093673	121	tandem	1092607	1.0973256925868	0.751248763023231	0.598957679778121	0.623048183937131	0.800727317119248	0.644429313100166	0.680121072196715	0.98027458336297	34
YDR316W	1093790	chrIV	1093763	1095178	1	1093759	1095257	Verified	GO:0005739,GO:0005740,GO:0008150,GO:0008757	1499	1094508	171	divergent	1093673	6903	tandem	1098709	0.505106556294138	0.61628177767252	0.761631323122922	0.535227706208117	0.766139269086258	0.647445583885737	0.591869254379199	1.0484714561968	31
YDR317W	1102152	chrIV	1102184	1103428	1	1102161	1103514	Verified	GO:0003674,GO:0005575,GO:0006281	1354	1102838	6903	tandem	1098709	171	tandem	1103600	0.580655473059569	0.652750566173579	0.800915203638631	0.565938831798126	0.716145117943793	0.686596236320471	0.476003464654116	1.0224466757676	-9
YDR318W	1103772	chrIV	1103758	1104947	1	1103686	1105057	Verified	GO:0000778,GO:0000817,GO:0003674,GO:0007059,GO:0034087	1372	1104372	171	tandem	1103600	-129	convergent	1104992	0.749976364126677	0.865447135979702	1.03715464060916	0.903192927688399	1.06483436185967	0.731749063682291	1.06350422549565	1.04280869268661	86
YDR320C	1108083	chrIV	1108101	1106095	-1	1108108	1106007	Verified	GO:0005789,GO:0030276,GO:0032781,GO:0043130,GO:0048309,GO:0072318	2102	1107058	92	tandem	1108154	132	tandem	1105941	0.706676931999205	0.79842475835995	0.850143679649047	0.775596280457957	0.632862294820527	1.27769662109067	0.716542809437626	1.05178177814712	25
YDR320C-A	1108450	chrIV	1108498	1108280	-1	1108498	1108201	Verified	GO:0000776,GO:0005819,GO:0007067,GO:0008017,GO:0030472,GO:0031110,GO:0042729	298	1108350	172	divergent	1108584	92	tandem	1108155	0.94262744342902	1.3309805807551	1.33231051403058	1.24792307644728	0.802330091685494	1.7178922049302	1.33927921023467	0.909044428982919	48
YDR321W	1108725	chrIV	1108702	1109847	1	1108671	1109998	Verified	GO:0004067,GO:0005622,GO:0005829,GO:0006530	1328	1109335	172	divergent	1108585	579	tandem	1110288	0.80059431792023	0.763029545016175	0.977270360680582	0.994955670730541	0.771797119452015	1.26278735907873	0.912228581037927	1.05551624117057	54
YDR322W	1110604	chrIV	1110589	1111692	1	1110578	1111786	Verified	GO:0003735,GO:0005739,GO:0005762,GO:0032543	1209	1111182	579	tandem	1110288	10	convergent	1111791	0.870107745731678	0.90373528734656	0.686695389199805	0.901597853079933	0.866619610963393	0.878477674582052	0.796030795034911	1.1035522170199	26
YDR322C-A	1112264	chrIV	1112293	1112003	-1	1112337	1111797	Verified	GO:0000276,GO:0005198,GO:0005739,GO:0015986,GO:0042407,GO:0046961,GO:0051259	541	1112067	-39	tandem	1112317	1218	convergent	1111188	1.92503553919095	2.0414898446056	0.993545080796107	1.44695086109345	1.79699351858898	1.21999616541675	1.62382329257639	1.19863509792032	73
YDR323C	1114020	chrIV	1114027	1112480	-1	1114057	1112299	Verified	GO:0000011,GO:0005737,GO:0006895,GO:0006896,GO:0006904,GO:0006906,GO:0010009,GO:0032266	1759	1113178	195	tandem	1114155	-39	tandem	1112319	0.52366891629023	0.708568640310485	0.60008315442409	0.487819941860765	0.8673975804568	0.448397219734238	0.509638934568706	1.10343628223874	37
YDR324C	1116665	chrIV	1116763	1114433	-1	1116703	1114253	Verified	GO:0000462,GO:0003674,GO:0005730,GO:0030686,GO:0032040,GO:0034455,GO:0045943	2451	1115478	405	divergent	1116906	195	tandem	1114155	1.23813912736414	1.06978865601325	0.78593186920366	1.23641270071613	1.13251418378956	0.572894160818638	1.03195754235515	1.0260769204929	38
YDR325W	1117158	chrIV	1117126	1120233	1	1117109	1120297	Verified	GO:0000070,GO:0000799,GO:0003674,GO:0007076,GO:0010032,GO:0070058,GO:0070550	3189	1118703	405	divergent	1116906	167	convergent	1120381	0.617936204866737	0.684348026453625	1.09837771438753	0.665278235266287	0.634977300386602	0.719017016581257	0.637346352341604	1.03801605330421	49
YDR326C	1125062	chrIV	1124925	1120609	-1	1125113	1120465	Verified	GO:0003674,GO:0005739,GO:0006915	4649	1122789	118	tandem	1125172	3355	convergent	1118787	0.795112160969617	0.783690920043307	0.812834965811695	0.777470864220436	0.963370914320113	0.870086352264799	0.764139145447847	1.03362941030954	51
YDR328C	1126018	chrIV	1126018	1125434	-1	1126056	1125232	Verified	GO:0000082,GO:0000086,GO:0000776,GO:0000910,GO:0000921,GO:0003688,GO:0004842,GO:0005515,GO:0005634,GO:0005737,GO:0006461,GO:0007035,GO:0007096,GO:0019005,GO:0031146,GO:0031518,GO:0042787,GO:0043254,GO:0043291,GO:0045116,GO:0051382	825	1125644	148	tandem	1126130	118	tandem	1125173	1.25760362695256	1.28531318791679	1.20845053456493	1.03198580648953	0.820914594509916	0.612159770056833	1.1009625118849	1.04718749491203	38
YDR329C	1127554	chrIV	1127595	1126270	-1	1127617	1126205	Verified	GO:0005515,GO:0005778,GO:0005783,GO:0032581,GO:0045033,GO:0045046	1413	1126911	182	divergent	1127708	148	tandem	1126131	0.413239532653957	0.759378692943835	1.0018601551354	0.633010637810617	0.582454893413916	0.758222264680802	0.705212211763228	1.09959369932017	63
YDR330W	1127855	chrIV	1127872	1129374	1	1127800	1129566	Verified	GO:0003674,GO:0005634,GO:0005737,GO:0006511	1767	1128683	182	divergent	1127709	-18	tandem	1129557	0.559628770382492	0.541905900552653	0.684644235940189	0.493942966768215	0.528342351028087	0.589498978741539	0.488465325109222	1.06287144572326	55
YDR331W	1129620	chrIV	1129588	1130823	1	1129549	1130894	Verified	GO:0003923,GO:0005789,GO:0016255,GO:0042765	1346	1130222	-18	tandem	1129558	81	tandem	1130935	0.883509265167354	0.984754253372359	1.00790393274237	1.07078041742485	1.30611121906882	0.559757959955633	0.999869767083582	1.09027325369874	71
YDR332W	1131029	chrIV	1131001	1133070	1	1130976	1133143	Verified	GO:0004004,GO:0005739,GO:0008150	2168	1132060	81	tandem	1130935	-107	convergent	1133089	0.549594356092747	0.546789179720087	0.643946432100121	0.56092259913883	0.70607857552814	0.50200776740831	0.586038577075386	1.06819016420938	53
YDR334W	1135814	chrIV	1135932	1140476	1	1135692	1140592	Verified	GO:0000812,GO:0005198,GO:0005634,GO:0006338,GO:0043486	4901	1138142	256	divergent	1135564	218	tandem	1140701	1.00523865154669	1.26628052145539	1.22817276116021	1.00758383584678	0.899882019099534	0.984764603152869	0.841478701227475	1.13533601989202	122
YDR335W	1140851	chrIV	1141168	1144842	1	1140811	1144932	Verified	GO:0005515,GO:0005634,GO:0006611,GO:0008262,GO:0071528	4122	1142872	218	tandem	1140702	320	tandem	1145092	0.87324478463569	0.822676711615262	1.017084034057	0.882943230608357	0.920276401696742	0.913145663342772	0.820717027453679	1.11125667880954	40
YDR337W	1146326	chrIV	1146319	1147179	1	1146270	1147245	Verified	GO:0003723,GO:0003735,GO:0005739,GO:0005763,GO:0032543	976	1146758	139	tandem	1146200	9	convergent	1147250	0.779060461711238	0.987593619679225	1.18349794222405	0.918875821147912	0.81952175084002	1.42101784962673	0.862529164398413	1.11676085606946	56
YDR339C	1150501	chrIV	1150520	1149951	-1	1150531	1149872	Verified	GO:0000447,GO:0000472,GO:0000480,GO:0003674,GO:0005730,GO:0032040	660	1150202	1107	tandem	1151085	346	tandem	1149699	0.980038559141646	1.46693578857969	1.6237170297819	1.342243118873	1.49828336242881	0.840794849703649	1.47816742462936	1.16847999393822	30
YDR341C	1153599	chrIV	1153626	1151803	-1	1153662	1151639	Verified	GO:0004814,GO:0005737,GO:0005739,GO:0006412,GO:0006420	2024	1152651	418	tandem	1153871	1107	tandem	1151085	1.42431832241101	1.33597087503208	0.95301027952424	1.51201299952097	1.60202222404329	0.649306982679256	1.67662287099961	1.18565071793912	63
YDR342C	NaN	chrIV	1155928	1154216	-1	1156014	1154081	Verified	GO:0001950,GO:0005353,GO:0005355,GO:0005624,GO:0005739,GO:0005886,GO:0008645,GO:0015146,GO:0015578,GO:0055085	1934	1155048	3449	tandem	1157739	418	tandem	1153872	0.22284349299307	0.627520840856694	0.232806596721632	0.233640443397318	0.216068584274394	0.181270149674462	0.226284636350438	0.171902793152364	NaN
YDR343C	1161614	chrIV	1161320	1159608	-1	1161320	1159464	Verified	GO:0001950,GO:0005353,GO:0005355,GO:0005624,GO:0005739,GO:0005886,GO:0008645,GO:0015578,GO:0055085	1857	1160392	1492	tandem	1162066	3449	tandem	1157739	0.00844638549584732	0.0560605186111457	0.0674667024058652	0.0378741550848345	0.0529704637159807	0.0483041831126111	0.0404896170612747	0.163068233217122	-294
YDR345C	1164606	chrIV	1164660	1162957	-1	1164692	1162813	Verified	GO:0005353,GO:0005355,GO:0005624,GO:0005886,GO:0008645,GO:0015578,GO:0055085	1880	1163753	2245	tandem	1165815	1492	tandem	1162067	4.27676225293595	4.57924460179988	1.44680982046444	4.84748943398641	4.72534475957871	1.17984365963635	4.37887489098656	1.12090129293573	86
YDR346C	1168810	chrIV	1168659	1167214	-1	1168816	1166938	Verified	GO:0003674,GO:0005634,GO:0005737,GO:0034599	1879	1167877	297	divergent	1168965	2245	tandem	1165815	1.58554923089324	1.3929141503435	1.14808663337757	1.60849372577319	1.51357230934531	2.21052411375798	1.68618011937409	1.16090482078708	6
YDR347W	1169124	chrIV	1169178	1170143	1	1169114	1170260	Verified	GO:0003735,GO:0005739,GO:0005763,GO:0032543	1147	1169687	297	divergent	1168965	-115	convergent	1170202	1.72659254009251	1.15844531234307	1.3165750297568	1.20201289034602	1.53553330935523	1.56756597084188	1.38122935890517	1.23720617414382	10
YDR349C	1174229	chrIV	1174176	1172386	-1	1174258	1172217	Verified	GO:0004190,GO:0005737,GO:0005783,GO:0031505	2042	1173238	1773	tandem	1175145	192	tandem	1172121	1.03276747856388	0.927240051129294	0.889333726813302	1.01680842146855	0.982065171828701	1.12081247352635	1.08958678885991	1.19403947128544	29
YDR350C	1178176	chrIV	1178174	1176120	-1	1178202	1176032	Verified	GO:0005743,GO:0045182,GO:0070131	2171	1177117	242	divergent	1178323	1773	tandem	1175145	0.597109381400919	0.757680649618111	0.595310167404197	0.716905997332641	0.688484014885192	0.999083118912701	0.697596124559839	1.16597819424229	26
YDR351W	1178473	chrIV	1178666	1181260	1	1178445	1181409	Verified	GO:0003674,GO:0005794,GO:0031505	2965	1179927	242	divergent	1178324	213	tandem	1181516	1.00907315274847	0.847789428382186	0.829752204213159	0.960502573667608	0.986555309917941	1.44490566747324	0.9685779162819	1.08934082670744	28
YDR353W	1183276	chrIV	1183299	1184258	1	1183251	1184337	Verified	GO:0004791,GO:0005829,GO:0008198,GO:0034599,GO:0045454	1087	1183794	267	tandem	1183117	283	tandem	1184479	3.52966852574814	3.66063688468694	2.13953289978534	3.75664787636785	2.76004379869138	2.02788035563174	3.30742067132447	1.21173257792775	25
YDR354W	1184679	chrIV	1184747	1185889	1	1184621	1185958	Verified	GO:0000162,GO:0004048,GO:0005634,GO:0005737	1338	1185290	283	tandem	1184479	78	tandem	1185997	1.62971811599791	1.44812382679373	1.55418631344885	1.57033996145306	1.89132652299688	1.50663755325167	1.67972512557124	1.20812676226064	58
YDR356W	1186122	chrIV	1186107	1188941	1	1186037	1189268	Verified	GO:0000742,GO:0005200,GO:0005822,GO:0005823,GO:0007020	3232	1187653	78	tandem	1185998	-119	convergent	1189208	0.482378458005373	0.635807548289475	0.541580357212517	0.707047902668266	0.712114027193846	0.456134221727677	0.714371612860546	1.0707794316494	85
YDR358W	1190057	chrIV	1190059	1191732	1	1190007	1191893	Verified	GO:0005802,GO:0006895,GO:0006896,GO:0043130,GO:0043328	1887	1190950	286	divergent	1189864	-141	convergent	1191822	0.559650099091864	0.615075402857854	0.739354839920975	0.609994952703553	0.565801611163193	0.813882157502711	0.641166808656237	1.13637679425752	50
YDR359C	1194849	chrIV	1194884	1191936	-1	1194879	1191753	Verified	GO:0000123,GO:0003674,GO:0006281,GO:0016568,GO:0035267,GO:0043623	3127	1193316	281	tandem	1195020	1745	convergent	1190880	0.898884605283481	1.11410090008488	0.857683635035655	1.06255624345665	0.927064104139653	0.709170228893265	1.01139128753729	1.09419035234119	30
YDR361C	1196254	chrIV	1196263	1195412	-1	1196297	1195161	Verified	GO:0000055,GO:0003674,GO:0005634,GO:0005737,GO:0006611	1137	1195729	330	tandem	1196462	281	tandem	1195020	1.34940378536728	1.16643236994423	2.15304355214441	1.53709980315842	1.52409468976182	1.31526541715735	1.40205458516252	1.02310213120753	43
YDR362C	1198789	chrIV	1198697	1196679	-1	1198807	1196628	Verified	GO:0000127,GO:0003709,GO:0006384	2180	1197718	226	divergent	1198920	330	tandem	1196463	0.62939247128254	0.71011719876274	1.85042406994542	0.628919201367853	0.554227686326083	1.22138973053379	0.618017725534977	1.0178297135024	18
YDR363W	1199048	chrIV	1199183	1200553	1	1199034	1200721	Verified	GO:0000724,GO:0003674,GO:0005634,GO:0007064,GO:0030466,GO:0031573	1688	1199878	226	divergent	1198921	1390	tandem	1201416	0.510955772919491	0.742333403228086	0.641456559982233	0.550834369119573	0.588373830462938	0.834365985250771	0.47773386123762	1.05846034324735	14
YDR363W-A	1202146	chrIV	1202128	1202397	1	1202112	1202650	Verified	GO:0003674,GO:0005634,GO:0005792,GO:0005829,GO:0006406,GO:0006511,GO:0006887,GO:0008541,GO:0030447,GO:0034515,GO:0043161,GO:0043248,GO:0051726	539	1202381	1390	tandem	1201417	-82	convergent	1202609	1.88356818357927	1.63217766016851	1.92507000720504	1.85128245490332	1.90589995958675	2.04037938522057	1.96587603465869	0.94684238879049	34
YDR364C	1204180	chrIV	1204210	1202843	-1	1204243	1202569	Verified	GO:0000082,GO:0000348,GO:0000350,GO:0000386,GO:0000389,GO:0005681	1675	1203406	166	tandem	1204326	456	convergent	1202341	0.898957632904916	0.812150528934755	1.04173613333593	1.02066994195098	1.08911122544766	0.925448680071259	0.897099701504928	1.00307289824872	63
YDR365C	1206400	chrIV	1206383	1204497	-1	1206453	1204410	Verified	GO:0003723,GO:0005634,GO:0005730,GO:0006364	2044	1205432	6314	divergent	1209610	166	tandem	1204327	0.832678080415059	0.87988024771899	0.882370658795233	1.05185194761783	0.91102537221711	0.701250576495627	0.860898712273302	1.12345564561097	53
YDR367W	1212852	chrIV	1212848	1213614	1	1212768	1213675	Verified	GO:0005737,GO:0005794,GO:0006674,GO:0030173,GO:0070916,GO:0070917	908	1213222	6314	divergent	1209611	-1432	convergent	1212959	0.651706969793975	0.540029440317811	1.11499389542892	0.623772233416477	0.605516899422663	0.727476541693351	0.552888815317791	1.08610666761587	84
YDR368W	1213907	chrIV	1213904	1214842	1	1213853	1215004	Verified	GO:0004032,GO:0004090,GO:0005634,GO:0005737,GO:0019568,GO:0034599,GO:0042843,GO:0047935	1152	1214429	953	divergent	1213376	-95	convergent	1214956	0.676592421155835	1.11799626352042	0.928849166659082	0.90158327862162	0.927106459042075	0.711385089239941	0.909971578857385	1.00236920131501	54
YDR369C	1217560	chrIV	1217580	1215016	-1	1217603	1214910	Verified	GO:0000723,GO:0000727,GO:0003677,GO:0003691,GO:0005634,GO:0006284,GO:0006303,GO:0030435,GO:0030674,GO:0030870,GO:0042138,GO:0042162,GO:0043047,GO:0051880	2694	1216257	124	tandem	1217665	1056	convergent	1214382	0.679672701522123	0.638424973758162	0.665545604876935	0.528154487040013	0.538367568003413	0.439258148274822	0.446596642404161	0.986426921917265	43
YDR372C	1222399	chrIV	1222149	1221112	-1	1222412	1220967	Verified	GO:0005634,GO:0005737,GO:0005794,GO:0005829,GO:0006890,GO:0019898,GO:0019899,GO:0030968,GO:0034067,GO:0070273	1446	1221690	233	divergent	1222529	1616	convergent	1220159	0.913623471184037	0.898511334292185	0.722282735157696	1.0175850359687	1.14974519651337	1.28747655090442	1.03888422542993	1.04986188402902	13
YDR373W	1222713	chrIV	1222759	1223331	1	1222646	1223457	Verified	GO:0000139,GO:0005509,GO:0008047,GO:0009966	812	1223052	233	divergent	1222529	-90	convergent	1223412	0.732268147115295	0.861894725637553	1.03705343565398	0.810272672905408	0.773708085204636	0.677194882163729	0.880316307817505	1.06431174189409	67
YDR375C	1226493	chrIV	1226536	1225166	-1	1226536	1225094	Verified	GO:0005739,GO:0005743,GO:0007005,GO:0009060,GO:0016887,GO:0051131	1443	1225815	275	divergent	1226674	336	convergent	1224926	0.911446768976057	0.85743963498	0.918517712341715	0.79415061343152	0.742133503277029	0.662272521112888	0.71897893109336	0.989634019121804	43
YDR376W	1226763	chrIV	1226822	1228303	1	1226812	1228371	Verified	GO:0005739,GO:0005743,GO:0006744,GO:0006879,GO:0015039	1560	1227592	275	divergent	1226674	144	tandem	1228443	0.583500711542712	1.03892048946262	1.48802142103545	0.619750966212103	0.691421254542786	1.66836673659052	0.825893761031871	1.05929072881626	-49
YDR377W	1228582	chrIV	1228611	1228916	1	1228516	1229189	Verified	GO:0000276,GO:0005739,GO:0015986,GO:0016887,GO:0046933,GO:0046961	674	1228853	144	tandem	1228444	-5	convergent	1229186	2.53341153146504	3.4365276753134	2.60224970849236	2.29202706009089	2.26186326720053	3.10589629650967	2.08013192230278	1.30489110046124	66
YDR378C	1229565	chrIV	1229609	1229349	-1	1229627	1229185	Verified	GO:0000398,GO:0000932,GO:0000956,GO:0003723,GO:0005688,GO:0005730,GO:0005732,GO:0030490,GO:0046540	443	1229406	405	divergent	1229830	668	convergent	1228851	3.59976244318721	2.87911996027589	2.44307115012864	2.75255991524235	2.50976232077592	3.86339039891226	2.18137161775042	1.29216057601786	62
YDR379W	1230069	chrIV	1230167	1233196	1	1230033	1233279	Verified	GO:0000750,GO:0001403,GO:0005100,GO:0007015,GO:0007118,GO:0007119,GO:0007124,GO:0007264,GO:0030010,GO:0032177	3247	1231656	405	divergent	1229830	-136	convergent	1233211	0.568088802156716	0.640167654176812	0.797245434421147	0.566369209001156	0.649617413164015	0.693259652256433	0.639554923108011	1.0215335464928	36
YDR379C-A	1233494	chrIV	1233517	1233278	-1	1233547	1233144	Verified	GO:0003674,GO:0005739,GO:0034553	404	1233346	565	divergent	1233830	3110	convergent	1231589	1.08398662061888	1.04949410420498	1.67736421223993	0.743398403221828	0.568713745005859	2.32279475503736	0.520033743367015	0.902827967952001	53
YDR380W	1234077	chrIV	1234218	1236125	1	1234113	1236250	Verified	GO:0000949,GO:0000950,GO:0000951,GO:0004737,GO:0005737,GO:0006552,GO:0006559,GO:0006569,GO:0016831,GO:0050177	2138	1235182	565	divergent	1233830	210	tandem	1236355	0.814742419435931	1.04119330798279	2.98952437443229	0.885876181070804	0.926802406079105	2.2657213570393	0.908490896617338	1.14104242398345	-36
YDR381W	1236554	chrIV	1236558	1238004	1	1236461	1238196	Verified	GO:0000346,GO:0003723,GO:0006283,GO:0006406	1736	1237329	210	tandem	1236356	6	convergent	1238199	9.06990813603564	7.83853959525871	4.80682970900313	8.35526290036771	8.39298207622205	8.25130946552212	7.82919921554517	1.5727813013186	93
YDR381C-A	NaN	chrIV	1238850	1238312	-1	1239081	1238203	Verified	GO:0003674,GO:0005739,GO:0005741,GO:0008150	879	1238642	329	divergent	1239246	1741	convergent	1237332	2.24713622697113	2.16690055544452	2.22341487175717	2.67248564120462	2.26897333794356	2.77524344846139	2.57634571392349	1.00349059067265	NaN
YDR382W	1239463	chrIV	1239492	1239824	1	1239411	1239969	Verified	GO:0003735,GO:0006412,GO:0006414,GO:0022625	559	1239690	329	divergent	1239246	-72	convergent	1239933	7.0058028701233	6.9595166765505	3.91609143266074	8.11987609585656	9.7694389802319	4.54006732789777	7.69679021608975	1.313140162531	52
YDR383C	1240626	chrIV	1240676	1239960	-1	1240698	1239898	Verified	GO:0000776,GO:0003674,GO:0008150	801	1240298	344	tandem	1240870	486	convergent	1239655	3.20939534159387	2.68095426400948	1.95130946506146	3.66912684062258	3.60277894321306	2.24170996742036	3.27051138824792	1.14382309374565	72
YDR384C	NaN	chrIV	1242031	1241204	-1	1242116	1241043	Verified	GO:0005739,GO:0005886,GO:0008519,GO:0015696,GO:0019740,GO:0055085	1074	1241580	1067	divergent	1242650	344	tandem	1240871	1.90153650400167	1.17368156476768	1.09456220473568	1.52493788855354	1.58174172240537	0.749953540108218	1.71259948305121	1.12650373678649	NaN
YDR385W	1243225	chrIV	1243230	1245758	1	1243184	1245910	Verified	GO:0003746,GO:0005840,GO:0006414,GO:0045901	2727	1244547	1067	divergent	1242650	165	tandem	1245993	0.631839410393454	0.454005890298781	0.267664016116371	0.724156853422498	0.717671986319314	0.333899313077476	0.685266632111896	0.149984884581492	41
YDR386W	NaN	chrIV	1246084	1247982	1	1246076	1248091	Verified	GO:0000712,GO:0004519,GO:0005634,GO:0006265,GO:0006281,GO:0006974,GO:0007131,GO:0008821,GO:0048476	2016	1247084	165	tandem	1245993	-74	convergent	1248054	0.419248147544475	0.555698401422121	0.772620146807998	0.545501934866336	0.756287372206802	0.518926724978491	0.499532644579799	0.996862823008056	NaN
YDR388W	1250194	chrIV	1250186	1251634	1	1250160	1251755	Verified	GO:0006897,GO:0008092,GO:0008289,GO:0016192,GO:0030479,GO:0043332,GO:0051666,GO:0060988	1596	1250958	192	divergent	1250064	259	tandem	1251885	1.21673073342282	1.13956178274036	0.971493436796365	0.958032977423902	0.852851247584433	1.38430344803206	0.925302458938451	1.03554734055084	34
YDR389W	1252067	chrIV	1252537	1254501	1	1252015	1254756	Verified	GO:0005100,GO:0005622,GO:0007264,GO:0030037	2742	1253386	259	tandem	1251885	95	convergent	1254804	1.05662201200351	1.1027067710623	0.743385153458827	1.08717066760223	1.04643030931548	1.21940668328033	1.09302686052964	1.04480729431778	52
YDR390C	1256829	chrIV	1256847	1254937	-1	1256876	1254852	Verified	GO:0005634,GO:0016925,GO:0019948,GO:0031510	2025	1255864	423	tandem	1257088	2836	convergent	1253434	0.667005943585582	0.669238833964896	0.719575906727923	0.710002542268264	0.788914792261985	0.804549096206143	0.814921688866695	1.06746881357991	47
YDR392W	1258709	chrIV	1258696	1259709	1	1258626	1259839	Verified	GO:0000124,GO:0000747,GO:0001403,GO:0003712,GO:0007124,GO:0016568,GO:0016573,GO:0030437,GO:0032569,GO:0046695	1214	1259233	558	divergent	1258347	61	tandem	1259870	0.876360960394755	0.853634113012455	1.17877236608549	0.736251806015394	0.568516112294838	0.81496163120002	0.676837790010425	1.16127128040449	83
YDR393W	1259891	chrIV	1259901	1261271	1	1259901	1261437	Verified	GO:0003674,GO:0005743,GO:0007005,GO:0007007	1537	1260669	61	tandem	1259870	139	tandem	1261507	1.05957057195032	1.27932640503164	1.36398081630253	1.23738010203996	1.09230063711983	1.19415599312707	1.13609378093147	1.05350281158821	-10
YDR394W	1261628	chrIV	1261681	1262967	1	1261577	1263062	Verified	GO:0006511,GO:0008540,GO:0016887,GO:0070682	1486	1262320	139	tandem	1261507	139	tandem	1263132	1.05899238664695	1.3714607976692	1.49767386253104	1.39738076184379	1.38345670145685	1.70555020384166	1.50886658135168	1.12984321112905	51
YDR395W	1263254	chrIV	1263324	1266158	1	1263202	1266251	Verified	GO:0005634,GO:0005737,GO:0006406,GO:0006913,GO:0008565	3050	1264727	139	tandem	1263132	-57	convergent	1266222	1.24158789082172	1.1304113915661	0.808193199627077	1.30854892924257	1.22236745170177	0.767969600661659	1.38307711339548	1.03957268405212	52
YDR397C	1266849	chrIV	1266898	1266366	-1	1266948	1266195	Verified	GO:0000122,GO:0003713,GO:0003714,GO:0005634,GO:0017054,GO:0045944	754	1266572	486	divergent	1267191	2992	convergent	1264699	1.64692793150093	1.21593001134888	1.24984395669	1.63103152497804	1.33006371447332	1.16010100395615	1.7258249054789	0.928014185609885	99
YDR398W	1267475	chrIV	1267471	1269402	1	1267435	1269508	Verified	GO:0000462,GO:0003674,GO:0005730,GO:0032040,GO:0033553,GO:0034455,GO:0045943	2074	1268472	486	divergent	1267192	490	tandem	1269753	1.53315558169147	1.24452461343436	1.01209996847625	1.75619407947174	1.63887040594641	1.15227173957262	1.64646791510045	1.02048395031411	40
YDR399W	1269972	chrIV	1270068	1270733	1	1269999	1270846	Verified	GO:0004422,GO:0005634,GO:0005737,GO:0032263,GO:0032264	848	1270423	490	tandem	1269754	196	tandem	1270944	5.19874642437299	3.72818629816092	3.96021455861809	6.04198907199622	4.48877694330784	2.94523441556032	4.92282952320601	1.18992357862777	-27
YDR400W	NaN	chrIV	1271063	1272085	1	1271043	1272254	Verified	GO:0005634,GO:0005737,GO:0008655,GO:0019358,GO:0030433,GO:0034356,GO:0045437,GO:0046135,GO:0050263,GO:0070635,GO:0070636	1212	1271649	196	tandem	1270945	-64	convergent	1272222	0.769864327627185	0.80439995607915	1.59416733092957	0.748544990776767	0.79323719225296	0.770980423499874	0.861410318350391	1.02906121175935	NaN
YDR402C	1273909	chrIV	1273703	1272234	-1	1273703	1272191	Verified	GO:0005575,GO:0016491,GO:0030476	1513	1272947	898	divergent	1274152	1147	convergent	1271617	0.355651230373247	0.511834062422404	0.765641121324587	0.359252474479981	0.345119829615053	0.371331571432075	0.291995100589894	0.978668846516242	-206
YDR403W	1274187	chrIV	1274602	1276212	1	1274602	1276442	Verified	GO:0003824,GO:0005575,GO:0030476	1841	1275522	898	divergent	1274153	63	convergent	1276474	0.39423403158789	0.601741675227417	0.626300027710371	0.556697409718353	0.388446006875402	0.639754655403468	0.355388825255277	1.00542579622182	-415
YDR404C	1277298	chrIV	1277169	1276654	-1	1277361	1276506	Verified	GO:0000291,GO:0000932,GO:0003697,GO:0003727,GO:0005634,GO:0005665,GO:0005737,GO:0006366,GO:0006367,GO:0060213	856	1276934	231	divergent	1277477	1903	convergent	1275554	1.48253979402632	1.4288827465208	1.42928223462519	1.41568322351405	1.27034190490579	1.39855325350114	1.62463667265741	1.17113197720122	63
YDR405W	1277723	chrIV	1277646	1278437	1	1277593	1278578	Verified	GO:0003735,GO:0005739,GO:0005762,GO:0032543	986	1278086	231	divergent	1277477	510	tandem	1278833	2.0347323969357	2.15818220702255	1.1256034752742	1.34510153894454	0.96085441734354	1.31132490695615	1.4419278833298	1.17783668829292	130
YDR406W	1278994	chrIV	1279210	1283799	1	1279089	1283913	Verified	GO:0006810,GO:0016021,GO:0042493,GO:0042626	4825	1281501	510	tandem	1278834	86	convergent	1283956	0.502058385619271	0.557274379140827	0.448691120066582	0.401977929396164	0.412720426811259	0.434409943146751	0.543907354412139	1.01574222562104	-95
YDR407C	1287982	chrIV	1287938	1284069	-1	1288018	1284000	Verified	GO:0005769,GO:0005802,GO:0006891,GO:0017112,GO:0030008,GO:0032313,GO:0034498	4019	1286009	26	tandem	1288031	4910	convergent	1281545	0.610018096835278	0.556011320676096	0.467455540221089	0.635581674068919	0.548415995558294	0.86384551759383	0.683788300488509	0.996405939837563	36
YDR408C	1288880	chrIV	1288859	1288215	-1	1288920	1288045	Verified	GO:0004644,GO:0005634,GO:0005737,GO:0006164,GO:0006189,GO:0046084	876	1288483	446	divergent	1289143	26	tandem	1288032	1.58277723715714	1.56058558480572	1.56071112750951	1.63194981395585	1.7150882513399	1.743193897432	1.96051255181866	1.04916138892263	40
YDR409W	1289426	chrIV	1289406	1292120	1	1289367	1292452	Verified	GO:0000790,GO:0005940,GO:0007059,GO:0016925,GO:0019789	3086	1290910	446	divergent	1289144	-153	convergent	1292375	0.904704776445372	0.9272184267599	0.863321206498932	0.888266063330712	0.880633238859211	0.849565776505804	0.824998165351745	0.962929775130759	59
YDR410C	1293085	chrIV	1293091	1292372	-1	1293154	1292300	Verified	GO:0004671,GO:0005637,GO:0005789,GO:0006481,GO:0007323	855	1292727	150	tandem	1293229	2932	convergent	1290834	1.58246096942054	1.22601722417602	1.34423825819195	1.39131008472221	1.54790120846033	0.975569494619514	1.32493941968504	0.979805112593051	69
YDR411C	1294375	chrIV	1294394	1293369	-1	1294416	1293305	Verified	GO:0003674,GO:0005783,GO:0030433,GO:0030968	1112	1293861	227	divergent	1294530	150	tandem	1293230	1.45251090316155	1.10301495426829	2.20107499160883	1.15613271359791	1.42357278056956	2.44313722842447	1.24277462298933	1.04984996377463	41
YDR412W	1294700	chrIV	1294693	1295400	1	1294644	1295551	Verified	GO:0003674,GO:0005737,GO:0006364	908	1295098	227	divergent	1294530	-112	convergent	1295495	0.862726545856787	1.21491518352897	1.59376280115845	1.19759378539459	0.99318214257246	1.57741699297671	1.12830950829747	1.12194329740109	56
YDR414C	1296819	chrIV	1296686	1295598	-1	1296863	1295440	Verified	GO:0003674,GO:0006486,GO:0006621,GO:0016020	1424	1296152	83	tandem	1296905	795	convergent	1295042	1.0839469637204	0.939627358268955	0.99587020219198	0.898943500328979	0.844432828206675	1.3105355861855	0.848906771637381	0.971475626528404	44
YDR416W	1298424	chrIV	1298432	1301011	1	1298336	1301043	Verified	GO:0000349,GO:0000384,GO:0000386,GO:0000974,GO:0071004,GO:0071006,GO:0071007,GO:0071008	2708	1299690	130	divergent	1298271	546	tandem	1301316	1.10615459989109	1.14135747397066	0.708707092972051	1.11068814228289	1.19764068780158	0.699140386798501	1.14337474179807	1.00575832011854	88
YDR418W	1301658	chrIV	1301616	1302113	1	1301590	1302214	Verified	GO:0000027,GO:0003735,GO:0006412,GO:0022625	625	1301902	546	tandem	1301317	953	tandem	1302691	8.76873580904116	6.12122799604078	2.18224549689092	7.05887902831623	6.77821761342107	2.65557031348121	7.41590019610778	1.323338933531	68
YDR419W	1303226	chrIV	1303174	1305072	1	1303168	1305429	Verified	GO:0003887,GO:0005657,GO:0042276,GO:0070987	2262	1304299	953	tandem	1302691	570	tandem	1305714	0.676153704617468	0.671534871435876	0.703570588191778	0.558411575423934	0.462479048263851	0.330971372589033	0.410772956353269	1.01860853689943	58
YDR420W	1306033	chrIV	1306267	1311675	1	1306000	1311862	Verified	GO:0000282,GO:0005034,GO:0005886,GO:0006075,GO:0006972,GO:0007232,GO:0030427,GO:0031505	5863	1308931	570	tandem	1305715	87	tandem	1311906	0.882829523402765	0.763164092229858	1.00458455870692	0.884928486039997	0.986746356470335	0.703730947068385	0.939614594204919	0.906758572551277	33
YDR421W	1312014	chrIV	1312040	1314892	1	1311950	1315162	Verified	GO:0003704,GO:0005634,GO:0009074,GO:0043565,GO:0045944	3213	1313556	87	tandem	1311906	107	convergent	1315216	0.610102943468107	0.748765977022731	0.755447903152612	0.721775002048732	0.451683700460633	0.740655734484493	0.485582412641692	1.0666317918301	64
YDR422C	1317833	chrIV	1317773	1315326	-1	1317829	1315270	Verified	GO:0000324,GO:0004679,GO:0006468,GO:0007165,GO:0031588,GO:0043254	2560	1316550	147	tandem	1317903	3319	convergent	1313610	0.855820562172743	0.849239605827343	0.782386777111862	0.871245239907217	1.00372908109819	0.539689717798705	0.846154570667052	1.05178894661992	-4
YDR423C	1319178	chrIV	1319275	1318046	-1	1319247	1317977	Verified	GO:0003702,GO:0005634,GO:0005737,GO:0045944,GO:0046686	1271	1318612	96	tandem	1319295	147	tandem	1317903	1.35732881770768	1.47339004386512	1.44314995640019	1.14007953675801	1.10115157368922	0.859010915127753	1.11998928849076	1.00696110890137	69
YDR424C	1319828	chrIV	1319841	1319387	-1	1319867	1319344	Verified	GO:0003674,GO:0005643,GO:0005777,GO:0005868,GO:0005881,GO:0007017,GO:0030029,GO:0051292	524	1319606	146	divergent	1319940	96	tandem	1319296	1.41399823707675	1.12685778062025	1.40462243378101	1.48506684985578	1.01225823452841	1.46013597361932	1.63765898641049	1.04801999709844	39
YDR425W	1320058	chrIV	1320064	1321941	1	1320014	1321941	Verified	GO:0005768,GO:0032266,GO:0035091,GO:0042147	1928	1320978	146	divergent	1319941	231	tandem	1322057	0.614218261860502	0.954410406415705	1.0199491185387	0.806179921461055	0.732618086106974	0.807448764890104	0.551474077080099	0.971456293462394	44
YDR427W	1322231	chrIV	1322205	1323386	1	1322173	1323468	Verified	GO:0005198,GO:0006511,GO:0008541,GO:0034515,GO:0043248	1296	1322821	231	tandem	1322057	-122	convergent	1323407	1.50704570999327	1.51873396100664	1.35855161409448	1.6173761195794	1.54818987849445	1.36502389317024	1.49736731810132	1.0012282400442	58
YDR428C	1324193	chrIV	1324239	1323454	-1	1324267	1323347	Verified	GO:0004061,GO:0005575,GO:0009435	921	1323807	84	tandem	1324309	1173	convergent	1322760	1.12438911509516	1.20271829983708	1.40120389151606	1.31697603919059	0.971757193242805	0.818061035939511	1.33711519053887	1.06394455910468	74
YDR429C	1325271	chrIV	1325301	1324477	-1	1325319	1324352	Verified	GO:0003743,GO:0005852,GO:0006413	968	1324836	130	tandem	1325384	84	tandem	1324310	1.84866613651059	1.78736527241412	1.36773565133469	2.00011106189705	2.10579042522254	1.32063023054078	2.25546628660338	1.10859814829899	48
YDR430C	1328491	chrIV	1328470	1325501	-1	1328527	1325450	Verified	GO:0004222,GO:0005739,GO:0005758,GO:0006508,GO:0051603	3078	1326989	227	divergent	1328641	130	tandem	1325385	0.794484861475238	0.857516899408683	1.10259808730011	0.730598972433513	0.972147367460621	0.905144461635723	0.878056458508603	1.04826264959391	36
YDR432W	1328845	chrIV	1328783	1330027	1	1328755	1330135	Verified	GO:0000398,GO:0003729,GO:0005634,GO:0005737,GO:0006406,GO:0006415,GO:0007124,GO:0008143,GO:0016944,GO:0031554,GO:0032786	1381	1329445	227	divergent	1328641	1005	tandem	1330638	4.05313827872774	4.04177324919447	3.0581505578926	4.23799664942011	3.94146731525912	3.36720798709232	3.64679488050322	1.25940847523216	90
YDR434W	1331185	chrIV	1331237	1332841	1	1331141	1332956	Verified	GO:0003923,GO:0005783,GO:0016021,GO:0016255,GO:0042765	1816	1332049	1005	tandem	1330638	-100	convergent	1332906	0.68723677748457	0.586082999930932	0.651037931396909	0.659605152327096	0.711971633454361	0.956621422644576	0.633580387350602	0.940456634863949	44
YDR435C	1333938	chrIV	1333969	1332983	-1	1333981	1332857	Verified	GO:0005575,GO:0006481,GO:0018423,GO:0043623	1125	1333419	594	divergent	1334278	1715	convergent	1331999	0.491619820177193	0.626912297115071	0.530515286169887	0.454750382827361	0.558445302387697	0.662406410142431	0.602252257816196	0.880921473831469	43
YDR436W	1334196	chrIV	1334821	1336953	1	1334576	1337115	Verified	GO:0004722,GO:0005575,GO:0006883	2540	1335846	594	divergent	1334279	177	tandem	1337204	0.527064997807537	0.791666567003982	0.730265929963686	0.580124406946055	0.497512575355513	0.628675072214273	0.521306902137898	1.02506691689482	-380
YDR437W	1337328	chrIV	1337352	1337774	1	1337293	1337774	Verified	GO:0000506,GO:0005635,GO:0005783,GO:0006506,GO:0008194,GO:0030176	482	1337534	177	tandem	1337204	436	tandem	1337992	0.562817696900463	0.785041375606828	0.965560444833207	0.70979256914258	0.675174273789274	1.65674281183382	0.73321597355094	0.964378093315978	35
YDR438W	1338281	chrIV	1338274	1339386	1	1338211	1339486	Verified	GO:0003674,GO:0005739,GO:0008150,GO:0016021	1276	1338849	436	tandem	1337993	137	tandem	1339555	0.868560697932763	1.23586359521366	1.1772591003564	0.967954824956589	0.981765223026021	0.756852633966151	0.889664429163704	1.09510486014175	70
YDR439W	1339643	chrIV	1339676	1340719	1	1339624	1340910	Verified	GO:0000183,GO:0003674,GO:0005634,GO:0005730,GO:0033551,GO:0034503,GO:0045143,GO:0070550	1287	1340267	137	tandem	1339555	1487	tandem	1341654	0.82679133166241	0.839132058525606	1.23348208278609	0.793868094539927	0.706285467355463	0.678624103391758	0.7841792651364	1.02882416972145	19
YDR440W	1342451	chrIV	1342493	1344241	1	1342398	1344328	Verified	GO:0000077,GO:0000725,GO:0005634,GO:0006289,GO:0006301,GO:0006348,GO:0031151,GO:0031493,GO:0034729,GO:0051598	1931	1343363	1487	tandem	1341654	23	convergent	1344340	0.576896460037079	0.724227133666781	0.86138547277026	0.660618940135899	0.727575690539623	0.504111957153692	0.818181392619842	1.03995319465214	53
YDR441C	1345184	chrIV	1345062	1344517	-1	1345211	1344352	Verified	GO:0003674,GO:0003999,GO:0005737,GO:0008150	860	1344782	130	tandem	1345276	1953	convergent	1343375	1.93719759819669	1.75205855335277	2.14891553599215	1.87839866545971	2.139810264149	1.57535066514658	1.87272646542826	1.2196092886366	27
YDR443C	1349963	chrIV	1349938	1345676	-1	1350027	1345342	Verified	GO:0000122,GO:0000435,GO:0016455,GO:0016592,GO:0045944,GO:0070481	4686	1347685	197	divergent	1350126	130	tandem	1345277	0.362942025364148	0.468161421279396	0.403080013285637	0.333306464298177	0.450819194517152	0.331705662410617	0.378731451593168	0.991285749945542	64
YDR446W	1353766	chrIV	1353725	1354633	1	1353709	1354633	Verified	GO:0003674,GO:0005634,GO:0007131,GO:0031505	925	1354171	1306	tandem	1353056	77	convergent	1354672	0.680194479929157	0.797269866641998	0.670891919306008	0.980739099741768	0.94310415159992	0.645823297483796	0.847211954142916	1.09111142600957	57
YDR447C	1355470	chrIV	1355553	1354829	-1	1355574	1354711	Verified	GO:0000028,GO:0003735,GO:0006412,GO:0022627	864	1355143	437	divergent	1355793	1001	convergent	1354210	5.46101214203434	4.97641290318873	2.16548892723591	5.4056451829571	5.24331939793925	1.95323738448909	4.9999455472863	1.20160088200319	104
YDR448W	1356071	chrIV	1356065	1357369	1	1356012	1357598	Verified	GO:0000124,GO:0000183,GO:0001786,GO:0003682,GO:0003713,GO:0004402,GO:0005671,GO:0006348,GO:0006357,GO:0016568,GO:0035066,GO:0046695	1587	1356805	437	divergent	1355793	-77	convergent	1357559	0.848286759611487	1.13079153653159	1.1036862465309	1.3003377581376	1.52128463079555	0.917901859174238	1.20192759473565	1.05882346236033	59
YDR449C	1358894	chrIV	1358902	1357580	-1	1358931	1357522	Verified	GO:0000447,GO:0000462,GO:0000472,GO:0000480,GO:0005730,GO:0030515,GO:0030686,GO:0032040,GO:0034388	1410	1358227	970	divergent	1359416	1509	convergent	1356767	1.14438864038512	1.2393274710954	0.965805873864556	1.37127011395815	1.76152150056348	0.627141911766505	1.33711950902992	1.03626252716479	37
YDR450W	1360088	chrIV	1359923	1360798	1	1359902	1360915	Verified	GO:0000447,GO:0003735,GO:0005739,GO:0006407,GO:0006412,GO:0022627	1014	1360409	970	divergent	1359417	-8	convergent	1360911	5.34520436122427	4.59735991154439	2.20726159225257	5.26027263387216	5.06849299386026	2.02521304370307	5.36264057436595	1.28398773750585	186
YDR451C	1362082	chrIV	1362181	1361120	-1	1362234	1360908	Verified	GO:0000122,GO:0000228,GO:0000790,GO:0003677,GO:0007346,GO:0016566,GO:0040020	1327	1361571	505	divergent	1362487	1005	convergent	1360405	2.01568697807677	2.22293136896226	0.821152825944496	2.5081157198509	2.53112973636846	1.61152217411541	2.61219981500835	1.24617670354102	152
YDR452W	1362774	chrIV	1362878	1364902	1	1362740	1365090	Verified	GO:0000298,GO:0004309,GO:0005634,GO:0005774,GO:0006797,GO:0006798	2351	1363915	505	divergent	1362487	-103	convergent	1365038	1.41498627434689	1.36149165432158	0.703687188662333	1.2832925109045	1.0600518199726	0.847861818651185	1.2013496059842	1.07947828555606	34
YDR453C	1365366	chrIV	1365662	1365072	-1	1365401	1364988	Verified	GO:0005737,GO:0008379,GO:0034599,GO:0045454,GO:0051920	414	1365195	759	tandem	1365781	2247	convergent	1363864	1.35357500686318	1.13372285817975	0.813009369635045	1.11539169103514	0.949096868731888	0.719878761177246	0.900807660768438	1.1043504333901	35
YDR454C	1366821	chrIV	1366827	1366264	-1	1366864	1366161	Verified	GO:0004385,GO:0005634,GO:0005737,GO:0046037	704	1366513	592	divergent	1367160	759	tandem	1365781	1.06081949989757	1.23692340017867	0.79399149498886	1.31639551786344	1.63131074482997	0.957504895196936	1.55055931315327	1.10039355852681	43
YDR456W	1367490	chrIV	1367485	1369386	1	1367457	1369492	Verified	GO:0000329,GO:0005770,GO:0007035,GO:0015077,GO:0015672,GO:0030004,GO:0055085	2036	1368475	592	divergent	1367161	183	tandem	1369584	0.770642681910495	0.836769856676927	0.911406037682851	0.747084954391892	0.726023954295261	0.772568682173235	0.87264674847679	1.05235476624287	33
YDR457W	1369733	chrIV	1369790	1379596	1	1369676	1379652	Verified	GO:0000447,GO:0000448,GO:0000472,GO:0000480,GO:0004842,GO:0005634,GO:0005730,GO:0006913,GO:0006997,GO:0007067,GO:0008361,GO:0016567	9977	1374664	183	tandem	1369584	228	convergent	1379766	0.736783474105168	0.684139600757428	0.786425832346536	0.698204940817824	0.790326562485062	0.783287199961506	0.708345540734486	1.02279822596014	57
YDR458C	1382041	chrIV	1382046	1380055	-1	1382095	1379881	Verified	GO:0003674,GO:0005635,GO:0008150	2215	1380988	56	tandem	1382123	10204	convergent	1374779	0.58219025989628	0.756283726311211	0.851565523749719	0.650567103409615	0.786073442412855	0.391311305406964	0.701367824393941	1.08612077528351	54
YDR459C	1383490	chrIV	1383443	1382319	-1	1383539	1382152	Verified	GO:0005886,GO:0018345,GO:0019706	1388	1382846	131	divergent	1383605	56	tandem	1382124	0.810289149963382	0.781035848034509	0.80743615514611	0.806062625333188	0.49647086359606	0.585649094535764	0.947093011744606	1.02963913351729	49
YDR460W	1383729	chrIV	1383811	1384776	1	1383671	1384877	Verified	GO:0005675,GO:0006289,GO:0016251,GO:0032568,GO:0070816,GO:0070985	1207	1384274	131	divergent	1383605	275	tandem	1385015	1.11372864148319	1.03801767584323	1.3253489703807	1.07496851517024	0.748487893900329	1.21524023486697	1.2462301472285	1.16201200420169	58
YDR461W	1385119	chrIV	1385176	1385286	1	1385153	1385432	Verified	GO:0000750,GO:0000772,GO:0005576,GO:0005625	280	1385293	275	tandem	1385015	-46	convergent	1385409	3.54820794090525	1.61775232946835	1.65843683611308	2.66205153982869	1.8328260300686	1.88614462594925	2.49246029445702	1.03214106203287	-34
YDR462W	1386079	chrIV	1386073	1386516	1	1386019	1386639	Verified	GO:0003735,GO:0005739,GO:0005762,GO:0032543	621	1386329	176	divergent	1385931	148	tandem	1386713	1.58605926376716	1.44327138452671	2.02603913623573	1.24152311935952	1.05156522261203	1.57522891878855	1.39774444049059	1.04132278378684	60
YDR463W	1386841	chrIV	1386816	1388375	1	1386788	1388578	Verified	GO:0003700,GO:0003704,GO:0005634,GO:0006388,GO:0045941,GO:0045944	1791	1387683	148	tandem	1386714	202	tandem	1388679	1.17700725939473	1.25057916525145	1.27653635039461	1.21081307614731	0.919750994259128	1.35405253114788	1.25637765680252	1.07233946764425	53
YDR464W	1388810	chrIV	1388872	1393179	1	1388781	1393337	Verified	GO:0000122,GO:0003674,GO:0005634	4557	1391059	202	tandem	1388680	-138	convergent	1393268	0.580436885132544	0.655986830153087	0.685494312924474	0.655595868611724	0.720797793782962	0.710785730795631	0.749506566492035	1.01076942865722	29
YDR465C	1394580	chrIV	1394574	1393336	-1	1394617	1393200	Verified	GO:0005634,GO:0005737,GO:0018216,GO:0019702	1418	1393909	389	divergent	1394812	4418	convergent	1390991	0.96685906898038	0.652742922253784	0.84981234439189	0.852327421825889	0.940920698011024	0.544998221790896	0.773986847432452	1.03557879376468	37
YDR466W	1395055	chrIV	1395121	1397817	1	1395007	1398050	Verified	GO:0000196,GO:0004672,GO:0005575	3044	1396529	389	divergent	1394812	-148	convergent	1397976	1.02697603791389	0.852405677015758	0.897885027546344	0.961172165184454	1.06591556661395	0.801915674868228	0.949615908835894	1.02811031231804	48
YDR468C	1398771	chrIV	1398700	1398026	-1	1398752	1397903	Verified	GO:0000138,GO:0005484,GO:0005769,GO:0005802,GO:0006906,GO:0031201	850	1398328	261	divergent	1398883	2895	convergent	1396455	1.34370430272693	1.17937364906818	1.05007878710939	1.13294761758654	1.19188183109602	1.10588400486635	1.14323289094285	1.16608683709006	-19
YDR469W	1399056	chrIV	1399015	1399542	1	1399014	1399607	Verified	GO:0006348,GO:0042800,GO:0048188,GO:0051568	594	1399311	261	divergent	1398883	-74	convergent	1399570	1.01871679014294	0.901641779581142	0.794194603759289	0.655652433643745	0.89659481178804	0.80331002697654	1.02174087828331	1.04031134975705	42
YDR470C	1401246	chrIV	1401214	1399706	-1	1401299	1399534	Verified	GO:0000002,GO:0005215,GO:0005739,GO:0005741,GO:0006810,GO:0008053,GO:0030447	1766	1400417	445	divergent	1401522	519	convergent	1399274	0.773508209380521	0.767641227936064	0.694011471720783	0.704561385378392	0.892825833715453	0.867392312261804	0.850814353062561	0.966753310691838	53
YDR471W	1401803	chrIV	1401770	1402564	1	1401745	1402681	Verified	GO:0003735,GO:0006412,GO:0022625	937	1402213	445	divergent	1401522	570	tandem	1402966	6.53374218751946	5.10441319537308	2.84971941106922	5.75073975475581	6.17005857195175	2.48166755845334	6.14481017364781	1.32002892418113	58
YDR472W	1403313	chrIV	1403322	1404173	1	1403252	1404297	Verified	GO:0006888,GO:0017112,GO:0030008	1046	1403775	570	tandem	1402967	-91	convergent	1404251	1.39386832676595	1.80635425103395	1.63134238420464	1.6501549694305	1.75913702379767	1.76079068244887	1.91660506390208	1.19275000465345	61
YDR473C	1405872	chrIV	1405854	1404445	-1	1405925	1404207	Verified	GO:0000398,GO:0003674,GO:0046540	1719	1405066	1476	tandem	1406663	954	convergent	1403730	0.699472412889453	0.70558767691139	0.751191115481518	0.63057168408259	0.948041305231462	0.6016369134944	0.598284717277663	1.04599464635968	53
YDR475C	1410059	chrIV	1410094	1407464	-1	1410094	1407402	Verified	GO:0003674,GO:0005575,GO:0008150	2693	1408748	156	tandem	1410172	1476	tandem	1406664	0.900455641157451	0.997096120074716	0.844931395036879	0.842791504898886	0.821781990322008	0.640654318701377	0.822104662662976	1.09084879434848	35
YDR477W	1412107	chrIV	1412373	1414274	1	1412079	1414402	Verified	GO:0000324,GO:0001302,GO:0001403,GO:0004679,GO:0005634,GO:0005641,GO:0005737,GO:0005739,GO:0006109,GO:0006468,GO:0006995,GO:0007124,GO:0007155,GO:0007165,GO:0017148,GO:0031588,GO:0042710,GO:0045722	2324	1413241	933	divergent	1411612	135	tandem	1414470	0.950551165254785	1.07477844399971	0.850619665887278	0.946902033101439	0.924457315258552	0.991319337522893	0.949374622700428	1.06167789309639	28
YDR478W	1414602	chrIV	1414575	1415171	1	1414538	1415237	Verified	GO:0000171,GO:0000172,GO:0003723,GO:0006364,GO:0006379	700	1414888	135	tandem	1414470	-112	convergent	1415181	0.726446878751534	0.865479126632753	0.950880608983986	0.926776427007486	1.1721368007616	0.553142715429142	1.06508169368493	1.0716828961588	64
YDR479C	1416885	chrIV	1416874	1415210	-1	1416922	1415126	Verified	GO:0003674,GO:0005778,GO:0007031	1797	1416024	402	divergent	1417123	587	convergent	1414832	1.14401574179192	1.06861854741366	1.03269183703841	1.05284813859624	0.971618910623385	0.661474232122067	1.04956342533002	1.03057816644821	37
YDR480W	1417351	chrIV	1417399	1418370	1	1417325	1418524	Verified	GO:0005634,GO:0008134,GO:0046020,GO:2000218,GO:2000221	1200	1417925	402	divergent	1417124	-85	convergent	1418481	1.33069468124622	1.25167004040855	0.949813136677532	1.28297209437534	1.39606339478152	0.661477554999992	1.06812308868709	0.933815089035508	26
YDR481C	1420255	chrIV	1420250	1418550	-1	1420283	1418440	Verified	GO:0000329,GO:0004035,GO:0006470	1844	1419362	47	tandem	1420307	1114	convergent	1417883	0.889933093388371	1.10594487233526	1.13192200825552	1.08295965000725	0.94451799119945	1.21640589770612	1.12739674110719	1.00154012933472	28
YDR482C	1420862	chrIV	1420838	1420431	-1	1420875	1420331	Verified	GO:0000398,GO:0003674,GO:0005684	545	1420603	255	divergent	1421003	47	tandem	1420307	0.561858283015525	0.732484333318203	0.936132951318956	0.544231586972037	0.652129442237797	1.00749739957118	0.685998246180834	1.01062601080763	13
YDR483W	1421161	chrIV	1421157	1422485	1	1421131	1422613	Verified	GO:0000026,GO:0000032,GO:0005794,GO:0006491,GO:0006493	1483	1421872	255	divergent	1421003	100	tandem	1422663	1.13613159478102	0.950500707372931	1.0304302896179	1.05473605500657	1.17262216563404	1.00159950528185	1.14797992827134	1.06145962199126	30
YDR484W	1422787	chrIV	1422763	1424688	1	1422714	1424821	Verified	GO:0000938,GO:0005515,GO:0005794,GO:0006896,GO:0030029,GO:0042147	2108	1423768	100	tandem	1422664	-259	convergent	1424691	0.490915286186662	0.560758312842088	0.598981825089895	0.527712844006142	0.548974515119971	0.456370275318364	0.56690268438323	0.938237388276458	73
YDR485C	1427181	chrIV	1427207	1424820	-1	1427234	1424563	Verified	GO:0000812,GO:0005634,GO:0005737,GO:0006338,GO:0042393,GO:0043486	2672	1425899	68	tandem	1427268	1848	convergent	1423639	0.479414672536006	0.623520703131747	0.639595599187453	0.659819895007932	0.665064644497746	0.533654692072466	0.647795592061408	1.01360492213873	53
YDR486C	1428077	chrIV	1428120	1427431	-1	1428129	1427303	Verified	GO:0000329,GO:0003674,GO:0005737,GO:0030447,GO:0032511	827	1427716	129	tandem	1428194	68	tandem	1427269	0.868990731489227	1.02911406833097	1.12817466487407	1.08046600326619	0.95154680648683	1.35677994202194	0.993191680212636	0.981924286251234	52
YDR487C	1428952	chrIV	1428980	1428354	-1	1429059	1428259	Verified	GO:0005758,GO:0005829,GO:0008686,GO:0009060,GO:0009231	801	1428659	-39	tandem	1429039	129	tandem	1428194	1.33177779376269	1.09222794194006	1.2621760567344	1.15223022750753	1.39140725623003	2.09758584152204	1.23054206485078	1.15157115160265	107
YDR488C	1430746	chrIV	1430789	1429188	-1	1430838	1429021	Verified	GO:0003777,GO:0005868,GO:0005881,GO:0007017,GO:0008574,GO:0030473	1818	1429930	164	divergent	1430920	-39	tandem	1429041	0.351377745968266	0.451994010211052	0.850738632353505	0.48408453620576	0.590040510443569	0.311370111393581	0.460709852282618	0.992882081334507	92
YDR489W	1431050	chrIV	1431012	1431896	1	1431003	1431976	Verified	GO:0000727,GO:0000811,GO:0003674,GO:0006261,GO:0031261,GO:0031298	974	1431490	164	divergent	1430921	-177	convergent	1431887	0.832813984356969	0.979517605944057	1.02107026192292	0.935904698939292	0.785451925380877	0.695347117475623	1.08512014102879	1.01002825909061	47
YDR490C	1434292	chrIV	1434268	1431968	-1	1434353	1431800	Verified	GO:0000196,GO:0004672,GO:0005829,GO:0005938,GO:0006468,GO:0006897	2554	1433077	416	divergent	1434561	796	convergent	1431402	0.728374815375336	0.796201549644963	0.860635034546432	0.695872560369849	0.614053997408151	0.611408844170725	0.727089573955628	1.0288255258183	61
YDR492W	1434735	chrIV	1434924	1435874	1	1434770	1435966	Verified	GO:0005783,GO:0006882,GO:0010043,GO:0016020,GO:0044255,GO:0046872	1197	1435368	416	divergent	1434562	162	tandem	1436047	2.34508702104034	1.32613709422825	1.4825657449213	1.22495735996701	1.47214219482814	0.8788594783582	1.22731632293889	1.12777789039388	-35
YDR493W	1436169	chrIV	1436217	1436588	1	1436129	1436708	Verified	GO:0003674,GO:0005739,GO:0005759,GO:0006882	580	1436419	162	tandem	1436048	157	tandem	1436787	1.39548007148405	1.12618940128062	1.66967392485633	0.908808704537563	0.844889229043456	1.82751105362291	1.0062950326759	1.07615220738347	40
YDR494W	1436955	chrIV	1436930	1438015	1	1436866	1438092	Verified	GO:0003735,GO:0005739,GO:0005763,GO:0006412,GO:0006413	1227	1437479	157	tandem	1436787	-171	convergent	1438006	1.13973496420481	1.00092091954656	0.998844943966563	0.856124634459298	0.989811626603691	1.30011602308309	0.873309064052135	1.13594535909057	89
YDR495C	1441170	chrIV	1441150	1438115	-1	1441195	1437922	Verified	GO:0000011,GO:0003674,GO:0005737,GO:0006623,GO:0007035,GO:0033263	3274	1439559	163	tandem	1441277	1055	convergent	1437394	0.648167623112145	0.652598879474032	0.604205410355348	0.629099390696732	0.692945627802414	0.591892857143196	0.506066884770992	0.929022031314911	25
YDR496C	1443400	chrIV	1443403	1441433	-1	1443431	1441359	Verified	GO:0000900,GO:0003730,GO:0005634,GO:0005730,GO:0015934,GO:0017148,GO:0042273	2073	1442395	197	tandem	1443530	163	tandem	1441277	1.41997077606838	1.05809321289031	0.910117836969006	1.41205136101763	1.48483875005336	1.09432206704822	1.34036370755339	1.11567033834251	31
YDR497C	1445520	chrIV	1445467	1443713	-1	1445542	1443629	Verified	GO:0005365,GO:0005886,GO:0015798,GO:0016020,GO:0055085	1914	1444586	227	tandem	1445656	197	tandem	1443530	14.2992636741686	11.0898887307077	3.22721987946592	13.3820393225056	10.9192249779951	2.67411558096021	8.92914567870573	1.74115572872879	22
YDR498C	1446991	chrIV	1446994	1445843	-1	1447037	1445770	Verified	GO:0005484,GO:0005777,GO:0005783,GO:0006890,GO:0016021,GO:0031201,GO:0048279	1268	1446404	753	divergent	1447414	227	tandem	1445656	1.62241497747825	1.68177755019605	0.788350560708831	1.78862175358274	1.70666823710778	0.569494106026277	1.50217581035213	1.16976601254174	46
YDR499W	1447853	chrIV	1447830	1450073	1	1447791	1450193	Verified	GO:0000077,GO:0000228,GO:0003684,GO:0005515,GO:0007004,GO:0045184	2403	1448992	753	divergent	1447414	-86	convergent	1450150	1.09464643165413	1.00835090916428	0.749148185106996	1.26308991672208	1.29288005534059	0.809303903894781	1.21861393610078	1.05693925527186	62
YDR500C	1450840	chrIV	1450853	1450198	-1	1450901	1450108	Verified	GO:0003735,GO:0006412,GO:0022625	794	1450505	427	divergent	1451115	2316	convergent	1448950	5.35679059267393	4.44025026665291	2.403299024461	5.55256098513812	5.06941332973528	3.17796138690123	5.42021172346238	1.4126245617406	61
YDR501W	1451253	chrIV	1451353	1452918	1	1451329	1453098	Verified	GO:0000790,GO:0003682,GO:0006974	1770	1452214	427	divergent	1451115	-82	convergent	1453057	1.78942826062573	1.10082463520045	0.552800551921331	1.86239937905959	1.44502792622076	0.709948200063463	1.32649581772797	1.05695342751615	-76
YDR502C	1454393	chrIV	1454464	1453310	-1	1454512	1453017	Verified	GO:0004478,GO:0005575,GO:0006555,GO:0006556	1496	1453765	370	tandem	1454697	1687	convergent	1452173	8.00212055494817	4.11642514828511	0.831532701822542	9.12068626663959	5.70441317549276	2.69449594314894	7.13680573284171	1.24943965582202	119
YDR503C	1455895	chrIV	1455866	1455042	-1	1455949	1454883	Verified	GO:0006644,GO:0008195,GO:0016020	1067	1455416	126	tandem	1456012	370	tandem	1454698	1.05606391313278	1.14972668138128	0.931840073328411	1.39773495878893	1.36097210024261	1.11427795905052	1.07210442609511	1.05762097031839	54
YDR504C	NaN	chrIV	1456694	1456311	-1	1456694	1456076	Verified	GO:0003674,GO:0005575,GO:0008150	619	1456385	-294	tandem	1456547	126	tandem	1456013	1.12586479393511	1.06647935207685	1.01642678097743	1.10163833279451	1.42005307016691	1.17687854417857	0.808338294203957	0.985776689689822	NaN
YDR505C	1459397	chrIV	1459220	1456695	-1	1459409	1456401	Verified	GO:0003674,GO:0005737,GO:0005739,GO:0008150	3009	1457905	318	tandem	1459568	-294	tandem	1456548	0.843564760818675	0.891733241086796	0.657555214896169	0.833303031228763	0.889030445251782	0.857282626823639	0.853288687546519	1.07638008330701	12
YDR507C	1465895	chrIV	1465786	1462358	-1	1465911	1462177	Verified	GO:0000135,GO:0000921,GO:0004672,GO:0005935,GO:0006468,GO:0007117,GO:0046777	3735	1464044	327	tandem	1466075	604	tandem	1461875	1.02242239799966	0.935707946052929	0.525417712928139	1.16437670615501	1.21887175207888	0.495105192765981	1.0776192678712	1.11287093581133	16
YDR508C	1468381	chrIV	1468444	1466453	-1	1468488	1466239	Verified	GO:0005739,GO:0005886,GO:0006865,GO:0015171,GO:0015193,GO:0055085	2250	1467364	826	divergent	1468901	327	tandem	1466075	3.78260496510813	3.87789207901635	1.90654507534134	4.84596019778424	4.98851210832891	2.39768474098562	5.7412438182654	1.28035046545621	107
YDR510W	1469377	chrIV	1469400	1469705	1	1469315	1469834	Verified	GO:0000794,GO:0005634,GO:0005940,GO:0016925,GO:0031386	520	1469575	826	divergent	1468902	197	tandem	1469933	2.51761076538935	2.39390228682715	2.76124065117356	2.01265308038225	1.81744029214568	2.27569509894682	2.00455320316226	1.24845920741436	62
YDR511W	1470038	chrIV	1470017	1470418	1	1470032	1470501	Verified	GO:0003674,GO:0005739,GO:0005758,GO:0006111,GO:0015976	470	1470267	197	tandem	1469933	-105	convergent	1470448	1.39859890834207	1.47198864171549	1.5355324152971	1.08501164321526	1.17820925689927	1.4805216920634	1.04183956457136	1.07213156308266	6
YDR512C	1470765	chrIV	1471063	1470500	-1	1470809	1470397	Verified	GO:0003674,GO:0005575,GO:0030437,GO:0033108,GO:0045944	413	1470603	185	divergent	1470902	364	convergent	1470215	0.958082821429959	1.50153586155507	1.07862950287918	1.05262341886187	1.19174275097921	1.47280248110917	1.23592033366186	1.07746833156372	44
YDR513W	1471013	chrIV	1471017	1471448	1	1470995	1471530	Verified	GO:0004364,GO:0004602,GO:0005739,GO:0005829,GO:0015036,GO:0034599,GO:0045454	536	1471263	185	divergent	1470902	-79	convergent	1471490	1.53464188116126	1.47926723197079	0.852716528384598	1.18790577226623	1.30472588505612	1.24474511090733	1.5260119153563	1.05686213354756	18
YDR515W	1473249	chrIV	1473429	1474772	1	1473213	1474847	Verified	GO:0003723,GO:0005737,GO:0005844,GO:0006417,GO:0006878	1635	1474030	138	divergent	1473144	8	convergent	1474851	0.481951002951428	0.553064890165906	0.496477996476564	0.562320909903827	0.729309071512739	0.630761220353402	0.671452542627536	0.936198235367322	36
YDR516C	1476436	chrIV	1476476	1474974	-1	1476476	1474856	Verified	GO:0003674,GO:0005737,GO:0030437,GO:0045944	1621	1475666	668	divergent	1476810	1642	convergent	1474035	0.532734591159685	0.77386205052364	0.778653329030479	0.534697454425624	0.547027367237092	0.706443983356604	0.610493886126893	0.999386372398638	40
YDR517W	1477199	chrIV	1477239	1478357	1	1477145	1478460	Verified	GO:0003674,GO:0005737,GO:0005801,GO:0006888,GO:0007030,GO:0009306,GO:0030127	1316	1477803	668	divergent	1476811	122	tandem	1478521	1.22951666504584	1.07216120690263	1.78315823106772	0.983723109417498	1.20521613729589	1.81999949205517	0.95337553246375	1.13079958354968	54
YDR518W	1478623	chrIV	1478608	1480161	1	1478583	1480211	Verified	GO:0003756,GO:0005783,GO:0006457,GO:0015035	1629	1479397	122	tandem	1478522	205	tandem	1480314	0.651679013398054	0.822159660823235	1.09436844382735	0.573007631648298	0.755135291488323	1.09396865410842	0.586202486380495	0.991699966405841	40
YDR519W	1480420	chrIV	1480425	1480832	1	1480417	1481040	Verified	GO:0003755,GO:0005528,GO:0005789,GO:0008150	624	1480729	205	tandem	1480314	-91	convergent	1480994	1.24395222183693	1.24982585487877	1.27172902663336	1.20310878128767	1.06118031619585	2.79039312704456	1.31679659787286	1.08893038412208	3
YDR522C	1485226	chrIV	1485303	1483795	-1	1485303	1483795	Verified	GO:0001950,GO:0003674,GO:0009277,GO:0030437,GO:0030476	1509	1484549	262	tandem	1485434	293	tandem	1483648	0.223594699830845	0.213215966882152	0.384756916819942	0.208748865399379	0.218160043576906	0.449170885876979	0.314929818517655	1.03403624656367	77
YDR523C	1487312	chrIV	1487038	1485566	-1	1487038	1485566	Verified	GO:0004674,GO:0005628,GO:0005634,GO:0005737,GO:0006468,GO:0030437,GO:0030476	1473	1486302	232	tandem	1487154	262	tandem	1485435	0.34050341876758	0.337568919238893	0.439844165376731	0.242560275720102	0.305991305127041	0.466454459071715	0.247751342914743	1.00149731009259	-274
YDR524C	1488964	chrIV	1488990	1487542	-1	1489057	1487271	Verified	GO:0005737,GO:0006888,GO:0006891,GO:0008060	1787	1488164	345	divergent	1489230	232	tandem	1487155	1.38610661291693	1.03196149489379	1.02065299631625	1.14769044035243	1.18307456518707	1.8945407389791	1.18578996101708	1.00832165964077	93
YDR525W-A	1490557	chrIV	1490596	1490835	1	1490510	1491062	Verified	GO:0003674,GO:0005737,GO:0005774,GO:0008150,GO:0016021	553	1490786	666	divergent	1490177	-50	tandem	1491037	2.27422574348603	1.51713014670904	0.824025563148028	1.68975370994751	1.6638669323401	1.61631832585639	1.9790194833475	1.00279521162047	47
YDR527W	1491120	chrIV	1491094	1492413	1	1491013	1492491	Verified	GO:0003674,GO:0005737,GO:0006366	1479	1491752	-50	tandem	1491038	1787	tandem	1493385	1.77249728110225	1.60379273336539	1.17336145328502	1.97085338648915	1.60105993098343	0.811234250731909	2.03646420610327	1.08723564946113	107
YDR528W	1494305	chrIV	1494586	1495857	1	1494279	1495980	Verified	GO:0003674,GO:0005737,GO:0031505	1702	1495130	1787	tandem	1493385	-6	convergent	1495977	2.0062763034984	1.81730856537882	1.96105352750227	2.17633093657266	2.3457374463103	3.32279722765239	1.83761589864539	1.10098494448223	26
YDR529C	1496545	chrIV	1496548	1496165	-1	1496585	1495975	Verified	GO:0005739,GO:0005750,GO:0006122,GO:0008121,GO:0009060,GO:0034551	611	1496280	52	tandem	1496611	1695	convergent	1495127	2.57263552742133	3.17785628153555	2.51217057390811	2.27451787324311	2.51711679668693	2.31681708192989	2.8407316490221	1.29251989871235	40
YDR530C	1497705	chrIV	1497768	1496791	-1	1497773	1496638	Verified	GO:0004081,GO:0005634,GO:0005737,GO:0008796,GO:0009117	1136	1497206	367	divergent	1497957	52	tandem	1496612	0.832509206104704	1.0796212669037	0.907106100557811	0.820517511397292	1.07289337364538	0.90829698032124	0.96246412778914	1.17261082379837	68
YDR531W	1498186	chrIV	1498232	1499335	1	1498141	1499408	Verified	GO:0004594,GO:0005634,GO:0005737,GO:0015937	1268	1498775	367	divergent	1497957	-75	convergent	1499370	0.86167075133787	0.823987167622995	0.616799192846944	0.690577087173647	0.600929550972336	0.568447626595872	0.781187115159398	1.07448599716462	45
YDR532C	1500526	chrIV	1500553	1499396	-1	1500588	1499334	Verified	GO:0000775,GO:0000778,GO:0003674,GO:0005816,GO:0008150	1255	1499961	791	tandem	1500984	1192	convergent	1498738	0.580018890292296	0.670908756557517	0.480589358049897	0.556352126976457	0.585557074894058	0.524853378145588	0.436842559576315	0.997805126972275	62
YDR533C	1502620	chrIV	1502160	1501447	-1	1502199	1501380	Verified	GO:0005625,GO:0008150,GO:0008234,GO:0051082	820	1501790	1114	tandem	1502756	791	tandem	1500984	1.04616970548837	1.02426683002893	0.896980489705168	0.897872941461642	1.27204402742048	1.65705168265771	1.11451476581411	1.04104916771239	-421
YDR534C	1504823	chrIV	1504900	1503314	-1	1504922	1503314	Verified	GO:0003674,GO:0009277,GO:0015891	1609	1504118	3082	divergent	1506463	1114	tandem	1502757	0.189537040852337	0.322611395955365	0.289196462887365	0.207684495649508	0.176599711957683	0.26291309545043	0.24959457112765	0.805957751698963	99
YDR536W	1508146	chrIV	1508005	1509714	1	1508005	1509860	Verified	GO:0005215,GO:0005886,GO:0006810,GO:0015295,GO:0015793,GO:0016020,GO:0055085	1856	1508933	3082	divergent	1506464	991	tandem	1510356	0.414864148095905	0.578440206255824	0.652842647766453	0.373562621242879	0.469640807719207	0.40422929304833	0.465489789636937	1.10947621361301	141
YDR538W	1510872	chrIV	1510902	1511630	1	1510852	1511853	Verified	GO:0003729,GO:0005739,GO:0016831,GO:0019439,GO:0046281	1002	1511353	991	tandem	1510356	208	tandem	1511957	1.12385952454243	0.961180342553179	0.907688818668084	0.918060751013677	1.00982340768588	0.332660980578457	0.946591810931295	0.951810150781753	20
YDR539W	1512077	chrIV	1512094	1513605	1	1512062	1513665	Verified	GO:0003674,GO:0005737,GO:0008150	1604	1512864	208	tandem	1511958	3161	convergent	1515246	0.906413215336939	0.664015653031148	0.71079044046657	0.668481227761407	0.772052620024813	0.337359393553478	0.763613796571732	1.01785571865811	15
YDR540C	1517723	chrIV	1517675	1517136	-1	1517758	1516827	Verified	GO:0003674,GO:0005634,GO:0005737,GO:0006312	932	1517293	1702	tandem	1518609	4764	convergent	1514445	0.421115796679504	0.549927413813648	0.632446798733655	0.413250352381023	0.337429702944866	0.68368522285956	0.430453063192396	0.948448593734837	35
YDR542W	NaN	chrIV	1523249	1523611	1	1523249	1523611	Verified	GO:0003674,GO:0005575,GO:0008150	363	1523430	2379	divergent	1522059	2303	tandem	1524763	0	0.0248437054201882	0.0767358038479148	0.0231542371606057	0.165160033350789	0	0.0160213242067945	0.273929099067391	NaN
YDR545W	NaN	chrIV	1526321	1531711	1	1525915	1531788	Verified	GO:0000722,GO:0003678,GO:0005634	5874	1528852	2303	tandem	1524763	145	tandem	1531861	0	0	0	0	0	0	0	0	NaN
YEL072W	13663	chrV	13720	14415	1	13600	14745	Verified	GO:0003674,GO:0005575,GO:0008150	1146	14173	6046	divergent	10577	1596	tandem	15543	0.641107935087939	0.532303527455874	0.500633656016679	0.446539040242134	0.432374173001376	0.863422459024596	0.547101345179231	0.841753187854349	63
YEL071W	16246	chrV	16355	17845	1	16342	17967	Verified	GO:0004458,GO:0005625,GO:0005737,GO:0006089,GO:0030447	1626	17155	1596	tandem	15544	1621	tandem	18778	2.09185386635839	2.42551694098212	1.80307491176765	2.84537469025255	3.29797058213186	7.17808069106556	3.0977819617178	1.31223465007451	-96
YEL069C	23150	chrV	23231	21537	-1	23231	21537	Verified	GO:0005353,GO:0005355,GO:0005886,GO:0008645,GO:0015578,GO:0055085	1695	22384	2957	tandem	24710	1947	convergent	20563	0.165812915251966	0.236131098452061	0.374823126279019	0.16475488099785	0.357322905547523	0.269354546582066	0.220714592782043	0.688251949021651	81
YEL066W	26711	chrV	26667	27206	1	26702	27283	Verified	GO:0005634,GO:0005737,GO:0046416,GO:0047812	582	26993	163	divergent	26620	353	tandem	27460	0.637086019894113	0.7390041633405	0.534738197021591	0.45316236220847	0.450804600679505	0.273477859199161	0.485569448976662	1.20205595424465	9
YEL065W	27493	chrV	27657	29543	1	27637	29620	Verified	GO:0005768,GO:0006879,GO:0015344,GO:0015892,GO:0016023,GO:0055085	1984	28629	353	tandem	27460	67	convergent	29654	0.340933976043413	0.469162240568088	0.59230476539515	0.396741055267952	0.300032279054415	0.804037219076594	0.334201067796308	0.996083747712461	-144
YEL064C	31228	chrV	31239	29797	-1	31284	29688	Verified	GO:0005215,GO:0005783,GO:0006810	1597	30486	129	tandem	31349	2050	convergent	28663	0.394206040016333	0.570055872773427	0.651502398896476	0.463860138908203	0.492675913131917	0.471357690350438	0.401107519241106	0.900282181295706	56
YEL063C	33636	chrV	33466	31694	-1	33685	31414	Verified	GO:0005739,GO:0005886,GO:0015174,GO:0015181,GO:0015802,GO:0045121,GO:0055085	2272	32550	721	divergent	34046	129	tandem	31349	1.41066537255531	1.33641079891604	1.33246428872316	1.73024982195398	1.68316771268907	1.51408051031701	2.03292951241406	1.01795955124439	49
YEL062W	34432	chrV	34407	36254	1	34407	36401	Verified	GO:0003674,GO:0005575,GO:0006995,GO:0015824,GO:0015840,GO:0032006,GO:0034198,GO:0042493	1995	35404	721	divergent	34046	-129	convergent	36336	0.525483781607097	0.650642813614443	0.725095236442302	0.476950185910102	0.532548014795203	0.485009573153559	0.59527239309744	0.917813169910614	25
YEL061C	39623	chrV	39537	36535	-1	39670	36273	Verified	GO:0000070,GO:0000073,GO:0000092,GO:0000235,GO:0000778,GO:0003777,GO:0005739,GO:0005828,GO:0005871,GO:0005876,GO:0007019,GO:0030472	3398	37972	224	tandem	39782	1865	convergent	35340	0.597859084733908	0.608054867998741	0.603343472132374	0.618018677362617	0.685333534657302	0.658708052577862	0.726468836534507	0.974886481867843	47
YEL060C	41967	chrV	41953	40046	-1	42008	39895	Verified	GO:0000324,GO:0000328,GO:0004252,GO:0007039,GO:0009267,GO:0030435	2114	40952	355	tandem	42186	224	tandem	39783	2.1043289776477	2.19614741121566	3.71649239240503	1.57533735969193	1.72185522219176	5.64464910030232	1.48973743861679	1.02649190463464	41
YEL059C-A	42621	chrV	42624	42400	-1	42701	42364	Verified	GO:0004175,GO:0005743,GO:0006508,GO:0033108,GO:0042720	338	42533	512	divergent	42957	355	tandem	42186	0.818835415342788	1.00002362128247	1.24332846290535	0.766915885772049	0.786046367626599	1.64005442082422	0.630668576242572	1.06154768936445	80
YEL058W	43273	chrV	43252	44925	1	43214	44999	Verified	GO:0004610,GO:0005634,GO:0005737,GO:0034221	1786	44107	512	divergent	42958	-58	convergent	44970	1.05266970648703	1.01236313907053	1.31582236258308	0.907575212532342	0.927655729348312	1.11030728171391	0.998320256302647	1.14050168473085	59
YEL056W	47137	chrV	47168	48373	1	47117	48483	Verified	GO:0000123,GO:0004402,GO:0005634,GO:0005737,GO:0006333,GO:0006348,GO:0016573,GO:0042393	1367	47800	1082	divergent	46576	-203	convergent	48381	0.94102775564287	0.952300154206704	0.760121413490448	0.926771254867721	0.820415211710799	0.704342230404459	1.0135307205079	1.04255521045421	20
YEL055C	51584	chrV	51539	48471	-1	51594	48281	Verified	GO:0003887,GO:0005730,GO:0006260,GO:0009303	3314	49938	888	tandem	52038	1163	convergent	47699	0.910249754968047	0.929511690443258	0.86934973441472	0.987628380494569	1.06885871972689	0.700243821556024	1.01790687306217	1.08144010923733	10
YEL054C	53208	chrV	53218	52721	-1	53245	52483	Verified	GO:0000027,GO:0003735,GO:0006412,GO:0022625	763	52864	572	tandem	53531	888	tandem	52039	7.79120597639795	6.0033288130959	2.76001778943585	5.17582838144703	5.87946314237833	2.44804545709401	5.01726650236335	1.35785213231961	37
YEL053C	56133	chrV	56102	53901	-1	56148	53818	Verified	GO:0004596,GO:0005737,GO:0006474,GO:0031417	2331	54983	386	divergent	56341	572	tandem	53532	0.535799796450228	0.664921256464048	0.639665409756745	0.460295986296607	0.687684821635373	0.4447991932015	0.584378641762425	1.11611069479372	15
YEL052W	56569	chrV	56571	58100	1	56535	58166	Verified	GO:0003674,GO:0005739,GO:0005743,GO:0006515,GO:0016558,GO:0034599	1632	57351	386	divergent	56342	164	tandem	58248	0.302928156518275	0.615076362589743	0.708892906469364	0.464387542897167	0.504086994808629	0.567814326548242	0.502681386884855	1.00947592713583	34
YEL051W	58384	chrV	58378	59148	1	58331	59254	Verified	GO:0000221,GO:0000329,GO:0007035,GO:0046961	924	58793	164	tandem	58249	261	convergent	59385	1.28858510864158	1.29163358389671	0.868486201559798	1.28007195951102	1.13318388989591	0.823170320486017	1.34693337348473	1.16702726297291	53
YEL050C	60854	chrV	60851	59670	-1	60902	59516	Verified	GO:0003735,GO:0005762,GO:0006412,GO:0006631	1387	60209	2525	divergent	62165	1184	convergent	58924	0.703500400825356	1.01658306064567	0.886714906926992	0.853917835355604	0.808585143769778	1.01752179329933	0.721290872224937	1.11879897717932	48
YEL049W	63380	chrV	63728	64090	1	63428	64090	Verified	GO:0003674,GO:0005575,GO:0008150	663	63759	2525	divergent	62165	618	convergent	64399	0.672826468403788	0.419165136472506	0.711184877799124	0.437259307948936	0.492331334059141	0.537906934252322	0.357669376049804	0.930424893815202	-48
YEL048C	65140	chrV	65167	64709	-1	65188	64709	Verified	GO:0003674,GO:0005794,GO:0008150,GO:0030008,GO:0030136	480	64949	116	tandem	65246	1280	convergent	64069	0.923090383073655	0.747874630841753	0.973889190614682	0.740897023392946	0.74753358816151	0.76677530032823	0.769274119997631	1.04911597296308	48
YEL047C	66788	chrV	66797	65385	-1	66811	65305	Verified	GO:0001950,GO:0005739,GO:0005829,GO:0005840,GO:0016156,GO:0071454	1507	66058	694	tandem	67158	116	tandem	65247	0.518914604028832	0.744187004156571	0.933332332300428	0.694107408901121	0.753298787213075	0.923394763749581	0.699600865270631	1.05753850603199	23
YEL046C	68885	chrV	68792	67629	-1	68894	67506	Verified	GO:0004793,GO:0005829,GO:0006545,GO:0006567,GO:0008732	1389	68200	845	divergent	69317	694	tandem	67159	6.93630482917007	6.47231585439988	4.79595223030368	8.0883054472374	7.05717524724501	4.80554386202987	8.99390297637359	1.43061662520436	9
YEL044W	69798	chrV	69757	70257	1	69740	70308	Verified	GO:0003674,GO:0005634,GO:0008150	569	70024	845	divergent	69317	135	tandem	70376	1.53029049608489	0.956885826996098	1.3104276271156	1.14774127528054	1.07237841410262	1.28448188381162	1.43990378115642	1.12342743763652	58
YEL043W	70489	chrV	70478	73348	1	70444	73414	Verified	GO:0003674,GO:0005783,GO:0005840,GO:0008150	2971	71929	135	tandem	70376	272	tandem	73550	0.595967326528094	0.606961267349781	0.68104668772003	0.548272320711182	0.743607688712413	0.562071583123383	0.784552585504787	1.07881383251293	45
YEL042W	73671	chrV	73771	75327	1	73687	75473	Verified	GO:0004382,GO:0005794,GO:0006486,GO:0045134	1787	74580	272	tandem	73551	201	tandem	75574	1.01058269897604	1.07969175745505	0.725779157382985	0.928116564652219	1.01964788274201	0.709613215447692	0.913136002291197	1.03995035424972	-16
YEL041W	75597	chrV	75944	77431	1	75675	77756	Verified	GO:0003951,GO:0005575,GO:0006741,GO:0042736	2082	76716	201	tandem	75574	280	tandem	77896	0.486505717732328	0.55749680052323	0.701919638736432	0.427154548571137	0.419165367424237	0.719454001831811	0.408591309022575	1.0034828816591	-78
YEL040W	78027	chrV	78053	79456	1	78037	79602	Verified	GO:0000144,GO:0005624,GO:0006037,GO:0009277,GO:0016757,GO:0031505	1566	78820	280	tandem	77897	33	convergent	79619	7.74457002156429	5.58625210850955	1.09130964752561	7.31474427720947	6.11662022906557	1.43659630230383	6.80764364662713	1.26466527684101	-10
YEL039C	80148	chrV	79977	79636	-1	80125	79636	Verified	GO:0005739,GO:0005758,GO:0006122,GO:0006123,GO:0009055	490	79881	289	divergent	80270	1598	convergent	78837	1.76155599707205	1.64663875637333	0.652085153372839	1.93911641267767	2.21989969133866	0.435041780886196	1.66482340294133	1.16442929777399	-23
YEL038W	80473	chrV	80462	81145	1	80415	81196	Verified	GO:0005634,GO:0005737,GO:0019509,GO:0043874	782	80806	289	divergent	80270	48	convergent	81220	0.487852130427029	0.597424830075468	1.02296816133424	0.415584033475698	0.725748447936512	0.616992998867133	0.567827209365379	1.10264145693512	58
YEL037C	82719	chrV	82603	81407	-1	82762	81245	Verified	GO:0000111,GO:0000224,GO:0000502,GO:0000715,GO:0003684,GO:0005739,GO:0006517,GO:0030433,GO:0030674,GO:0042177,GO:0043130	1518	82004	203	tandem	82864	829	convergent	80830	1.35466863737144	1.32934588978387	1.39354135112664	1.21094629496142	1.13173730837395	1.31824125768058	1.05037006133238	1.11527672036793	43
YEL036C	84630	chrV	84552	83050	-1	84697	82966	Verified	GO:0000009,GO:0000030,GO:0000136,GO:0000137,GO:0006487	1732	83832	347	tandem	84871	203	tandem	82864	1.0942342974595	1.28188828940062	1.3110246720968	1.17549630759964	1.42120660335783	1.3089361968846	1.1843833105331	1.24281757926018	67
YEL034W	85672	chrV	85676	86149	1	85615	86367	Verified	GO:0003723,GO:0003746,GO:0005737,GO:0005739,GO:0006452,GO:0022626,GO:0043022,GO:0045901,GO:0045905	753	85991	69	divergent	85580	-189	tandem	86272	24.2367751205781	21.7523762196487	5.55285190747286	22.5166212621037	19.4666861891387	8.57025628172385	25.2577035976973	2.60944685928475	57
YEL032W	86935	chrV	86937	89852	1	86886	90004	Verified	GO:0000084,GO:0000727,GO:0003682,GO:0003688,GO:0005634,GO:0005656,GO:0005737,GO:0006267,GO:0006270,GO:0006271,GO:0006348,GO:0016887,GO:0030466,GO:0031261,GO:0031298,GO:0042555	3119	88445	232	tandem	86770	222	tandem	90115	0.807645234952747	0.971033483055938	1.06957840098262	0.938740073790324	0.991458487143615	0.841202241235467	0.978660234108464	1.08189712061831	49
YEL031W	90260	chrV	90258	93905	1	90227	94007	Verified	GO:0005739,GO:0005789,GO:0005801,GO:0006874,GO:0015662,GO:0055085	3781	92117	222	tandem	90116	636	tandem	94325	1.14930760950164	1.06826840430599	1.60572422351876	1.24265243681622	1.16016094624836	2.2410807424521	1.22487523931994	1.13627631798082	33
YEL030W	94728	chrV	94644	96578	1	94644	96890	Verified	GO:0003674,GO:0005739,GO:0006626,GO:0042026,GO:0042645	2247	95767	636	tandem	94326	-301	convergent	96739	0.524098884492178	0.631366145440182	0.724436621626649	0.504593996828176	0.57771593682953	0.380640382176277	0.489070519020923	1.06133806155546	84
YEL029C	97819	chrV	97796	96858	-1	97861	96590	Verified	GO:0000282,GO:0005737,GO:0008478,GO:0042823	1272	97226	2837	divergent	99280	1945	convergent	95617	0.479650013778205	0.707346857867601	1.12642096464729	0.570585139510633	0.564294767604124	0.713179305082647	0.57061212761157	1.06599629171696	42
YEL027W	100882	chrV	100769	101251	1	100699	101504	Verified	GO:0000220,GO:0006623,GO:0006878,GO:0006879,GO:0006897,GO:0007033,GO:0007035,GO:0015078,GO:0015992,GO:0016021	806	101102	2837	divergent	99280	348	tandem	101678	2.90448136933886	2.72372090985608	2.15580661146776	2.50121574808316	2.42933244120984	1.65388237516844	2.65240362034311	1.30366358375433	183
YEL026W	101853	chrV	101943	102323	1	101853	102394	Verified	GO:0000398,GO:0000462,GO:0003723,GO:0005730,GO:0031428,GO:0032040,GO:0046540	542	102124	348	tandem	101679	-98	convergent	102345	3.89925778668014	3.26489474676151	2.71871397658039	3.90682056532671	4.4709448314422	2.31373048163026	4.2932695796031	1.2678608141187	0
YEL024W	107201	chrV	107260	107907	1	107199	107907	Verified	GO:0005739,GO:0005750,GO:0006122,GO:0008121,GO:0009060	709	107553	1034	divergent	106682	477	convergent	108146	1.56366319590652	2.75122423034245	1.44656930873175	1.68363836982044	1.61454916367405	1.34694595814312	2.20904068812298	1.40627244573571	2
YEL022W	111371	chrV	111421	115800	1	111354	115876	Verified	GO:0000137,GO:0005086,GO:0006888,GO:0006890,GO:0006891,GO:0016236,GO:0019898,GO:0030036,GO:0033363	4523	113615	240	divergent	111234	290	tandem	116021	0.498814695678976	0.547452668686393	0.724395397890746	0.517225415611665	0.575644419240176	0.522536469144965	0.508078989687481	1.02971656969601	17
YEL021W	116161	chrV	116167	116970	1	116167	117268	Verified	GO:0004590,GO:0005625,GO:0005829,GO:0006207,GO:0006222	1102	116718	290	tandem	116022	-75	tandem	117230	1.23992740471869	1.25016690644574	1.47234202288732	1.30258429479557	1.38446855144921	1.67705250946205	1.71431137185883	1.35456759990825	-6
YEL020W-A	117238	chrV	117211	117474	1	117194	117590	Verified	GO:0005739,GO:0008565,GO:0042719,GO:0042721,GO:0045039,GO:0051082	397	117392	-75	tandem	117232	918	convergent	118049	3.5206337608399	3.01718829719261	2.66646381465445	3.13833934536749	3.05613034421159	3.94444958527841	2.9581604355916	1.38296309513101	44
YEL019C	121258	chrV	121301	120498	-1	121311	120281	Verified	GO:0005634,GO:0005635,GO:0005737,GO:0006281,GO:0019789,GO:0030915	1031	120796	155	divergent	121389	-19	tandem	120291	0.329146048974517	0.370394803391239	0.496488125247134	0.299880914250206	0.236062180568203	0.32444844261351	0.3354600674512	1.03399274514563	53
YEL018W	121510	chrV	121471	122310	1	121467	122400	Verified	GO:0003674,GO:0005634,GO:0006281,GO:0035267	934	121934	155	divergent	121389	257	convergent	122529	1.86835405283703	1.98947546611028	1.46748398623416	1.97850775400144	2.16739811655412	1.49651141251882	1.39344976755864	1.0642655207251	43
YEL017C-A	122843	chrV	122929	122798	-1	122959	122658	Verified	GO:0003674,GO:0006812,GO:0016020	302	122809	687	divergent	123303	1190	convergent	122063	5.06954438775829	3.58672036528986	2.66652515112433	3.605575893474	3.59882996758834	3.44423082115098	4.55500810085978	0.995106842191011	116
YEL017W	123687	chrV	123657	124670	1	123647	124761	Verified	GO:0003674,GO:0005575,GO:0008150	1115	124204	687	divergent	123303	-225	convergent	124648	0.52873499272466	0.901681210343614	1.13789233950828	0.746384104255954	0.643751519634471	1.17143046801125	0.801656906180264	1.10152308582341	40
YEL016C	126343	chrV	126218	124737	-1	126396	124537	Verified	GO:0004528,GO:0004551,GO:0005575,GO:0009141,GO:0017111,GO:0047429	1860	125467	199	divergent	126496	889	convergent	124092	0.49479357604746	0.610659406469226	1.05417087763198	0.588801274842933	0.709585201676558	0.623179809112204	0.64281741782277	1.0707551938499	53
YEL015W	126630	chrV	126629	128284	1	126596	128450	Verified	GO:0000932,GO:0003674,GO:0031087,GO:0033962	1855	127523	199	divergent	126496	137	tandem	128519	0.949427806463201	1.08412146171366	1.01560931906984	1.0386768081727	1.09641181971772	0.915614172684719	1.11930410579074	1.08127583032774	34
YEL013W	128613	chrV	128825	130561	1	128588	130735	Verified	GO:0000011,GO:0000329,GO:0016236,GO:0034727,GO:0042144,GO:0043495,GO:0071255,GO:0071561,GO:0071562,GO:0071563	2148	129662	137	tandem	128519	941	tandem	131206	0.754797538853887	0.782356555066267	0.652598103324674	0.797430934869134	0.883151092121487	1.1227788105907	0.908223495197562	1.0781770335795	25
YEL012W	131696	chrV	131772	132551	1	131677	132660	Verified	GO:0000209,GO:0004842,GO:0005737,GO:0006513,GO:0042787,GO:0043161,GO:0045721	984	132169	941	tandem	131206	459	tandem	132890	0.639202753838676	0.470869365605176	0.667908097142724	0.28247199120054	0.41120817943141	0.83438963262734	0.360858172207177	0.976785723702113	19
YEL011W	132991	chrV	133120	135234	1	133120	135283	Verified	GO:0003844,GO:0005737,GO:0005978	2164	134202	459	tandem	132890	3539	convergent	137053	0.470117518168732	0.675854337849809	0.542922722332015	0.391544182107861	0.605932804504553	0.759695981886334	0.633054121343215	1.14085604690585	-129
YEL009C	140256	chrV	139763	138918	-1	140334	138823	Verified	GO:0003704,GO:0005634,GO:0010552,GO:0010553,GO:0043565,GO:0045184,GO:0045899,GO:0060261	1512	139579	1305	divergent	140987	5702	convergent	135972	9.58938966154275	9.04012072484018	6.08308966824952	9.0619602240399	9.8993394856607	5.75445347540115	8.65611452035763	1.99691545509124	78
YEL006W	144316	chrV	144327	145334	1	144270	145702	Verified	GO:0005215,GO:0005739,GO:0005743,GO:0006810,GO:0043132,GO:0051724	1433	144986	344	tandem	144098	122	convergent	145763	1.26302305371387	1.12730217253232	0.90564803370671	0.921556513731117	1.39594457741688	0.808374532119262	1.17705015505883	1.19046724760189	46
YEL005C	146736	chrV	146755	145907	-1	146791	145825	Verified	GO:0003674,GO:0005737,GO:0008150	967	146308	127	divergent	146855	1554	convergent	145048	0.460125001338204	0.815702206262292	0.751041467798502	0.611886330999213	0.465034204774139	0.427604568435034	0.590538676962767	1.14321944156691	55
YEL004W	146967	chrV	146951	147979	1	146919	148312	Verified	GO:0005462,GO:0005783,GO:0015786,GO:0015788,GO:0034221,GO:0055085	1394	147616	127	divergent	146855	-146	tandem	148239	0.695252790863147	0.694909220126179	0.803931800933021	0.539580304755727	0.654689907232763	0.761357250478243	0.68245313176845	1.00042010703917	48
YEL003W	148210	chrV	148176	148599	1	148167	148723	Verified	GO:0005737,GO:0007021,GO:0015631,GO:0016272	557	148445	-146	tandem	148240	-75	convergent	148685	1.11818940106346	0.969577146523084	1.05198399471861	1.09447002660585	1.28568266976889	1.12037170933173	0.924226555454413	1.10746057078537	43
YEL002C	150027	chrV	150014	148722	-1	150064	148649	Verified	GO:0004579,GO:0005635,GO:0005783,GO:0006487,GO:0007049,GO:0008250	1416	149357	141	tandem	150135	481	convergent	148408	1.0134070165675	1.06479576360628	1.20989048454982	0.936635072027607	0.872909187864482	1.55500649798687	1.00376141995402	1.06445433139315	37
YEL001C	150961	chrV	150978	150301	-1	151005	150206	Verified	GO:0003674,GO:0005783,GO:0008150	800	150606	2465	divergent	152238	141	tandem	150135	1.07538094740143	1.0395574619447	1.08562608387637	0.848385659865359	0.840151147383548	1.33915546633924	0.817802052439148	1.09205869553934	44
YER001W	153572	chrV	153520	155808	1	153471	155912	Verified	GO:0000033,GO:0005794,GO:0006491,GO:0006493	2442	154692	2465	divergent	152238	841	tandem	156333	2.14173919529978	1.8051247498076	0.794489023276158	2.24843825614407	1.82505922387523	0.729815656490919	2.13580984681918	1.18055765336594	101
YER002W	156820	chrV	156803	157498	1	156754	157586	Verified	GO:0003674,GO:0005634,GO:0005730,GO:0030687,GO:0042273	833	157170	841	tandem	156333	85	convergent	157629	1.4020817278077	1.25714254764614	1.05000796955052	1.24327272877662	1.19962796059416	1.20327666942854	1.35643634429043	1.19716826421484	66
YER003C	159117	chrV	159118	157736	-1	159162	157672	Verified	GO:0000032,GO:0004476,GO:0005634,GO:0005737,GO:0006486,GO:0009298	1491	158417	407	divergent	159366	917	convergent	157213	0.796834827501719	0.840957171324843	1.02683475134996	0.908542527813704	0.900964210106903	1.32695402356575	0.857313594221541	1.12145308825311	45
[truncated: 4,526 more rows]
