# Supplementary material for: The yeast ISW1b ATP-dependent chromatin remodeler is critical for nucleosome spacing and dinucleosome resolution
Source: Sci Rep. 2021 Feb 18;11:4195. doi: 10.1038/s41598-021-82842-9 (PMC7892562; doi:10.1038/s41598-021-82842-9)
Supplement: Supplementary file 2 — Supplementary Information 2. [file 41598_2021_82842_MOESM2_ESM.zip › Eriksson_Clark_Supplemental_Code/default_parameters_MNase_seq.cfg]

# Options for the aligner (bowtie2):
bowtie2_options="-X 1000 --very-sensitive --no-mixed --no-unal"
reference_genome="/data/$USER/bowtie2Indexes/Saccharomyces_cerevisiae/sacCer3/genome"
noThreads=32

# Default size selection options:
Lmin=250
Lmax=350
