# Supplementary material for: The yeast ISW1b ATP-dependent chromatin remodeler is critical for nucleosome spacing and dinucleosome resolution
Source: Sci Rep. 2021 Feb 18;11:4195. doi: 10.1038/s41598-021-82842-9 (PMC7892562; doi:10.1038/s41598-021-82842-9)
Supplement: Supplementary file 2 — Supplementary Information 2. [file 41598_2021_82842_MOESM2_ESM.zip › Eriksson_Clark_Supplemental_Code/Output_Examples/Avg_Dyads_Plus1.111P_1_WT_50U.120_180.csv]

Position	Average
-1000	1.045316745003
-999	1.03634467477739
-998	1.03007842899059
-997	1.0247521142014
-996	1.02314211718819
-995	1.01966863072617
-994	1.01551543417771
-993	1.01044117072036
-992	1.00808350581658
-991	1.00473895147987
-990	1.00185828984376
-989	1.00349706150419
-988	1.0086286797797
-987	1.0126786067335
-986	1.01360913752798
-985	1.01745496419979
-984	1.02286090152197
-983	1.02667240225666
-982	1.0301811958132
-981	1.03579978270919
-980	1.04020751415936
-979	1.04674284214316
-978	1.05130592013227
-977	1.05396175422098
-976	1.05553729641647
-975	1.05546971611022
-974	1.06107339273107
-973	1.06245497093497
-972	1.06555754499797
-971	1.07077182358753
-970	1.07255206575615
-969	1.07625259454957
-968	1.08102346186781
-967	1.08293187808103
-966	1.08412674039149
-965	1.08804101737843
-964	1.09174162202317
-963	1.09406990055952
-962	1.09620881133168
-961	1.09957153088824
-960	1.10110709927906
-959	1.1060226249605
-958	1.10679806674555
-957	1.10803376902623
-956	1.11057745582514
-955	1.11369267546391
-954	1.11669190797231
-953	1.11606820923959
-952	1.11724303071682
-951	1.11887799448313
-950	1.11558257621507
-949	1.11446807111989
-948	1.11539998167808
-947	1.11487818914976
-946	1.11458425592579
-945	1.11477004399315
-944	1.11327842586919
-943	1.11012588189468
-942	1.10824804563701
-941	1.10765095976744
-940	1.1042518696045
-939	1.10098201177416
-938	1.0960771712176
-937	1.09353972666687
-936	1.09092309127593
-935	1.08921485529342
-934	1.08535431083866
-933	1.08319734127727
-932	1.08153486464634
-931	1.08093218947102
-930	1.07885496164605
-929	1.07682735809225
-928	1.0760162010499
-927	1.07367196846104
-926	1.07168447105951
-925	1.06918905100062
-924	1.06727774865164
-923	1.06597475083805
-922	1.06472368240375
-921	1.06240821280546
-920	1.0596596662095
-919	1.05703728444026
-918	1.05604667987288
-917	1.05491691129737
-916	1.05244044058845
-915	1.04955729248951
-914	1.04539221918663
-913	1.04342855177879
-912	1.03952438385548
-911	1.03359234976113
-910	1.02884922360014
-909	1.02327284360142
-908	1.0201854851361
-907	1.0164485547258
-906	1.01170802417439
-905	1.00753753740084
-904	1.00314120996368
-903	0.998731871977363
-902	0.994916965833895
-901	0.989800937966986
-900	0.983120045861403
-899	0.977494082252941
-898	0.974010776592545
-897	0.969070066375309
-896	0.964233912336047
-895	0.962010409102313
-894	0.958067330665275
-893	0.953938431887909
-892	0.949069816679373
-891	0.944420090360419
-890	0.940362021680875
-889	0.936823468221648
-888	0.933498567393139
-887	0.929676178981049
-886	0.925936785589054
-885	0.923864619287542
-884	0.91949990640551
-883	0.915794239789378
-882	0.910309654561383
-881	0.905937576656618
-880	0.904692403923941
-879	0.904502177285995
-878	0.903203153243696
-877	0.899198823696873
-876	0.896271833803747
-875	0.892286376274616
-874	0.889099271540484
-873	0.887319171905288
-872	0.885751531370156
-871	0.883370369504038
-870	0.881975384183133
-869	0.881385019617551
-868	0.878993522116488
-867	0.878603231598437
-866	0.877409391514095
-865	0.8762683745629
-864	0.875709980007402
-863	0.875350253017055
-862	0.873372059509021
-861	0.873443667361335
-860	0.87449669108299
-859	0.875270670757027
-858	0.874553134291171
-857	0.875397325668421
-856	0.876763892923342
-855	0.877365125580377
-854	0.880276231618806
-853	0.882280482448355
-852	0.885406056823169
-851	0.887959019558775
-850	0.890171351900447
-849	0.894186186371384
-848	0.896903079334741
-847	0.900122643429158
-846	0.902068360379771
-845	0.904601865437132
-844	0.908397257888232
-843	0.90886312699856
-842	0.912065424519704
-841	0.918354809765143
-840	0.924115172393626
-839	0.926961968532188
-838	0.929334257749956
-837	0.933415728407056
-836	0.939811536493414
-835	0.946165999990312
-834	0.953136994880227
-833	0.956501468545959
-832	0.961147182443196
-831	0.967822035198235
-830	0.97204675164856
-829	0.978817475261262
-828	0.981477120867603
-827	0.987684031445256
-826	0.994622670358404
-825	1.00269226679324
-824	1.00858373062068
-823	1.01518276143
-822	1.024698306994
-821	1.03091124776055
-820	1.03684365020988
-819	1.04151796178056
-818	1.04810419178791
-817	1.05576789738564
-816	1.06131623376616
-815	1.06435978362153
-814	1.06988984904652
-813	1.0752035196163
-812	1.08237541475838
-811	1.08648174434796
-810	1.08982775038833
-809	1.09468932923202
-808	1.09991325612436
-807	1.1074010414188
-806	1.11128261055855
-805	1.11594222484283
-804	1.11824533508534
-803	1.12231627243505
-802	1.12454082865564
-801	1.12574968340869
-800	1.1316211005219
-799	1.13553441124656
-798	1.14076400367514
-797	1.14435240998596
-796	1.14676764049027
-795	1.14965852922782
-794	1.15324916588454
-793	1.15673468365096
-792	1.1562516823672
-791	1.15880684291004
-790	1.16101313729865
-789	1.16453827609579
-788	1.16827927655103
-787	1.16949566897142
-786	1.16976646670958
-785	1.17229576704114
-784	1.17086224031125
-783	1.17292437664016
-782	1.17529962902386
-781	1.17471916902397
-780	1.1756980676562
-779	1.17410491145647
-778	1.17391956149152
-777	1.17321083072506
-776	1.17227744345272
-775	1.17186764811292
-774	1.17061822976759
-773	1.16977525279143
-772	1.16544825530971
-771	1.16424465142809
-770	1.16077988025154
-769	1.15800363010007
-768	1.15351130150568
-767	1.1492907913772
-766	1.14732675973156
-765	1.14347070408204
-764	1.13856503916576
-763	1.1380805715613
-762	1.13355930000597
-761	1.13057527396038
-760	1.12894433563997
-759	1.12544816965692
-758	1.12176773071224
-757	1.11606462638136
-756	1.1100058032462
-755	1.10469590340788
-754	1.09855897598039
-753	1.09313739874453
-752	1.08439661675788
-751	1.07932679000906
-750	1.07454844831656
-749	1.06919575496385
-748	1.06340031177119
-747	1.0582748746857
-746	1.05211695498681
-745	1.04461958702238
-744	1.03810902943728
-743	1.03309874272219
-742	1.02634565373646
-741	1.02099410446402
-740	1.01235655476557
-739	1.0059782235609
-738	0.998343634913247
-737	0.990750400904884
-736	0.985518061050041
-735	0.979390180227271
-734	0.971540441864096
-733	0.964823804719787
-732	0.957118418561934
-731	0.952775868506016
-730	0.946830123525775
-729	0.939725252859034
-728	0.932409640750656
-727	0.925819930426081
-726	0.918453530847972
-725	0.912384784748494
-724	0.905783703202243
-723	0.89794343531671
-722	0.891662616625549
-721	0.88501182871355
-720	0.878870956215993
-719	0.873699649576324
-718	0.865418565189999
-717	0.859542584717426
-716	0.854749336399766
-715	0.84837375231836
-714	0.844723403603208
-713	0.840102489249168
-712	0.834474370113844
-711	0.830482835589785
-710	0.824039367906752
-709	0.820951931840476
-708	0.818539908685384
-707	0.815297733512482
-706	0.81192983672881
-705	0.808366328102969
-704	0.805457313023071
-703	0.802318039200322
-702	0.802943549639717
-701	0.801038418658993
-700	0.797329926740335
-699	0.793676903684347
-698	0.790521158756886
-697	0.79165166715634
-696	0.792100248964978
-695	0.793680896420122
-694	0.794472688173491
-693	0.793479578089867
-692	0.796657670959798
-691	0.798595570180261
-690	0.798972847544151
-689	0.800451503752131
-688	0.800255079008179
-687	0.800773096115312
-686	0.801836607179788
-685	0.804770573191269
-684	0.806843481429819
-683	0.809302087105306
-682	0.813305240780902
-681	0.81682831717943
-680	0.819329333972315
-679	0.826220163654906
-678	0.831409014682759
-677	0.839022081609194
-676	0.845465373314916
-675	0.849513798073983
-674	0.853184981510306
-673	0.857643426244315
-672	0.864683921592812
-671	0.870273890606048
-670	0.87565424402985
-669	0.883979686252895
-668	0.89320080200742
-667	0.902114316532986
-666	0.910549748114049
-665	0.91850027423406
-664	0.924402758736816
-663	0.931080107579068
-662	0.940103864037243
-661	0.948238897825652
-660	0.956317912746525
-659	0.965915404280354
-658	0.974030187727211
-657	0.982274829565779
-656	0.987496630893219
-655	0.99473368273426
-654	1.0035647520964
-653	1.01325917579886
-652	1.0227705530656
-651	1.03176103732574
-650	1.04077937517234
-649	1.05120969507987
-648	1.06104522307913
-647	1.07147935051267
-646	1.08034840456119
-645	1.09008922263705
-644	1.10139237351207
-643	1.11264161829243
-642	1.12359778401981
-641	1.1290552580174
-640	1.13703609555919
-639	1.14615026734759
-638	1.15422162596783
-637	1.16159172328188
-636	1.16926622528274
-635	1.17900626223948
-634	1.18488987069611
-633	1.19113136001472
-632	1.1949293361052
-631	1.19911146832581
-630	1.20242213934515
-629	1.2080010589928
-628	1.21203057022381
-627	1.21456022456767
-626	1.21553696538631
-625	1.21938993547927
-624	1.22055462180647
-623	1.2195916474504
-622	1.22069799900529
-621	1.22017014942261
-620	1.2226557902016
-619	1.22240504742281
-618	1.22158123419046
-617	1.22069875476213
-616	1.21870101799738
-615	1.21805759749863
-614	1.2153274558048
-613	1.21432650183013
-612	1.21268155470714
-611	1.21032925825958
-610	1.20817466154961
-609	1.20602876797708
-608	1.20256629224104
-607	1.19877356657204
-606	1.19459952511275
-605	1.19050025942128
-604	1.18626315444695
-603	1.1812544546401
-602	1.17972064158935
-601	1.17469901831257
-600	1.17134856316044
-599	1.16595217838532
-598	1.16364706919428
-597	1.15964999471752
-596	1.15328524027315
-595	1.14824287871176
-594	1.14247706972732
-593	1.13835458863568
-592	1.13234844448659
-591	1.12520339941238
-590	1.11958108966952
-589	1.11296033110216
-588	1.10593890594231
-587	1.0976778291278
-586	1.08866258127831
-585	1.08226456692297
-584	1.07531274314594
-583	1.06652949614734
-582	1.05895415163673
-581	1.048780258734
-580	1.03917331165255
-579	1.02836819480498
-578	1.02141783739248
-577	1.01084328173744
-576	0.998063471036081
-575	0.989080228773087
-574	0.979268165108208
-573	0.96820092566278
-572	0.95730886395286
-571	0.947699593356245
-570	0.939487436382386
-569	0.930361173602596
-568	0.919977513813964
-567	0.909064967595564
-566	0.900163613437837
-565	0.892048324489951
-564	0.882963289154796
-563	0.875270212067051
-562	0.865922747455654
-561	0.859083146759262
-560	0.850635745478502
-559	0.844447691586445
-558	0.838052654033622
-557	0.82879735429027
-556	0.820384820785456
-555	0.814908598336603
-554	0.808582861752012
-553	0.801779001052431
-552	0.796860332352049
-551	0.78979598346376
-550	0.783677591362724
-549	0.778326782744763
-548	0.772818219230452
-547	0.768325349182638
-546	0.76532689240138
-545	0.759634066895404
-544	0.756112210306636
-543	0.750885167355871
-542	0.744542407885694
-541	0.739332001301294
-540	0.73335142411039
-539	0.731210214823953
-538	0.726654870237031
-537	0.72371521361818
-536	0.720511332779554
-535	0.717447880392669
-534	0.715364986004238
-533	0.713177246993112
-532	0.713400240179127
-531	0.71201038193927
-530	0.711335631652609
-529	0.710264040756943
-528	0.70807225728156
-527	0.706594713028683
-526	0.706716676422062
-525	0.705026159123608
-524	0.706210038448438
-523	0.70699280720846
-522	0.709947050475399
-521	0.711615525859674
-520	0.712712730551256
-519	0.71395715728357
-518	0.715018747395205
-517	0.719645337560986
-516	0.72431795695584
-515	0.729236542790909
-514	0.734308786256554
-513	0.737983197325963
-512	0.743492474123582
-511	0.748120505037308
-510	0.753635520033974
-509	0.759082530810483
-508	0.764685702040194
-507	0.772750123594477
-506	0.779220415990864
-505	0.788397469153483
-504	0.79759778181658
-503	0.805351044315688
-502	0.813156377467754
-501	0.81861999651107
-500	0.827813170542367
-499	0.835175014231628
-498	0.844915376978059
-497	0.85530797828056
-496	0.862965166431451
-495	0.869991213580533
-494	0.878353625897883
-493	0.887457271522824
-492	0.896282992818421
-491	0.903386349014777
-490	0.90981104781369
-489	0.91798427813047
-488	0.928187295350784
-487	0.93756025919843
-486	0.945961691871989
-485	0.958863772373211
-484	0.966906925234382
-483	0.976130439607349
-482	0.986885995471432
-481	0.998258978406966
-480	1.01258725168356
-479	1.02340850738621
-478	1.03781848176754
-477	1.05014611236332
-476	1.06061555117021
-475	1.07270049559954
-474	1.08605508468712
-473	1.09593132818217
-472	1.10669722156722
-471	1.1178606204556
-470	1.1292935180104
-469	1.14208312321061
-468	1.15389388357874
-467	1.16651277374326
-466	1.17914432097725
-465	1.18857503810891
-464	1.19429101016731
-463	1.20184206708207
-462	1.21161563346575
-461	1.21867138061065
-460	1.23001153818862
-459	1.23685762609563
-458	1.24541898126893
-457	1.24977430553376
-456	1.25519070281177
-455	1.26285114523156
-454	1.26663933365801
-453	1.26842144026841
-452	1.2732149794143
-451	1.27595993054823
-450	1.27846827265348
-449	1.28294296520627
-448	1.28517378190576
-447	1.28412752811201
-446	1.28191284561789
-445	1.27830830784944
-444	1.27847047240683
-443	1.27579047247796
-442	1.27522431366387
-441	1.27144052175471
-440	1.26757811925943
-439	1.25908503620837
-438	1.25356175591985
-437	1.24885323644628
-436	1.24104247345242
-435	1.23322661405736
-434	1.22434012379053
-433	1.21902343407384
-432	1.21110349353849
-431	1.20412247395505
-430	1.19599563689669
-429	1.18805580973679
-428	1.17910547424549
-427	1.16981584335596
-426	1.15973769172066
-425	1.14932332586841
-424	1.14115793769817
-423	1.13107873122021
-422	1.12312107414702
-421	1.11320510068607
-420	1.10286147796161
-419	1.0920235011054
-418	1.0794772358951
-417	1.06572028572599
-416	1.05116763399441
-415	1.04331123181882
-414	1.03206877682769
-413	1.02001031480024
-412	1.00592072280173
-411	0.994493311077903
-410	0.981213141150274
-409	0.970231825317579
-408	0.958492476447666
-407	0.946695584128149
-406	0.935981465858366
-405	0.928187070440351
-404	0.917900115484405
-403	0.90615521222907
-402	0.894821169869785
-401	0.883746909437958
-400	0.871428205669165
-399	0.859451660571488
-398	0.85018660231185
-397	0.84172747453171
-396	0.8351045372677
-395	0.825909202406774
-394	0.816448419354419
-393	0.809224024057783
-392	0.798966375287206
-391	0.789803170644103
-390	0.783079096336582
-389	0.776557870119382
-388	0.768971005270299
-387	0.759943027922108
-386	0.748637826612697
-385	0.740125020607575
-384	0.734196246572756
-383	0.727595834629837
-382	0.720037734402501
-381	0.714038400896291
-380	0.708063144383632
-379	0.703482377939717
-378	0.698440324443383
-377	0.691736498551017
-376	0.685676024081956
-375	0.680526339944271
-374	0.675366800064437
-373	0.669098049888854
-372	0.662883428331039
-371	0.660806593162746
-370	0.658904976320264
-369	0.655923447606137
-368	0.652080494369307
-367	0.645271098675752
-366	0.643949466130194
-365	0.645382987821774
-364	0.641768868097331
-363	0.638239422612164
-362	0.634973945520169
-361	0.63661492519099
-360	0.632453790159595
-359	0.630537966544482
-358	0.628077900809073
-357	0.628601111212117
-356	0.627707179215346
-355	0.628009750989597
-354	0.627247021892559
-353	0.627806554186524
-352	0.630401492269316
-351	0.631471720951756
-350	0.630453757826096
-349	0.629133296154942
-348	0.62820891075641
-347	0.62751823387203
-346	0.632685105607422
-345	0.632553505187399
-344	0.632215735758293
-343	0.636047852721391
-342	0.639313247004115
-341	0.646841387906583
-340	0.649230784583343
-339	0.65463492164641
-338	0.660893528577044
-337	0.667222833415275
-336	0.672878569278602
-335	0.679223999239115
-334	0.686176129710027
-333	0.693090014123022
-332	0.69930188819936
-331	0.706073294413011
-330	0.715058374673243
-329	0.723679201055429
-328	0.732751966870367
-327	0.74125883566326
-326	0.753299700793293
-325	0.764094294185889
-324	0.775245834920689
-323	0.786438721266203
-322	0.79694440119938
-321	0.806896128707038
-320	0.81385472865901
-319	0.824291424739303
-318	0.838816035755909
-317	0.850303886306128
-316	0.861367448810564
-315	0.874211810361058
-314	0.887395262057094
-313	0.901445936653321
-312	0.915748677320324
-311	0.932724807318178
-310	0.946987100920336
-309	0.962781957747957
-308	0.980149492634353
-307	0.997217091882302
-306	1.01098093702145
-305	1.02469058499281
-304	1.03989383502039
-303	1.05810480990691
-302	1.0756479624072
-301	1.09042521391165
-300	1.10537993179842
-299	1.12327025396388
-298	1.13646199401621
-297	1.14606481270721
-296	1.15918061941221
-295	1.17326651304715
-294	1.1864283454085
-293	1.19619444761647
-292	1.20551907001303
-291	1.21671371294559
-290	1.22278560249222
-289	1.23116353162937
-288	1.23535466967126
-287	1.24135388544338
-286	1.24616135553128
-285	1.25694256566189
-284	1.26348443057072
-283	1.26259372068429
-282	1.26112423695
-281	1.26000551335526
-280	1.2610529101601
-279	1.2603155716887
-278	1.25535403326288
-277	1.25189425518829
-276	1.2505359009168
-275	1.24870952486266
-274	1.24426201122874
-273	1.23812005088827
-272	1.23694421679375
-271	1.23324034220327
-270	1.22245884678331
-269	1.21353920346256
-268	1.20431065277904
-267	1.19548633959161
-266	1.18537728805029
-265	1.17574839155017
-264	1.16348269134321
-263	1.15093870383783
-262	1.14465261988858
-261	1.13465618777799
-260	1.12255260347746
-259	1.10929747812873
-258	1.09458078289865
-257	1.08290221143688
-256	1.07162365021754
-255	1.05856262630185
-254	1.04447400000723
-253	1.03263478693783
-252	1.02023227598688
-251	1.00485140593986
-250	0.989371363426004
-249	0.975905813748497
-248	0.963228640271643
-247	0.948173129597065
-246	0.937604536527346
-245	0.924733001211246
-244	0.908812739250485
-243	0.893981148168613
-242	0.880257684125477
-241	0.86356655249293
-240	0.848988824929177
-239	0.836377080671031
-238	0.823000421338712
-237	0.812419788167004
-236	0.79887433626744
-235	0.786687062464587
-234	0.774833675171265
-233	0.761939712669704
-232	0.748042780873973
-231	0.734055192580803
-230	0.721165849038594
-229	0.708572038275331
-228	0.698790831659002
-227	0.689791663217009
-226	0.681486730331766
-225	0.668201606719515
-224	0.656250177528603
-223	0.647741332451289
-222	0.640465705234755
-221	0.633503727653493
-220	0.627691296455796
-219	0.621073783361723
-218	0.613020722042113
-217	0.607271290902272
-216	0.600080481971427
-215	0.593990543760883
-214	0.588994098652867
-213	0.583448783359912
-212	0.578436733100283
-211	0.574731085458448
-210	0.571104235084351
-209	0.567320240318543
-208	0.56424421374256
-207	0.559612106371583
-206	0.555738435016405
-205	0.551295065162851
-204	0.548277586816318
-203	0.545576504356078
-202	0.542805560045662
-201	0.537718870600409
-200	0.533757391820632
-199	0.530999561655246
-198	0.532249791330593
-197	0.528466683853524
-196	0.525621127264976
-195	0.522897278800855
-194	0.521530490642615
-193	0.516992615966425
-192	0.512312138559143
-191	0.508397944807044
-190	0.507927761169446
-189	0.507133190792882
-188	0.504908523745379
-187	0.50117423910892
-186	0.499400127639889
-185	0.494536103244968
-184	0.491958877036992
-183	0.488198662902828
-182	0.48605401193672
-181	0.484988378078754
-180	0.480991907287535
-179	0.477775694257478
-178	0.472583024283522
-177	0.464811854777218
-176	0.460459202788988
-175	0.454846252546155
-174	0.44924790018191
-173	0.443171055220075
-172	0.440063710172331
-171	0.437600416602693
-170	0.433625031318823
-169	0.425568333047675
-168	0.41782400854014
-167	0.41268126585984
-166	0.407515580306153
-165	0.40091466522816
-164	0.397388531816708
-163	0.392128718777661
-162	0.3879223625009
-161	0.382537609759892
-160	0.376650907289856
-159	0.372252087820262
-158	0.368032239085238
-157	0.363065340235879
-156	0.357490303805016
-155	0.354463904958018
-154	0.350582045744684
-153	0.347612716589308
-152	0.345477502230468
-151	0.341930454916123
-150	0.33905769333911
-149	0.335376433060218
-148	0.33185038389962
-147	0.329479763703459
-146	0.32573043217136
-145	0.32314504031584
-144	0.321206748428337
-143	0.319794162214289
-142	0.318184177667799
-141	0.316556254661979
-140	0.314110468008286
-139	0.312089380864214
-138	0.311318885863435
-137	0.308061524244274
-136	0.306395284006686
-135	0.305489972807186
-134	0.305284953434666
-133	0.304752150989983
-132	0.303769512444778
-131	0.302306318201937
-130	0.302142696613008
-129	0.301135760157865
-128	0.300606871514771
-127	0.300507276021483
-126	0.299752775167013
-125	0.300245385998043
-124	0.300760659115084
-123	0.30061788860693
-122	0.299831224060434
-121	0.300075650108715
-120	0.300874126671882
-119	0.300635287919224
-118	0.300690704338764
-117	0.300606670781173
-116	0.301518310954051
-115	0.302566196040346
-114	0.302896154784109
-113	0.302330113186198
-112	0.302788576101381
-111	0.304064322301359
-110	0.305009956432685
-109	0.305492827237675
-108	0.306124710078511
-107	0.306554120065241
-106	0.30763380815021
-105	0.308176931418409
-104	0.308716277184172
-103	0.309094594838282
-102	0.310728228688066
-101	0.311012035701157
-100	0.312036337766931
-99	0.312312626168422
-98	0.313529358485165
-97	0.314340043440358
-96	0.31515277884303
-95	0.316332353143653
-94	0.317818158028498
-93	0.318929290820184
-92	0.32021926898178
-91	0.321687847591563
-90	0.321994225264834
-89	0.323336264209967
-88	0.324582938449828
-87	0.325661615974643
-86	0.3266775786725
-85	0.32789508477556
-84	0.330065050678112
-83	0.330944237949354
-82	0.333056390866846
-81	0.334405235957398
-80	0.337178406399619
-79	0.339147503551055
-78	0.341521278774456
-77	0.343510067211823
-76	0.345861436174803
-75	0.349583523563159
-74	0.353126422872939
-73	0.355693494496428
-72	0.360158886896156
-71	0.364458833449654
-70	0.368938708901026
-69	0.373525345453177
-68	0.378292685994511
-67	0.38314107000842
-66	0.387733042306203
-65	0.394826213516407
-64	0.401276970006106
-63	0.407223624818592
-62	0.414212148454419
-61	0.420499098362928
-60	0.428279265436534
-59	0.436637925542332
-58	0.44667239093065
-57	0.456061979805623
-56	0.467480238183594
-55	0.480125752482557
-54	0.493842906426971
-53	0.506374126036207
-52	0.520691080580623
-51	0.53545185930772
-50	0.550701339370565
-49	0.566994703033432
-48	0.584083153117546
-47	0.602442478786177
-46	0.621301218802054
-45	0.643343266638807
-44	0.664895421179231
-43	0.690173429791993
-42	0.716857678881527
-41	0.74433866183951
-40	0.774539946153307
-39	0.807657408725285
-38	0.840615929578966
-37	0.874020886292897
-36	0.910207102366326
-35	0.946557366571494
-34	0.986029002176313
-33	1.0232823030847
-32	1.06726927193345
-31	1.1146961474542
-30	1.16206239981089
-29	1.21389641768658
-28	1.26746238923311
-27	1.32648163021569
-26	1.38769293426945
-25	1.44804401063157
-24	1.51175277960882
-23	1.57948271835908
-22	1.65117616558254
-21	1.72403972432238
-20	1.79954580857492
-19	1.87192710303899
-18	1.94475987323735
-17	2.02124866822722
-16	2.10163013453541
-15	2.17630305906694
-14	2.2543643343114
-13	2.33102241004154
-12	2.40694802566243
-11	2.47385693007913
-10	2.53798852199175
-9	2.59332978304473
-8	2.64163913344637
-7	2.68571318113073
-6	2.72391968259511
-5	2.75082305155099
-4	2.77857283104642
-3	2.79156652134655
-2	2.79362706738671
-1	2.78277866829607
0	2.76499301128818
1	2.74009041112697
2	2.71066181411816
3	2.6706031061218
4	2.62094798814506
5	2.56740857984288
6	2.51128336864104
7	2.44486952354433
8	2.36950092043587
9	2.29132410151956
10	2.21405108685886
11	2.13299151160671
12	2.05527384975447
13	1.9761293382307
14	1.8953985773901
15	1.81230126932818
16	1.73360948603107
17	1.65180222167895
18	1.57632751872896
19	1.50545461955973
20	1.43643315673264
21	1.36905866916664
22	1.30406576136583
23	1.24256359766955
24	1.18609508330101
25	1.13340617336501
26	1.07888472108614
27	1.02793596653332
28	0.981456971848842
29	0.938543914150777
30	0.898500509694295
31	0.860005952788769
32	0.823716822823693
33	0.790964761983595
34	0.760451265716816
35	0.731853872859096
36	0.703467041559432
37	0.6782069993456
38	0.655845318795811
39	0.634149404145273
40	0.612730963814372
41	0.594068707056076
42	0.578293309195055
43	0.56365138389585
44	0.549369093490289
45	0.535838932764804
46	0.522899243531284
47	0.51005284276529
48	0.498518747601865
49	0.487150044917308
50	0.477836310912349
51	0.4689482758874
52	0.461144689199696
53	0.452446294363163
54	0.443961735852621
55	0.436530308108421
56	0.429328089905142
57	0.425222238797154
58	0.419440072318401
59	0.413713033651407
60	0.409884338619077
61	0.406667155183169
62	0.402126392576846
63	0.397991140166497
64	0.395208364453979
65	0.391927282070561
66	0.388376437846619
67	0.385193334092488
68	0.38171230302514
69	0.380718509727794
70	0.379437428843377
71	0.377890328278324
72	0.375741631181502
73	0.374148253077202
74	0.372540766987957
75	0.371734094803466
76	0.371253172258328
77	0.370668838327916
78	0.369273614873282
79	0.369278440592848
80	0.368283924517763
81	0.367010392307359
82	0.365524664995774
83	0.367015750770402
84	0.36841949812424
85	0.367658103246517
86	0.368402166348554
87	0.369319223899306
88	0.370720777059156
89	0.372882689886258
90	0.373665647242903
91	0.374989758161449
92	0.377574028246704
93	0.380492654155898
94	0.382457744911391
95	0.385382131507913
96	0.388459557459849
97	0.391579909659327
98	0.396626653467801
99	0.401458469029894
100	0.406392686166358
101	0.411104490286953
102	0.416875273574958
103	0.422493541327293
104	0.428732292755605
105	0.434540502881991
106	0.443017600091692
107	0.450715611440946
108	0.45994348995275
109	0.468770169388986
110	0.477557099573119
111	0.487661776642789
112	0.499956112311952
113	0.511132615437127
114	0.524392411006422
115	0.53795433978049
116	0.5522090080061
117	0.566251169389043
118	0.583573245853887
119	0.601352725493468
120	0.619956151679674
121	0.638945771646207
122	0.659360716740689
123	0.682121669178197
124	0.709369068662303
125	0.735591190091143
126	0.762771295169331
127	0.790293612828299
128	0.822777110911074
129	0.853490840783452
130	0.888246700629762
131	0.925483806740883
132	0.963165188432169
133	1.00357381793078
134	1.04770997605318
135	1.08828496156068
136	1.13041107865477
137	1.17381304675729
138	1.22620171249391
139	1.2762710595744
140	1.32783177672166
141	1.38116866788506
142	1.43816388291354
143	1.49484345290782
144	1.55509134734998
145	1.61247113551153
146	1.67221414906693
147	1.73018299786212
148	1.78773456708292
149	1.84747768373945
150	1.90566890724493
151	1.96243511799643
152	2.01723620451916
153	2.07128081301935
154	2.1196615303293
155	2.17004126382578
156	2.22168100200731
157	2.26918488095451
158	2.3149049227886
159	2.35122630496996
160	2.38401079103349
161	2.4080918126833
162	2.42888839538849
163	2.44150131543567
164	2.45821262813443
165	2.46295015846316
166	2.46609767025826
167	2.457613764698
168	2.44825204023341
169	2.43600749510707
170	2.41274364598249
171	2.38931562891713
172	2.36191909652436
173	2.32936343463825
174	2.28984061483195
175	2.25161145395493
176	2.2032383329043
177	2.15360368613075
178	2.10492133571841
179	2.04898049519509
180	1.99227161358159
181	1.93398640886082
182	1.87971506192069
183	1.82528936111421
184	1.76998411889382
185	1.70767038615095
186	1.64858140917474
187	1.58833760999341
188	1.53466692676799
189	1.48159112864566
190	1.42783103423529
191	1.37539764649821
192	1.32464436203096
193	1.27335626750012
194	1.22438148416177
195	1.17923182958639
196	1.13296933849371
197	1.08890003272485
198	1.04676177619486
199	1.00451482075736
200	0.968268529711385
201	0.931437050417465
202	0.89790694183541
203	0.865860926512372
204	0.832614356813549
205	0.804445159097797
206	0.777213072788914
207	0.751000121171876
208	0.725618470746111
209	0.702000122386711
210	0.679465588159426
211	0.658146670165022
212	0.63899967720402
213	0.621089045685703
214	0.605113305208413
215	0.590190061903773
216	0.576298979370499
217	0.562237709148108
218	0.550240297337622
219	0.53848463232345
220	0.527659661095615
221	0.518234243316961
222	0.50964864804838
223	0.501688275421154
224	0.492572299222844
225	0.486437971898332
226	0.479150919307323
227	0.472482673426827
228	0.466778701670134
229	0.462021609981393
230	0.456998789825185
231	0.451417377237264
232	0.44659977673499
233	0.443479672477979
234	0.439285582976067
235	0.435043138683039
236	0.431822230327519
237	0.429253811454876
238	0.427198134136694
239	0.424851410304617
240	0.422671585108999
241	0.420921876015618
242	0.418600055942414
243	0.416678522553801
244	0.415094017646984
245	0.414771993215004
246	0.413600002824217
247	0.413219366299865
248	0.413063162261688
249	0.413724010594005
250	0.414173114777672
251	0.415019333574629
252	0.416786611575524
253	0.418779636176192
254	0.419658451762958
255	0.421233772852233
256	0.423887194372818
257	0.426492004383849
258	0.429268467305396
259	0.432643978851077
260	0.436599471135095
261	0.440754441541638
262	0.445023592372466
263	0.450359387005686
264	0.455642809029463
265	0.462354614092589
266	0.467569789894558
267	0.474127974583326
268	0.481482750367096
269	0.48918192438698
270	0.497446852073927
271	0.505955564392161
272	0.516042790343873
273	0.52518194233436
274	0.534962232439904
275	0.545353107062553
276	0.556031134105783
277	0.567740471451458
278	0.579644831535175
279	0.592631756200507
280	0.606682210351652
281	0.623656657199152
282	0.640659621887023
283	0.657953833838485
284	0.674016534437064
285	0.694033723474542
286	0.712745166814689
287	0.732890029604613
288	0.753264869895025
289	0.774417590765841
290	0.799248745803951
291	0.823239839226447
292	0.850117149280834
293	0.876208724254252
294	0.904229633403619
295	0.933545979764794
296	0.966880980835015
297	0.999002862143749
298	1.03361703298054
299	1.06675671017239
300	1.10133148353741
301	1.13856266562579
302	1.17354198260405
303	1.21014330076958
304	1.25340091047186
305	1.29472129856267
306	1.33450025536794
307	1.37558021401173
308	1.41848256804999
309	1.461414138915
310	1.50473708023426
311	1.54692249835992
312	1.58801350924484
313	1.63092863389732
314	1.67321020255935
315	1.71426801121488
316	1.75461204821854
317	1.79202996784649
318	1.82679821655105
319	1.85837678918432
320	1.89365616952179
321	1.92478661585692
322	1.95322929255632
323	1.98334353159043
324	2.00801073024335
325	2.0289480677751
326	2.04763952156498
327	2.06570344310203
328	2.07919141894434
329	2.08972228352175
330	2.09673479164658
331	2.10399776841247
332	2.10573882752224
333	2.10558838269279
334	2.09839604921942
335	2.08975326442368
336	2.07927232141706
337	2.06540945063294
338	2.04736692333468
339	2.03107276576897
340	2.00978569686798
341	1.98255283179281
342	1.95897888685695
343	1.92998116542107
344	1.89701006497717
345	1.8642249411159
346	1.82577995724243
347	1.79048622070877
348	1.75257205220726
349	1.71517343835015
350	1.67463584771812
351	1.63487032185967
352	1.59130902932594
353	1.55203648095457
354	1.51081313946082
355	1.47069693700466
356	1.42895356063202
357	1.38870869335595
358	1.34812184350917
359	1.30882303154837
360	1.27084451162084
361	1.23539666029234
362	1.20150917768786
363	1.16488752339319
364	1.13171746044554
365	1.09711553699847
366	1.0644357862259
367	1.03354714040096
368	1.00271999890615
369	0.972948612108561
370	0.945211527106706
371	0.921341674561356
372	0.89728789945998
373	0.874344328908748
374	0.848865852331888
375	0.826465602608108
376	0.803834548201883
377	0.784719222176624
378	0.765367497102335
379	0.746483043920804
380	0.730584185256069
381	0.713869883884652
382	0.698041498057474
383	0.682455879163748
384	0.667580590543722
385	0.653496901161149
386	0.641760756779264
387	0.63025854282874
388	0.619783174937769
389	0.61018758973997
390	0.600358974485432
391	0.590350320095991
392	0.581046991817125
393	0.571398559756514
394	0.562351821675138
395	0.555171675321638
396	0.549337173617849
397	0.544596900736709
398	0.539048456926486
399	0.532885319530468
400	0.528827574277469
401	0.523181500093983
402	0.518738659320155
403	0.514577858233846
404	0.512692806274694
405	0.508648956220128
406	0.505848396498372
407	0.504979039982718
408	0.503212723514726
409	0.502041392759337
410	0.500857383868966
411	0.498336221714554
412	0.499720265526983
413	0.500050326800497
414	0.500914426128038
415	0.501954370792828
416	0.502601994485777
417	0.502705689290581
418	0.503476633457501
419	0.504443428831432
420	0.507662346003334
421	0.510265197590259
422	0.51267364760635
423	0.515233564942352
424	0.519255461981795
425	0.523437448970383
426	0.529557544621189
427	0.534460510209135
428	0.538694396869764
429	0.544575391466925
430	0.550557440505678
431	0.558278235997155
432	0.567295230925496
433	0.573938583793999
434	0.580645417400813
435	0.589386423920581
436	0.59862414987875
437	0.608250918626509
438	0.618832602904823
439	0.630091279532802
440	0.642047719779964
441	0.654558383350107
442	0.66697686984551
443	0.682113510661196
444	0.695758336479589
445	0.711889130871303
446	0.726222224219946
447	0.742709450654806
448	0.760927902499885
449	0.778981934545584
450	0.79800115417175
451	0.816960079014212
452	0.836152778683889
453	0.855280756071491
454	0.874953997814557
455	0.898004237934933
456	0.918284452317989
457	0.939632246475414
458	0.96251455308021
459	0.987044266006829
460	1.01213774147511
461	1.03751625588179
462	1.06200557167857
463	1.08673925170225
464	1.11305328755296
465	1.13925562417498
466	1.16218547229599
467	1.18945135547489
468	1.21787917711328
469	1.24393984197432
470	1.2710575749415
471	1.2986602828142
472	1.32959385052957
473	1.35795379741673
474	1.38598642867479
475	1.41273257894048
476	1.43683283766994
477	1.46379524863102
478	1.49213307563403
479	1.51668604797159
480	1.54221094912463
481	1.56682396065888
482	1.59188372812671
483	1.61533581650631
484	1.64051928941295
485	1.65926292405066
486	1.67909536702174
487	1.69721536863049
488	1.71092307820336
489	1.72199692784521
490	1.73382056300356
491	1.74478997876294
492	1.75386112971433
493	1.75937764471278
494	1.7625998153356
495	1.76377102933801
496	1.7655921668459
497	1.76705832357788
498	1.76425125776004
499	1.75958535106356
500	1.75531537995335
501	1.74962374843555
502	1.73900503329612
503	1.72539136209622
504	1.71202129313738
505	1.69467203594814
506	1.67832350101404
507	1.65952102749406
508	1.64269146838753
509	1.62417825471498
510	1.60548712643051
511	1.58542191828496
512	1.56249764184928
513	1.53982657411519
514	1.51524274582123
515	1.49070106613879
516	1.46699987358967
517	1.44413062999335
518	1.41768742005018
519	1.39308215118958
520	1.36703865515768
521	1.34148911541315
522	1.31246833121672
523	1.28670765448457
524	1.26011091423677
525	1.23265808712551
526	1.20805619337314
527	1.18303726896169
528	1.16076650025684
529	1.13661681994136
530	1.11384555407867
531	1.08995773624117
532	1.0667002424529
533	1.04478523616007
534	1.02245786516251
535	0.99993347354626
536	0.979668832152323
537	0.960359006237058
538	0.938929882765519
539	0.921614782246028
540	0.903941806829941
541	0.887397442472921
542	0.870154745110843
543	0.853403185686319
544	0.836862038890426
545	0.82245025597359
546	0.808826862575506
547	0.795152645230784
548	0.782404024563538
549	0.768363546918839
550	0.756254625059839
551	0.744832869234453
552	0.734714911852387
553	0.723151204757447
554	0.711627714786002
555	0.701065791552684
556	0.691166256532494
557	0.681981343040397
558	0.673160355275281
559	0.667062058093328
560	0.659428740305165
561	0.652902277058301
562	0.644724164416735
563	0.638428892341294
564	0.633291903080493
565	0.629386744704457
566	0.624188467180496
567	0.61960267327105
568	0.615371244676753
569	0.611739677792494
570	0.609550549525124
571	0.606311661491192
572	0.604202662844162
573	0.600372285598965
574	0.599946241395294
575	0.599499884118684
576	0.598054934794016
577	0.597595828766906
578	0.596725817293266
579	0.597213969586709
580	0.596574051976054
581	0.595958641849312
582	0.598032697057051
583	0.600136751653894
584	0.601683849004042
585	0.603540817527057
586	0.605661794994244
587	0.607445350138172
588	0.612339181720324
589	0.61613716554715
590	0.619819561048662
591	0.622372641947195
592	0.626133689975514
593	0.630368768183616
594	0.637884544740268
595	0.644319152003593
596	0.651431101861538
597	0.659410261875325
598	0.668364393788513
599	0.676785044676085
600	0.688368666678927
601	0.697488996654811
602	0.707987064206454
603	0.718317607705421
604	0.729236101421897
605	0.740371141028824
606	0.752557231152816
607	0.76486288721615
608	0.779954986083658
609	0.79209500121653
610	0.804849707796216
611	0.82097109678307
612	0.838609336160556
613	0.855077804155292
614	0.871121041506335
615	0.885823010067882
616	0.899047715162944
617	0.915134500451719
618	0.930473226858938
619	0.948005489373901
620	0.966641792446328
621	0.983319654418137
622	1.00297158973842
623	1.02129390731038
624	1.0360933503412
625	1.05290472338003
626	1.07034536331162
627	1.0889844195831
628	1.10602643663417
629	1.12442225346422
630	1.14152755562271
631	1.16129054282545
632	1.17893860996383
633	1.19728985212344
634	1.21380992312429
635	1.23308195399617
636	1.25098165443572
637	1.27015602236795
638	1.28687756652348
639	1.30347847785807
640	1.31789899026914
641	1.33396250710675
642	1.3477011034232
643	1.36114445512365
644	1.37560364375759
645	1.39193603090883
646	1.40595701453932
647	1.41847119368621
648	1.42704703921465
649	1.43897849580345
650	1.44835869823071
651	1.45933711020507
652	1.46722688408563
653	1.47263024335685
654	1.47614849829331
655	1.48133182027073
656	1.48281231822759
657	1.48477194111213
658	1.48481831831072
659	1.48437209776615
660	1.48549191828161
661	1.48491459947848
662	1.48275836191011
663	1.47920074703822
664	1.47306522495735
665	1.46692792483301
666	1.45700326910235
667	1.44772701555403
668	1.43868676952721
669	1.43149891619528
670	1.42007468693769
671	1.40650714874803
672	1.39301081598538
673	1.38135677356752
674	1.36879317209832
675	1.3578423987132
676	1.34494645340123
677	1.33105379910452
678	1.31700368996315
679	1.30352353985942
680	1.29012092336715
681	1.27429839775837
682	1.25996684867043
683	1.24287254502481
684	1.22741137538759
685	1.21284908374802
686	1.19680313303928
687	1.18413012064935
688	1.16986775451513
689	1.15614542069622
690	1.14156501541069
691	1.12730123283935
692	1.11507848080869
693	1.10155169927191
694	1.08603522861978
695	1.0718566609847
696	1.05400399556082
697	1.03907257583906
698	1.02425800453439
699	1.0095994481751
700	0.996848391943996
701	0.983601287867216
702	0.969913799016271
703	0.954700714843524
704	0.944171836892186
705	0.932094128043203
706	0.920362600106709
707	0.908961784330371
708	0.896342634626586
709	0.884748921216783
710	0.872825168501284
711	0.86165396814421
712	0.850702171783907
713	0.839870415101589
714	0.829439553573855
715	0.819650302384644
716	0.810994316843913
717	0.804861709916639
718	0.79793465468826
719	0.791774845244435
720	0.785764831287928
721	0.779622493118738
722	0.77263377050069
723	0.767330885965834
724	0.761063785279277
725	0.753246848706852
726	0.745615088448709
727	0.739048859142424
728	0.734707553839346
729	0.731343872036485
730	0.728735895607695
731	0.72525014168303
732	0.722325438427149
733	0.720765390274747
734	0.717825421689607
735	0.716923948344871
736	0.714538912526095
737	0.712958645843149
738	0.711721887173046
739	0.709977086620269
740	0.70860758083267
741	0.707672897125301
742	0.706406019304046
743	0.706395454314057
744	0.706604399956354
745	0.708009319581029
746	0.710457894526346
747	0.712342382733537
748	0.714476803906826
749	0.716477670155469
750	0.719760850442491
751	0.720565355777965
752	0.72396820325187
753	0.725285144152546
754	0.729473295616162
755	0.735281358128534
756	0.739358211578406
757	0.745689298852494
758	0.75149588663955
759	0.75748324475935
760	0.764748033877729
761	0.771774067503823
762	0.779547150395742
763	0.786952264219009
764	0.794477348888341
765	0.802968810820576
766	0.812754287233154
767	0.819920977733101
768	0.831430535269048
769	0.841534664583883
770	0.852512337220214
771	0.862384018877667
772	0.874262253568621
773	0.884659781811563
774	0.895914427042167
775	0.90521795531686
776	0.915340313484898
777	0.924564025993459
778	0.936674875190035
779	0.947204855800078
780	0.957209841440238
781	0.967597842340566
782	0.980706879572105
783	0.993589219727367
784	1.00795612657573
785	1.02011696487608
786	1.03193113716034
787	1.04338735001368
788	1.05794928542101
789	1.06911999413518
790	1.08078805498297
791	1.0916002119863
792	1.1019550048199
793	1.11451244222408
794	1.12779540583655
795	1.14140724423955
796	1.15400351397191
797	1.16563063379842
798	1.17936602536691
799	1.19026386211816
800	1.20027381892798
801	1.2125611069844
802	1.22251434253412
803	1.23105648610163
804	1.23922095133371
805	1.24557603689289
806	1.25441311292551
807	1.26367462204909
808	1.27246181704762
809	1.278726946893
810	1.28771404397481
811	1.2954348117266
812	1.30093301636657
813	1.30467837131919
814	1.30816162025193
815	1.3100207715734
816	1.31348107204406
817	1.31391492086917
818	1.31634963707551
819	1.31661135587098
820	1.31701879339192
821	1.31808948013259
822	1.31471272524067
823	1.31373504311619
824	1.30965118130506
825	1.30624731904334
826	1.30218612061317
827	1.29637784595182
828	1.29128429240205
829	1.28496325215943
830	1.27721358872277
831	1.27032192293416
832	1.26173518015998
833	1.25518048827636
834	1.24853905389648
835	1.24049312326938
836	1.23170533091774
837	1.22152267511042
838	1.21485380006681
839	1.20537852932987
840	1.19593941972281
841	1.18444444484049
842	1.17428000250062
843	1.16569858322971
844	1.15540604411488
845	1.14802638412567
846	1.13808448074401
847	1.12881858197062
848	1.12172719594208
849	1.1131781368913
850	1.10401328157082
851	1.09589355075374
852	1.08430910135846
853	1.07407518091715
854	1.06475890027285
855	1.0555484097949
856	1.04565206200737
857	1.03748273853782
858	1.0266496605161
859	1.01667243041111
860	1.00753781313753
861	0.998734979083686
862	0.989756426516314
863	0.982823969427267
864	0.97467311556236
865	0.966477831964032
866	0.957374277618182
867	0.949272048966164
868	0.94282074702573
869	0.933038307466956
870	0.922860374545515
871	0.915205679742654
872	0.908944771575376
873	0.901876961861437
874	0.895477256830596
875	0.8884584401031
876	0.883323285143882
877	0.877244057837103
878	0.87167651090139
879	0.86809470121464
880	0.862251158047639
881	0.857813575578308
882	0.853412482470019
883	0.849337032566046
884	0.842501587830278
885	0.839789792285455
886	0.835846428680139
887	0.832432501604643
888	0.828893012546826
889	0.824942258495652
890	0.822761933711304
891	0.820053069710546
892	0.817493848389336
893	0.812051769332254
894	0.807799450817198
895	0.80670875848727
896	0.804321982339123
897	0.801453026413403
898	0.800397807455019
899	0.799389753213343
900	0.799029973079017
901	0.798586887724428
902	0.7989708847955
903	0.798010048072532
904	0.798987646881088
905	0.800019759967985
906	0.799179532750578
907	0.799602513335376
908	0.801560634344571
909	0.803034911426862
910	0.803967279748262
911	0.807711661928721
912	0.809704816368124
913	0.811632273184677
914	0.817285220920467
915	0.822568218876254
916	0.825248273500249
917	0.828288309244847
918	0.831713947150894
919	0.835293721287578
920	0.839607155651521
921	0.843457798301475
922	0.846835196105287
923	0.849142625723524
924	0.853358476226561
925	0.858152453813927
926	0.863504047469109
927	0.86786303550355
928	0.872416276686165
929	0.876949583846971
930	0.884137854522207
931	0.891875821511942
932	0.897407422050914
933	0.904651205890516
934	0.911019100016968
935	0.917037417224269
936	0.92425521461079
937	0.931099496492512
938	0.939272464030326
939	0.947600751028064
940	0.95563979114339
941	0.963623666010629
942	0.97012759523928
943	0.981848140422382
944	0.990196407335681
945	0.997521577771587
946	1.00546694333457
947	1.01385758695118
948	1.02426159060899
949	1.03434407759443
950	1.04117610914649
951	1.04786126657792
952	1.05525481188748
953	1.06270580793015
954	1.07276755244114
955	1.08159411623567
956	1.08824793374961
957	1.09581558492644
958	1.10446106754748
959	1.10981224063548
960	1.11720222700356
961	1.12214163903608
962	1.12754380989102
963	1.13338449560807
964	1.1353563543977
965	1.13988405962282
966	1.14792896689169
967	1.15238511101421
968	1.15650004661787
969	1.15699849071392
970	1.15965172434656
971	1.16461394621431
972	1.16716806736157
973	1.16867581455025
974	1.16922991347517
975	1.16803339430879
976	1.16842118853351
977	1.17040162455186
978	1.17167387962217
979	1.16832650545627
980	1.1683106554828
981	1.16805402733217
982	1.16843153496643
983	1.16701798119927
984	1.16487727353095
985	1.16169085683353
986	1.15971548790514
987	1.15571352240101
988	1.15098859126131
989	1.14788253979217
990	1.14471939169879
991	1.1354614871191
992	1.12442766197782
993	1.11525335354822
994	1.10660828950342
995	1.09700468835698
996	1.08849557771556
997	1.07945978908004
998	1.07020119575575
[truncated: 2 more rows]
