# Supplementary material for: The yeast ISW1b ATP-dependent chromatin remodeler is critical for nucleosome spacing and dinucleosome resolution
Source: Sci Rep. 2021 Feb 18;11:4195. doi: 10.1038/s41598-021-82842-9 (PMC7892562; doi:10.1038/s41598-021-82842-9)
Supplement: Supplementary file 2 — Supplementary Information 2. [file 41598_2021_82842_MOESM2_ESM.zip › Eriksson_Clark_Supplemental_Code/Output_Examples/Length_histogram.111P_1_WT_50U.csv]

Length	Counts
1	0
2	0
3	0
4	0
5	0
6	0
7	0
8	0
9	0
10	0
11	0
12	0
13	0
14	0
15	0
16	0
17	0
18	0
19	0
20	10
21	11
22	25
23	82
24	106
25	267
26	409
27	771
28	1226
29	1958
30	3046
31	4341
32	6138
33	8453
34	10878
35	13984
36	17276
37	20961
38	24254
39	28502
40	31198
41	33632
42	36679
43	38455
44	39541
45	41653
46	42495
47	44960
48	882
49	820
50	72333
51	85365
52	95472
53	98351
54	96265
55	88638
56	82226
57	77682
58	76207
59	74010
60	74460
61	72343
62	70713
63	68068
64	65944
65	63689
66	62810
67	62556
68	61897
69	63386
70	65853
71	68318
72	71757
73	71512
74	69195
75	66899
76	61447
77	56197
78	51871
79	48949
80	46975
81	46695
82	47722
83	48124
84	49003
85	49993
86	50296
87	51537
88	54899
89	61977
90	71288
91	80224
92	86138
93	91831
94	91574
95	89563
96	86566
97	80771
98	74278
99	71688
100	70699
101	73953
102	81646
103	91773
104	103611
105	116277
106	122380
107	120412
108	116643
109	106939
110	98589
111	92783
112	90450
113	92287
114	96790
115	99613
116	101349
117	100597
118	98676
119	97117
120	98488
121	107633
122	128210
123	162578
124	201742
125	238087
126	270955
127	292794
128	301621
129	296075
130	272459
131	240472
132	210068
133	188690
134	178228
135	174801
136	170667
137	166827
138	162459
139	158036
140	151077
141	146085
142	146630
143	164640
144	225031
145	339670
146	502815
147	683366
148	826383
149	883224
150	871965
151	777732
152	647727
153	531511
154	444168
155	388296
156	362793
157	343447
158	319659
159	294462
160	254785
161	209847
162	175623
163	147199
164	123787
165	112968
166	104356
167	95071
168	88360
169	79668
170	72956
171	67306
172	62648
173	57501
174	54073
175	49990
176	46050
177	43691
178	41110
179	39947
180	39146
181	38928
182	38293
183	38948
184	37915
185	36362
186	35298
187	33360
188	32337
189	31719
190	31206
191	30861
192	30814
193	30142
194	29631
195	28884
196	28082
197	26605
198	25999
199	25317
200	24699
201	25092
202	25153
203	25259
204	25722
205	26090
206	25820
207	25093
208	24072
209	22761
210	21795
211	20675
212	19697
213	19258
214	19166
215	18780
216	18662
217	18272
218	17547
219	16933
220	16101
221	15251
222	14638
223	14857
224	14976
225	15258
226	15429
227	15592
228	15821
229	15339
230	14703
231	14219
232	13626
233	13584
234	13437
235	13731
236	14458
237	14662
238	14880
239	15015
240	14399
241	13796
242	12929
243	13014
244	13099
245	13821
246	14464
247	14925
248	15226
249	15252
250	14790
251	14181
252	13578
253	13384
254	13084
255	13549
256	14269
257	14589
258	15216
259	14900
260	14643
261	14180
262	13412
263	13007
264	13131
265	13419
266	14228
267	16042
268	16989
269	18011
270	18286
271	18304
272	17297
273	16865
274	16315
275	15949
276	16399
277	17161
278	17778
279	18665
280	18603
281	17946
282	17140
283	15976
284	14996
285	15070
286	15006
287	15428
288	16292
289	17036
290	16869
291	16914
292	16155
293	16188
294	16115
295	16261
296	16296
297	16937
298	16801
299	16385
300	15987
301	14999
302	14623
303	14179
304	13688
305	13317
306	12891
307	11811
308	10627
309	10073
310	9311
311	8715
312	8534
313	8260
314	8052
315	7901
316	7410
317	7275
318	6806
319	6684
320	6174
321	6040
322	5816
323	5698
324	5744
325	5732
326	5855
327	5810
328	5639
329	5332
330	5087
331	4870
332	4527
333	4358
334	4203
335	4240
336	4246
337	4120
338	4056
339	3959
340	3710
341	3567
342	3364
343	3192
344	3069
345	3039
346	2889
347	2864
348	2783
349	2688
350	2628
351	2551
352	2416
353	2312
354	2356
355	2195
356	2163
357	2113
358	2215
359	2072
360	2077
361	1978
362	1914
363	1935
364	1824
365	1843
366	1835
367	1772
368	1816
369	1793
370	1769
371	1768
372	1744
373	1640
374	1621
375	1665
376	1561
377	1614
378	1659
379	1564
380	1657
381	1647
382	1587
383	1626
384	1472
385	1589
386	1461
387	1602
388	1534
389	1650
390	1608
391	1502
392	1469
393	1473
394	1357
395	1392
396	1455
397	1421
398	1387
399	1447
400	1440
401	1438
402	1386
403	1369
404	1365
405	1269
406	1324
407	1363
408	1325
409	1376
410	1341
411	1376
412	1273
413	1273
414	1275
415	1273
416	1254
417	1310
418	1316
419	1230
420	1299
421	1315
422	1139
423	1136
424	1148
425	1138
426	1146
427	1105
428	1087
429	1099
430	1062
431	1010
432	1043
433	1007
434	932
435	947
436	972
437	946
438	912
439	937
440	884
441	862
442	875
443	841
444	783
445	793
446	828
447	780
448	781
449	727
450	759
451	675
452	671
453	660
454	688
455	672
456	617
457	680
458	603
459	608
460	608
461	581
462	552
463	567
464	566
465	542
466	557
467	485
468	500
469	505
470	483
471	452
472	490
473	522
474	426
475	488
476	464
477	444
478	412
479	428
480	411
481	407
482	343
483	390
484	391
485	382
486	405
487	366
488	340
489	338
490	308
491	311
492	306
493	301
494	306
495	314
496	299
497	281
498	314
499	270
500	249
501	249
502	286
503	246
504	233
505	285
506	243
507	234
508	267
509	215
510	237
511	245
512	213
513	233
514	223
515	201
516	202
517	205
518	199
519	206
520	206
521	182
522	187
523	174
524	193
525	204
526	218
527	177
528	191
529	189
530	206
531	182
532	210
533	233
534	230
535	209
536	178
537	156
538	156
539	177
540	147
541	181
542	160
543	181
544	156
545	157
546	121
547	165
548	140
549	137
550	139
551	149
552	160
553	154
554	164
555	158
556	189
557	131
558	137
559	124
560	151
561	119
562	114
563	134
564	111
565	145
566	115
567	105
568	146
569	89
570	101
571	112
572	118
573	103
574	96
575	108
576	101
577	98
578	79
579	98
580	97
581	106
582	90
583	96
584	86
585	90
586	89
587	72
588	89
589	91
590	76
591	88
592	85
593	69
594	82
595	79
596	82
597	81
598	105
599	58
600	60
601	61
602	61
603	62
604	75
605	63
606	61
607	71
608	65
609	65
610	68
611	47
612	53
613	68
614	47
615	57
616	69
617	67
618	55
619	50
620	61
621	55
622	50
623	51
624	68
625	74
626	48
627	44
628	59
629	57
630	48
631	41
632	49
633	56
634	56
635	55
636	63
637	48
638	45
639	55
640	39
641	44
642	44
643	43
644	34
645	40
646	33
647	42
648	49
649	50
650	44
651	48
652	48
653	46
654	49
655	42
656	40
657	53
658	28
659	38
660	38
661	39
662	47
663	56
664	64
665	73
666	72
667	53
668	55
669	82
670	70
671	55
672	41
673	48
674	46
675	41
676	42
677	51
678	38
679	33
680	44
681	43
682	41
683	43
684	36
685	39
686	46
687	60
688	96
689	131
690	100
691	122
692	150
693	71
694	100
695	118
696	87
697	94
698	102
699	75
700	111
701	76
702	86
703	114
704	68
705	55
706	68
707	114
708	41
709	38
710	39
711	31
712	49
713	28
714	32
715	34
716	29
717	34
718	31
719	31
720	44
721	38
722	38
723	48
724	57
725	56
726	67
727	44
728	30
729	29
730	31
731	25
732	28
733	23
734	29
735	28
736	23
737	17
738	30
739	25
740	28
741	19
742	26
743	11
744	17
745	22
746	20
747	19
748	11
749	7
750	14
751	15
752	10
753	13
754	17
755	9
756	13
757	12
758	10
759	7
760	13
761	12
762	14
763	15
764	18
765	11
766	11
767	11
768	17
769	16
770	13
771	11
772	20
773	21
774	11
775	16
776	12
777	22
778	12
779	17
780	19
781	18
782	13
783	10
784	13
785	6
786	11
787	7
788	10
789	10
790	16
791	6
792	12
793	16
794	7
795	7
796	12
797	11
798	11
799	19
800	10
801	18
802	21
803	10
804	20
805	23
806	23
807	18
808	15
809	16
810	22
811	15
812	7
813	10
814	13
815	20
816	8
817	17
818	10
819	17
820	18
821	26
822	41
823	34
824	37
825	46
826	34
827	39
828	29
829	33
830	16
831	18
832	20
833	19
834	22
835	25
836	11
837	19
838	18
839	11
840	15
841	9
842	12
843	5
844	10
845	17
846	12
847	15
848	7
849	8
850	12
851	7
852	11
853	7
854	13
855	11
856	11
857	15
858	11
859	11
860	11
861	5
862	10
863	9
864	8
865	13
866	8
867	17
868	14
869	13
870	8
871	9
872	10
873	11
874	9
875	3
876	6
877	18
878	11
879	8
880	12
881	7
882	13
883	14
884	6
885	15
886	14
887	11
888	14
889	25
890	21
891	17
892	30
893	18
894	17
895	31
896	23
897	21
898	29
899	11
900	12
901	25
902	7
903	16
904	13
905	20
906	11
907	9
908	12
909	13
910	13
911	17
912	21
913	9
914	13
915	20
916	22
917	29
918	45
919	27
920	15
921	19
922	13
923	22
924	14
925	22
926	8
927	15
928	17
929	8
930	4
931	6
932	5
933	8
934	7
935	6
936	9
937	9
938	8
939	7
940	8
941	5
942	10
943	8
944	2
945	10
946	5
947	7
948	5
949	5
950	6
951	8
952	2
953	4
954	6
955	14
956	7
957	3
958	10
959	9
960	15
961	13
962	9
963	2
964	6
965	4
966	5
967	8
968	5
969	8
970	3
971	2
972	6
973	6
974	3
975	4
976	6
977	4
978	3
979	2
980	3
981	0
982	1
983	3
984	5
985	4
986	3
987	6
988	7
989	5
990	2
991	2
992	2
993	9
994	4
995	3
996	4
997	6
998	0
999	3
1000	4
