# Supplementary material for: The yeast ISW1b ATP-dependent chromatin remodeler is critical for nucleosome spacing and dinucleosome resolution
Source: Sci Rep. 2021 Feb 18;11:4195. doi: 10.1038/s41598-021-82842-9 (PMC7892562; doi:10.1038/s41598-021-82842-9)
Supplement: Supplementary file 2 — Supplementary Information 2. [file 41598_2021_82842_MOESM2_ESM.zip › Eriksson_Clark_Supplemental_Code/Output_Examples/Avg_Occ_Plus1.111P_1_WT_50U.120_180.csv]

Position	Average
-1000	1.00882380974025
-999	1.0089933349334
-998	1.00958970380601
-997	1.01032582333638
-996	1.01057797371781
-995	1.01065510942629
-994	1.01106044501981
-993	1.01194587285326
-992	1.01224602673342
-991	1.01319622393677
-990	1.01371149600997
-989	1.01429006823813
-988	1.0143758761494
-987	1.01462381104277
-986	1.01474073343082
-985	1.01445240426094
-984	1.01489482575065
-983	1.01557057073301
-982	1.0160670480852
-981	1.01638281349832
-980	1.01642095275598
-979	1.01672524093443
-978	1.01778734369071
-977	1.01821853990362
-976	1.01823399596818
-975	1.01873369547133
-974	1.01936116028904
-973	1.01961030304832
-972	1.019475851085
-971	1.01968064223558
-970	1.01986928250219
-969	1.0202229278999
-968	1.02036341011686
-967	1.02111875172369
-966	1.02065132915414
-965	1.02104334811345
-964	1.02027631622341
-963	1.02028807104531
-962	1.02027128367573
-961	1.02061472051364
-960	1.02082054071967
-959	1.02111625695484
-958	1.02122569808675
-957	1.02159203701446
-956	1.02151743896046
-955	1.02138900144494
-954	1.02116631233839
-953	1.02150844136659
-952	1.02137872290978
-951	1.02146528565937
-950	1.02131443844549
-949	1.02119886831539
-948	1.02140355220635
-947	1.0206969797585
-946	1.02035379858529
-945	1.01998343404482
-944	1.01939072841215
-943	1.01953840026569
-942	1.01910382625109
-941	1.0183077226117
-940	1.01785487421095
-939	1.01719656737562
-938	1.01672951343554
-937	1.01663192604477
-936	1.01569137954102
-935	1.01520397341554
-934	1.014633271148
-933	1.01419007734449
-932	1.01432015413558
-931	1.01362070496228
-930	1.01288558920856
-929	1.01229360220426
-928	1.01187480848406
-927	1.01135738602644
-926	1.01121753129454
-925	1.01004491141128
-924	1.01025058490466
-923	1.00977036788908
-922	1.00934338355925
-921	1.00870487200492
-920	1.00810431419365
-919	1.00793245742856
-918	1.00754744830241
-917	1.00687499106025
-916	1.00709323786197
-915	1.00652652922103
-914	1.00606362069806
-913	1.00582785316115
-912	1.00474600445788
-911	1.00376710959947
-910	1.00303301418071
-909	1.00248239849237
-908	1.00137579659664
-907	1.00084258709984
-906	1.00030115492745
-905	0.999887898302829
-904	0.999240099912546
-903	0.99892885529501
-902	0.998508238536105
-901	0.998368344955476
-900	0.99802707212677
-899	0.997881962271014
-898	0.997571506559199
-897	0.997704897173046
-896	0.997510918538956
-895	0.99664958201663
-894	0.996206892902815
-893	0.99541810448059
-892	0.995502186679916
-891	0.994919026417516
-890	0.994148478360738
-889	0.994416386266864
-888	0.993770643263145
-887	0.993861186871216
-886	0.993334570035501
-885	0.99345921006076
-884	0.993273874160177
-883	0.993560277531758
-882	0.993075763097084
-881	0.992718715725626
-880	0.992152928098491
-879	0.991882274032927
-878	0.992318907444039
-877	0.992434081086783
-876	0.991643071678266
-875	0.991452997338356
-874	0.992161095380182
-873	0.99228579403452
-872	0.992111807931762
-871	0.992616439579378
-870	0.993493508019848
-869	0.993264359880114
-868	0.99359559386885
-867	0.993525254914258
-866	0.993222805520492
-865	0.994004127383341
-864	0.995576099798581
-863	0.995550712408758
-862	0.995989942075672
-861	0.995662085241771
-860	0.996293646657709
-859	0.997334227625934
-858	0.998196471870342
-857	0.998001673439398
-856	0.998447446009227
-855	0.999402740486155
-854	1.00043306282875
-853	1.00109442020464
-852	1.00220194433129
-851	1.00237122034967
-850	1.00305849529414
-849	1.00383781123959
-848	1.00451403541133
-847	1.00504872713938
-846	1.00592719541798
-845	1.00552076551953
-844	1.00542071441674
-843	1.00606735505635
-842	1.0070719914206
-841	1.00799426057746
-840	1.00996756990255
-839	1.01067481336123
-838	1.01096362439332
-837	1.01201330999267
-836	1.0122001174348
-835	1.01304709077849
-834	1.01392538391269
-833	1.01419448669151
-832	1.01444381634295
-831	1.01560443844287
-830	1.0162842272503
-829	1.01701570797131
-828	1.0168407810189
-827	1.01755878402821
-826	1.01838173404167
-825	1.01963570395424
-824	1.02021054439355
-823	1.02098379178414
-822	1.0208070845492
-821	1.02120545055253
-820	1.02200404583362
-819	1.02297452275349
-818	1.0233159104019
-817	1.0242002600353
-816	1.02480827436373
-815	1.02535562362235
-814	1.02610935850015
-813	1.02669814680628
-812	1.02683535637069
-811	1.02727877736835
-810	1.02815737975526
-809	1.0289302410456
-808	1.02981362730388
-807	1.03006204797826
-806	1.0305903620371
-805	1.03142645121607
-804	1.03129832977278
-803	1.03178307551488
-802	1.03243656721707
-801	1.03255374636469
-800	1.03288121058429
-799	1.03319366062058
-798	1.03292522899247
-797	1.03325978582299
-796	1.03330478614902
-795	1.03356530602606
-794	1.0334110035222
-793	1.03340888385445
-792	1.03402084503212
-791	1.03338652319095
-790	1.03303809044668
-789	1.03266584120775
-788	1.03264928770179
-787	1.03282651073031
-786	1.03273217064209
-785	1.03285667111701
-784	1.03245564934879
-783	1.0318442066049
-782	1.0312190787952
-781	1.03104632088663
-780	1.03047841338041
-779	1.02994314678381
-778	1.02961766553482
-777	1.02957464170546
-776	1.02889405811074
-775	1.02797748321963
-774	1.02741463270419
-773	1.02672313998964
-772	1.02693380836658
-771	1.02629945872878
-770	1.02568943324617
-769	1.02467552436207
-768	1.02405879327748
-767	1.02327870975787
-766	1.02255091473435
-765	1.02132242389703
-764	1.02033703846735
-763	1.01922540786046
-762	1.0182634738952
-761	1.01729410858113
-760	1.01657523432959
-759	1.01591565736289
-758	1.01525508350332
-757	1.01427640610815
-756	1.01314777677273
-755	1.01171703730099
-754	1.01058393102074
-753	1.00957517545268
-752	1.00907925995584
-751	1.00773035176775
-750	1.00697167111867
-749	1.00584224106987
-748	1.00435813119728
-747	1.00328966942695
-746	1.00174190292705
-745	1.00107633248622
-744	1.00045840595856
-743	0.998714900096848
-742	0.998074599682183
-741	0.996883996544928
-740	0.995750281918486
-739	0.99477650154869
-738	0.993591271770762
-737	0.99239079461744
-736	0.991623340287957
-735	0.990026190358562
-734	0.989081942704001
-733	0.988171840891001
-732	0.986709256310157
-731	0.985741571772544
-730	0.984884432001768
-729	0.984331629033097
-728	0.983185040849244
-727	0.982463207450405
-726	0.981136751344804
-725	0.980888497967565
-724	0.97960709086841
-723	0.978814668596064
-722	0.978588897045446
-721	0.977518232651434
-720	0.977280733801556
-719	0.976760559027832
-718	0.976403268651525
-717	0.976363643174642
-716	0.976064933492423
-715	0.975676645607066
-714	0.975408691462212
-713	0.974871616922723
-712	0.974278830304649
-711	0.974079557786265
-710	0.974890366007072
-709	0.974797272562576
-708	0.975023605487492
-707	0.975548520097594
-706	0.975932572776935
-705	0.975850546114455
-704	0.975893943460386
-703	0.975525905110103
-702	0.976019938011504
-701	0.976303536365286
-700	0.976464019804049
-699	0.976623271205619
-698	0.977055003763471
-697	0.976405612209438
-696	0.977135718488905
-695	0.977105584410975
-694	0.977530710741982
-693	0.977623541185481
-692	0.978442924777903
-691	0.97846602762509
-690	0.97860710185556
-689	0.978851970058454
-688	0.979066040155196
-687	0.979900897934425
-686	0.980477292366018
-685	0.981902248869231
-684	0.98255816887119
-683	0.983090589943295
-682	0.983222569481046
-681	0.984094219481196
-680	0.985783102270888
-679	0.986074280163991
-678	0.98682492918053
-677	0.986671998318426
-676	0.987093770439965
-675	0.98738455661325
-674	0.987860213672221
-673	0.988767510213656
-672	0.989389030801993
-671	0.989710557606856
-670	0.9905013162093
-669	0.991401570905438
-668	0.992539165540565
-667	0.993456135866236
-666	0.994556996946746
-665	0.995342204824359
-664	0.995868712560436
-663	0.996633345844081
-662	0.997303676762386
-661	0.998551614312977
-660	0.999743246280557
-659	1.00076875413705
-658	1.00171089524217
-657	1.00203348889752
-656	1.00254270162381
-655	1.00361035012949
-654	1.00470080435678
-653	1.00532165751789
-652	1.0058726757697
-651	1.00607877928266
-650	1.00726886012181
-649	1.00792632993189
-648	1.00897413686807
-647	1.00952851966538
-646	1.01049077178178
-645	1.01128682688209
-644	1.01191521869405
-643	1.0122689717997
-642	1.01244683294899
-641	1.0129904554342
-640	1.01342668672863
-639	1.0135885139479
-638	1.01366555747299
-637	1.01398461892422
-636	1.01371770758186
-635	1.01407276240016
-634	1.01431402887338
-633	1.01429909481779
-632	1.01499700322754
-631	1.01494514317991
-630	1.01511378007246
-629	1.01491832252142
-628	1.01504725271073
-627	1.01554688370673
-626	1.01575261208783
-625	1.01630322538124
-624	1.01640019325654
-623	1.0170006021876
-622	1.0166015789672
-621	1.01613061233442
-620	1.01592984168822
-619	1.01548396379563
-618	1.01459840786763
-617	1.01492556335892
-616	1.01451013116165
-615	1.01421889892366
-614	1.01348546137007
-613	1.01320239604255
-612	1.01296908384357
-611	1.01266032121282
-610	1.01224864602365
-609	1.01128012938785
-608	1.01060432650967
-607	1.01004975841141
-606	1.00917370705404
-605	1.00844617767415
-604	1.00820025393775
-603	1.0074210716623
-602	1.00669889299587
-601	1.00598573582355
-600	1.00523128561237
-599	1.00417045100471
-598	1.00357512972828
-597	1.00266501016646
-596	1.00166432345867
-595	1.00044132434964
-594	0.999411567158364
-593	0.998302341688705
-592	0.996741090292138
-591	0.995203613717249
-590	0.993353462217832
-589	0.991828878804249
-588	0.990528441589754
-587	0.988643439341499
-586	0.987676118326345
-585	0.985775413731448
-584	0.983784660300932
-583	0.982248276941157
-582	0.980937858158892
-581	0.979071835499065
-580	0.97783392358812
-579	0.977211140354493
-578	0.975634190257467
-577	0.974208330049753
-576	0.972343809186153
-575	0.970537664096773
-574	0.968927295147513
-573	0.96721692767067
-572	0.965938766467007
-571	0.964382601202716
-570	0.963221739473691
-569	0.961502800156457
-568	0.960082475283305
-567	0.959421347083475
-566	0.958231392155314
-565	0.957169195013974
-564	0.956027003439844
-563	0.953978691010071
-562	0.951692235748479
-561	0.94975562337095
-560	0.948134072209306
-559	0.946402050196269
-558	0.944406689672835
-557	0.94236443633132
-556	0.940360662801676
-555	0.939228401275779
-554	0.938021654597791
-553	0.936476117665672
-552	0.935023266521441
-551	0.933371360675768
-550	0.932206987469852
-549	0.931342375061537
-548	0.930894189385312
-547	0.930337868633705
-546	0.929827397370943
-545	0.928750387980089
-544	0.928269331947531
-543	0.927672792418698
-542	0.926879821477062
-541	0.926351696180102
-540	0.926090361232377
-539	0.925933933751232
-538	0.925425751443455
-537	0.924730150782307
-536	0.924207473115281
-535	0.923635277300297
-534	0.923898695668315
-533	0.92364448398151
-532	0.923973234738074
-531	0.924272525905594
-530	0.924947174888469
-529	0.925132753109306
-528	0.925348506278575
-527	0.925716766528223
-526	0.926767281941307
-525	0.927666223356395
-524	0.92854941933199
-523	0.92970610410897
-522	0.93060812527563
-521	0.932931170044961
-520	0.933436810379241
-519	0.933917119560989
-518	0.934412370546166
-517	0.936346015497776
-516	0.937194952007639
-515	0.938471377952454
-514	0.938959767250928
-513	0.93969233198849
-512	0.940522797911287
-511	0.9413270208756
-510	0.942444589653237
-509	0.942981258237225
-508	0.944286396052062
-507	0.945747032257622
-506	0.94632536351481
-505	0.947568951046389
-504	0.949175501889614
-503	0.950632595422339
-502	0.951817893258269
-501	0.953087791980741
-500	0.954557880023525
-499	0.955017267639334
-498	0.956307746266178
-497	0.958029586092031
-496	0.959445755042947
-495	0.959879015279338
-494	0.961803181132409
-493	0.963615457291901
-492	0.96533654741331
-491	0.96661658459693
-490	0.967170610440408
-489	0.968093270123435
-488	0.968808069793692
-487	0.970150736500124
-486	0.971133292429475
-485	0.972139019841129
-484	0.972734776886559
-483	0.973826517371858
-482	0.974389617589414
-481	0.975200847143238
-480	0.975855897479454
-479	0.976841370605832
-478	0.977825444216661
-477	0.97870777809265
-476	0.979629329335656
-475	0.98066776850834
-474	0.981139754906955
-473	0.981979253841746
-472	0.982917834947312
-471	0.983759715835487
-470	0.984619344273119
-469	0.985459719926869
-468	0.985955266932297
-467	0.985947739083403
-466	0.986418431709746
-465	0.986872021783735
-464	0.987207837980774
-463	0.987932551870382
-462	0.988522265005344
-461	0.988207252071334
-460	0.988307254468737
-459	0.988689435926578
-458	0.9894173822664
-457	0.991005736165194
-456	0.99118363386361
-455	0.991051589581481
-454	0.991213124714536
-453	0.991264973033709
-452	0.991031204343317
-451	0.990630820481711
-450	0.99036295309487
-449	0.989933982041486
-448	0.989193019728799
-447	0.989010200021506
-446	0.988472584548685
-445	0.987993215148715
-444	0.987730483334731
-443	0.987238221197381
-442	0.986706932316978
-441	0.986132175954464
-440	0.985747575844394
-439	0.983991032865796
-438	0.983364340679297
-437	0.982927236374135
-436	0.982428375873581
-435	0.981807697427275
-434	0.981012978778205
-433	0.979597544045814
-432	0.978897951962365
-431	0.979746232220075
-430	0.978833969985275
-429	0.977557252679025
-428	0.976192077156128
-427	0.975157373788455
-426	0.973631127648965
-425	0.972371868885042
-424	0.971192923345952
-423	0.969793216368766
-422	0.9683270204595
-421	0.96629483072721
-420	0.964471828852061
-419	0.96282697026961
-418	0.960987864488702
-417	0.95920134142075
-416	0.95734344237503
-415	0.955404063671018
-414	0.953621656257072
-413	0.951335992279152
-412	0.94929944441557
-411	0.94720779343614
-410	0.94496196912065
-409	0.942489212308076
-408	0.941046838024492
-407	0.938663702068664
-406	0.936195606517952
-405	0.934261326432042
-404	0.931815031110317
-403	0.92962790962039
-402	0.927597104019962
-401	0.925636177128584
-400	0.923716611025615
-399	0.921033799114352
-398	0.919028051728705
-397	0.916797928770506
-396	0.914788555069586
-395	0.912145925393292
-394	0.909150798162062
-393	0.906641724221971
-392	0.904334411604796
-391	0.901641343078764
-390	0.899801965831786
-389	0.897333347741477
-388	0.895009538665715
-387	0.892714908212523
-386	0.890056050732987
-385	0.888029880499699
-384	0.886100390999863
-383	0.884249089432491
-382	0.881864421223316
-381	0.880138052240525
-380	0.878804511995829
-379	0.876663077386241
-378	0.875025284747811
-377	0.873725272100817
-376	0.872485401969563
-375	0.870427773815686
-374	0.868759360405354
-373	0.868322007537393
-372	0.867202380207744
-371	0.866498359611863
-370	0.865573924929208
-369	0.865358480101585
-368	0.864564850144261
-367	0.864116863386854
-366	0.863860317345692
-365	0.862854782597892
-364	0.862694932599748
-363	0.861961231045184
-362	0.86221657385605
-361	0.861267604039672
-360	0.860572956512781
-359	0.861551429534271
-358	0.861246806665016
-357	0.861296997496459
-356	0.861998455712549
-355	0.86261775836216
-354	0.863550369514626
-353	0.864386587271224
-352	0.864735836063974
-351	0.865651211013755
-350	0.866947206079204
-349	0.867849433962238
-348	0.868932613656498
-347	0.869325657231783
-346	0.869567692447908
-345	0.869879687178556
-344	0.870525756572603
-343	0.871069061603376
-342	0.872299628157236
-341	0.87394348957745
-340	0.876172234502709
-339	0.877363120470101
-338	0.878638026190247
-337	0.87960455026725
-336	0.880257604278912
-335	0.881408733897974
-334	0.882304946571962
-333	0.883429560187255
-332	0.884259682387566
-331	0.884972460303988
-330	0.886556244250893
-329	0.887881817825915
-328	0.889387576655514
-327	0.89064160594774
-326	0.891885746698529
-325	0.893428608802486
-324	0.894314590174132
-323	0.895136576319215
-322	0.896121512437218
-321	0.89705598958758
-320	0.897327399397123
-319	0.898513587967678
-318	0.899591695968043
-317	0.89996423416599
-316	0.900877057659209
-315	0.901571015766971
-314	0.901870944474848
-313	0.902220579113031
-312	0.902607597492148
-311	0.903290431012259
-310	0.9037167699526
-309	0.904131100529428
-308	0.904730733193418
-307	0.905701076623459
-306	0.906220091751154
-305	0.906336957656718
-304	0.906637368468689
-303	0.906889240751428
-302	0.906716806536438
-301	0.907182978130099
-300	0.907654335805335
-299	0.907682050470066
-298	0.907881865481356
-297	0.907460020023142
-296	0.907198783832336
-295	0.90733853115883
-294	0.907180854904504
-293	0.907361582521523
-292	0.907094350582562
-291	0.906836301682175
-290	0.906761221200457
-289	0.905548592924658
-288	0.905048191687658
-287	0.905623398537524
-286	0.905529770189859
-285	0.905161724754666
-284	0.906094448090741
-283	0.905861866583276
-282	0.905456126294258
-281	0.905646129918354
-280	0.90534645823545
-279	0.904506291410229
-278	0.903695945104112
-277	0.902218226352616
-276	0.901987573288739
-275	0.90134670896802
-274	0.900453519510975
-273	0.900093896446909
-272	0.899859849738948
-271	0.899065659866852
-270	0.898421281131815
-269	0.896240770322028
-268	0.894826247055613
-267	0.893546242026683
-266	0.892813287183226
-265	0.89124622584576
-264	0.890358358063632
-263	0.889665783120056
-262	0.887948445385087
-261	0.887008023248728
-260	0.885859608924942
-259	0.884182047557554
-258	0.882714387112319
-257	0.880714861070532
-256	0.879753100514486
-255	0.877782758755875
-254	0.876886887605834
-253	0.874814229676853
-252	0.87227110813416
-251	0.86997155775516
-250	0.867621773588092
-249	0.865274313850423
-248	0.862596570938865
-247	0.860059067719124
-246	0.857270471408492
-245	0.854840209639572
-244	0.852310170466168
-243	0.849306420400581
-242	0.846158961952148
-241	0.843293971132328
-240	0.841123858941322
-239	0.837307649296117
-238	0.833926986812373
-237	0.82980599360456
-236	0.82610241721594
-235	0.822109084954989
-234	0.817979596104027
-233	0.813833780312141
-232	0.809658375646701
-231	0.805300217556899
-230	0.800821382877504
-229	0.796363826828462
-228	0.790767842217457
-227	0.785596061529305
-226	0.780549169595963
-225	0.775451667668825
-224	0.769813382501894
-223	0.764353894738595
-222	0.758432309997824
-221	0.752842917226299
-220	0.746741874326144
-219	0.740247715749695
-218	0.733793344508031
-217	0.728075746418527
-216	0.72184819310234
-215	0.715765710442653
-214	0.709365123750737
-213	0.702689897056587
-212	0.696198218393717
-211	0.68996797459227
-210	0.684195920381387
-209	0.678339641375765
-208	0.671455602831084
-207	0.665250219447894
-206	0.658416197434172
-205	0.651815008438924
-204	0.645675763163208
-203	0.640080634353969
-202	0.633745297083087
-201	0.62731298612068
-200	0.620356849324766
-199	0.613314078416095
-198	0.606308644645595
-197	0.600221501211456
-196	0.594143964220838
-195	0.587961655103346
-194	0.582818902449212
-193	0.576381889266544
-192	0.570577896449964
-191	0.564539367189704
-190	0.55899836132832
-189	0.552691628495852
-188	0.547174250804072
-187	0.541748122640921
-186	0.536178322882675
-185	0.530577195523673
-184	0.525602083430969
-183	0.52066354553142
-182	0.515331184112921
-181	0.510390166929167
-180	0.504747798089996
-179	0.499307848592421
-178	0.494671517964825
-177	0.490087388709539
-176	0.485285351306016
-175	0.480820189840208
-174	0.476551469137842
-173	0.472328455142354
-172	0.468246799632895
-171	0.464257306507616
-170	0.460327733284732
-169	0.456333540480944
-168	0.452365639336942
-167	0.448849355231306
-166	0.44484333934014
-165	0.441520958221656
-164	0.438365779438462
-163	0.435437531013856
-162	0.432252404996364
-161	0.428769358006455
-160	0.425768955207991
-159	0.422733946000989
-158	0.420344436881113
-157	0.417786166044954
-156	0.415150681733568
-155	0.412817113907643
-154	0.410647024894021
-153	0.408431047094211
-152	0.406097497398701
-151	0.404243588073078
-150	0.402395277275287
-149	0.400328194768402
-148	0.398358509393351
-147	0.396674305369114
-146	0.394811741368307
-145	0.393265929235374
-144	0.391851510746777
-143	0.390336033132596
-142	0.389189316660803
-141	0.387758918554386
-140	0.386579312758547
-139	0.385709745894861
-138	0.384667457743763
-137	0.383444134687804
-136	0.38228792232115
-135	0.381285506321517
-134	0.380193899339963
-133	0.379422864397292
-132	0.378680609759736
-131	0.377931919629779
-130	0.377390411207514
-129	0.376551016412656
-128	0.376015870481901
-127	0.375651078886516
-126	0.375436101374536
-125	0.375058881388278
-124	0.374710985388119
-123	0.374904591453871
-122	0.375301139652145
-121	0.375282717929729
-120	0.376036667976946
-119	0.376854783547451
-118	0.378009040852781
-117	0.37902769690173
-116	0.380519044010821
-115	0.381596618187998
-114	0.382980722487682
-113	0.38483972815656
-112	0.385822286099143
-111	0.387724494597384
-110	0.390090074631975
-109	0.393309337484833
-108	0.396766460655727
-107	0.400402535208615
-106	0.404650147224705
-105	0.407804569617255
-104	0.412494906507854
-103	0.415830933163616
-102	0.421158325744671
-101	0.426708330314668
-100	0.432736340438236
-99	0.439196369069711
-98	0.446346437018163
-97	0.452320761005668
-96	0.459997434980554
-95	0.468303628111473
-94	0.47721619091009
-93	0.486263657008389
-92	0.496089313568425
-91	0.506760124550008
-90	0.518931767050925
-89	0.530938427046634
-88	0.543058891955259
-87	0.555894858797756
-86	0.569702221393207
-85	0.584579652046394
-84	0.599197034190482
-83	0.614138702183099
-82	0.62992192044917
-81	0.646586869208619
-80	0.663413241470471
-79	0.680652119483204
-78	0.697353814160425
-77	0.715576599806843
-76	0.732625326538722
-75	0.749801445914017
-74	0.766471728416635
-73	0.783687271601142
-72	0.798745640488501
-71	0.815188992080923
-70	0.830506692553075
-69	0.846061769055342
-68	0.860632260035721
-67	0.87539085681337
-66	0.889342875020087
-65	0.902483519864845
-64	0.915351704623611
-63	0.927538384779489
-62	0.938359468740109
-61	0.94996496303506
-60	0.96129989904348
-59	0.971023067191577
-58	0.980351726897173
-57	0.989573606602964
-56	0.99783958801461
-55	1.00564028393381
-54	1.01313169377073
-53	1.02071090592863
-52	1.02758371004256
-51	1.03455290706125
-50	1.04039953167495
-49	1.04615147736183
-48	1.05194554986995
-47	1.05721970257701
-46	1.06234137404068
-45	1.06710788390761
-44	1.07149490737834
-43	1.07532660490717
-42	1.07879185559153
-41	1.0822987194957
-40	1.08545020820195
-39	1.08873590606092
-38	1.09187315024793
-37	1.09484652567774
-36	1.09761141975136
-35	1.10037058809897
-34	1.10289734984806
-33	1.10508636956123
-32	1.10708518114583
-31	1.10891200635886
-30	1.11080907388398
-29	1.11260843665067
-28	1.11419081068562
-27	1.11553859372957
-26	1.11723049074476
-25	1.11856339267651
-24	1.11967448334576
-23	1.12107145706735
-22	1.12215513427493
-21	1.12343986997288
-20	1.12451842608921
-19	1.12549150814474
-18	1.12623614072477
-17	1.12695130173868
-16	1.12794127113902
-15	1.12881557531499
-14	1.12955291888062
-13	1.13035073958157
-12	1.13095249931592
-11	1.13152465605161
-10	1.1319876870878
-9	1.13244145433361
-8	1.13301227617202
-7	1.13352509581699
-6	1.13400814677785
-5	1.13432200839764
-4	1.13472938768684
-3	1.13495999704187
-2	1.13525405816645
-1	1.13556607118083
0	1.13569662442118
1	1.13614429811931
2	1.13616536337678
3	1.13621702698213
4	1.13615120555081
5	1.13598606694833
6	1.1360142185767
7	1.13627040186244
8	1.13611014397736
9	1.13594727580953
10	1.13578780149449
11	1.13559413951956
12	1.13532540717491
13	1.13480130247593
14	1.1344044389046
15	1.13360551212372
16	1.13332386291851
17	1.13263353211621
18	1.13180435190788
19	1.13137593437054
20	1.1304720342979
21	1.12982925413609
22	1.12901723141196
23	1.12813723238444
24	1.12716789922339
25	1.12615592486054
26	1.12512509255612
27	1.12388682352517
28	1.12235942909949
29	1.12097774608125
30	1.11941732197725
31	1.11748657510648
32	1.11545318546775
33	1.11362687195642
34	1.11129065393683
35	1.10900409598469
36	1.10672785180049
37	1.10388445150508
38	1.1008875579596
39	1.09868287051239
40	1.0957271187693
41	1.09215236070914
42	1.08878794633583
43	1.08517825165434
44	1.08118159173561
45	1.07687851724274
46	1.07205094291393
47	1.06743944961544
48	1.06235500167338
49	1.05715480265412
50	1.05224982231746
51	1.0459863469556
52	1.04095395626187
53	1.0356995706959
54	1.02959091870336
55	1.02297891639425
56	1.01621747934105
57	1.00911515932142
58	1.00199352986624
59	0.994985953830303
60	0.987323836502125
61	0.978391739395427
62	0.970228229596755
63	0.96146890006215
64	0.951809727556444
65	0.942421365242821
66	0.933971378816189
67	0.925354163727174
68	0.916212344163637
69	0.905999493983002
70	0.897511283628812
71	0.888270062069524
72	0.878281472373813
73	0.869210975018471
74	0.861010992252148
75	0.854088935402669
76	0.848079878029463
77	0.842708509884365
78	0.838445311928246
79	0.834873708528221
80	0.831105950224728
81	0.828257228183073
82	0.826535217939242
83	0.82519905428128
84	0.825744394493557
85	0.827102353635658
86	0.829543611675517
87	0.833038646451665
88	0.837066258478817
89	0.841870313689009
90	0.847146128382868
91	0.852792864244129
92	0.858698715819018
93	0.86508762489352
94	0.872184602728377
95	0.879400848779435
96	0.887120075808674
97	0.894463395318825
98	0.902993296483244
99	0.911234198792653
100	0.920056374547919
101	0.928825252862171
102	0.937255191891492
103	0.946146171005008
104	0.954287139329049
105	0.962192944313856
106	0.96976617926195
107	0.97834931282973
108	0.986098745926999
109	0.994442667758043
110	1.00147576643369
111	1.00814536183942
112	1.01518109452559
113	1.02184418396804
114	1.02818658853027
115	1.03435841204666
116	1.03984911962502
117	1.0451057404159
118	1.05038816412948
119	1.05543219808221
120	1.06019059315438
121	1.06528915758249
122	1.06979750171075
123	1.07415043920565
124	1.07772883220764
125	1.0816732974295
126	1.08514986571532
127	1.08845163348575
128	1.09150014514622
129	1.09431293970593
130	1.09733840500945
131	1.10001079787253
132	1.10231595395496
133	1.10455146509396
134	1.10686277922942
135	1.10898926556101
136	1.11088539074141
137	1.11277066504542
138	1.11481199996853
139	1.11664180304102
140	1.11814045686233
141	1.11956293146353
142	1.12103765885257
143	1.12239214006038
144	1.12368011446243
145	1.12483629771256
146	1.12602141437264
147	1.12694984868052
148	1.12806206556827
149	1.12881449667787
150	1.12967394801483
151	1.13066351244389
152	1.13146642277032
153	1.13245551585285
154	1.13335930691411
155	1.13430134158947
156	1.13505956391732
157	1.13565571973471
158	1.13615277606273
159	1.13681159566733
160	1.13730421919799
161	1.138002450336
162	1.13848092240253
163	1.13892697279054
164	1.13904872230699
165	1.13926892655963
166	1.13947481818143
167	1.13986233628571
168	1.14025568179209
169	1.14036782995637
170	1.14058454516443
171	1.14096531181679
172	1.14100474021252
173	1.14095094264306
174	1.14097863267173
175	1.14096378946739
176	1.14091976791495
177	1.14070116829682
178	1.1406321428587
179	1.1406731815183
180	1.14067491323554
181	1.14026088154383
182	1.13982025270455
183	1.13950023019752
184	1.13897918272097
185	1.13838373519786
186	1.13820120311139
187	1.1377568393835
188	1.13719652209458
189	1.1366177884545
190	1.13580404921131
191	1.13484446774898
192	1.13395102551618
193	1.13314863812554
194	1.13191879579938
195	1.13094402065155
196	1.12977086893189
197	1.12847903134102
198	1.12714816382347
199	1.1256025738154
200	1.12401176426097
201	1.12251794547409
202	1.12029269780329
203	1.11811059749623
204	1.11586249833908
205	1.11340764194164
206	1.1108793092654
207	1.10861481389477
208	1.10588682931668
209	1.10266659817349
210	1.09934842212869
211	1.09611750337646
212	1.09199899188657
213	1.08885576351574
214	1.08508508282595
215	1.08103485750762
216	1.07675080513926
217	1.07257878530923
218	1.06790238067566
219	1.06337730491263
220	1.05772357691235
221	1.05247630541894
222	1.04741890437298
223	1.04158658959575
224	1.036287026041
225	1.03080527912655
226	1.02507516330614
227	1.01874973342494
228	1.01216121546171
229	1.0053903179436
230	0.999590759034061
231	0.992752108155705
232	0.986108294883555
233	0.979392906558598
234	0.97309042638185
235	0.96583176386709
236	0.958067618984323
237	0.951921752891906
238	0.946901724349126
239	0.942059598823751
240	0.937138594809748
241	0.931622236398423
242	0.926303875673206
243	0.921046861245012
244	0.916172984129406
245	0.911875149570642
246	0.908266365600953
247	0.906259947810499
248	0.903583390999684
249	0.901947413754931
250	0.900837649360515
251	0.899540155310669
252	0.89953348672659
253	0.899071519817496
254	0.899642508612989
255	0.900342106825156
256	0.901825242605379
257	0.903158088869169
258	0.905716774257728
259	0.907847445044438
260	0.911129000880098
261	0.915407394466544
262	0.919827443913917
263	0.924965591951446
264	0.929453370424222
265	0.933406944044204
266	0.937730105611342
267	0.943068884919808
268	0.947621267940414
269	0.952558871170114
270	0.957413307046921
271	0.964376189386201
272	0.969162696538746
273	0.974057730531313
274	0.979466200211468
275	0.984784249346051
276	0.989398894469098
277	0.99479592596632
278	0.999865194191002
279	1.00576913085263
280	1.01110428566257
281	1.01594244099148
282	1.02027827023181
283	1.02506843588742
284	1.02956685720903
285	1.03373642544997
286	1.03777703851193
287	1.04206988101219
288	1.04618716387653
289	1.05003240100341
290	1.0538876111042
291	1.05736836899062
292	1.06070217602998
293	1.06387772386549
294	1.06726187386496
295	1.07023024417955
296	1.07358302582677
297	1.076196937526
298	1.07902803066171
299	1.08188780578161
300	1.08451013722122
301	1.08681095499445
302	1.08921874595866
303	1.09182140866081
304	1.0934707957995
305	1.09542437236157
306	1.09761686721766
307	1.09960771875668
308	1.10138171129193
309	1.10333389567769
310	1.10480742989337
311	1.10669453680351
312	1.10820110092065
313	1.10976358768275
314	1.11126335552885
315	1.11194284401518
316	1.1132372008907
317	1.11442244510729
318	1.11586948674004
319	1.11726066208259
320	1.11834620397059
321	1.11933538293755
322	1.11995627858313
323	1.12057646366096
324	1.12146647963322
325	1.12218733877504
326	1.12288227177646
327	1.12353538714198
328	1.12418869641095
329	1.12471072502921
330	1.12555404923569
331	1.12611544463635
332	1.12660199969193
333	1.12699365434183
334	1.12761409788393
335	1.12765238503543
336	1.1277985528894
337	1.12806016076825
338	1.12834237643032
339	1.12861532796857
340	1.12870633957874
341	1.12892530462243
342	1.12890227845264
343	1.12937113265845
344	1.1291665787604
345	1.12907630365943
346	1.12899147656864
347	1.1288400467541
348	1.12859007284899
349	1.12861126885824
350	1.12792207647882
351	1.12752295749088
352	1.12707456601036
353	1.12658098741868
354	1.12567135158749
355	1.12491569705542
356	1.12388768586051
357	1.12314073169564
358	1.12260999568696
359	1.12210450861169
360	1.12119024167944
361	1.11999934459245
362	1.11882536183807
363	1.11762631241107
364	1.11611574157213
365	1.11458235357095
366	1.11246310278744
367	1.11055620573917
368	1.10889632865116
369	1.10713269554716
370	1.10537495877288
371	1.10315922290836
372	1.10111662219941
373	1.09842171757596
374	1.09568694157442
375	1.09322356763509
376	1.09024274789957
377	1.08807704323312
378	1.08463683554809
379	1.08166660282562
380	1.07856135293128
381	1.07535290473471
382	1.07240416259411
383	1.06901038590469
384	1.06490907112553
385	1.06155720649385
386	1.05730936302906
387	1.05379566938391
388	1.04996535961153
389	1.04572628442061
390	1.04120501922113
391	1.03628667322812
392	1.03192839881025
393	1.02833349525406
394	1.02385601654759
395	1.018938219119
396	1.01476170295873
397	1.01033743364538
398	1.00672870298442
399	1.00201454846752
400	0.997044152685307
401	0.992904704859536
402	0.988168198344227
403	0.983957444449045
404	0.979731201352969
405	0.976073752890377
406	0.972618162025283
407	0.968998414908481
408	0.966235645825899
409	0.962422162882201
410	0.95902691333971
411	0.955857454503565
412	0.953269142777839
413	0.950767442299927
414	0.948978783873522
415	0.947752015429329
416	0.947060937990823
417	0.945609512149008
418	0.945206299867807
419	0.94515401526856
420	0.945968340265305
421	0.945574818186565
422	0.945721373113856
423	0.945886019086142
424	0.946529704931097
425	0.946370824715385
426	0.947689736561863
427	0.949446760893134
428	0.951698811060547
429	0.952966420015858
430	0.954832881485353
431	0.957017087866392
432	0.959623152524472
433	0.961812127747748
434	0.964371196177839
435	0.966240821664004
436	0.968890467182378
437	0.971812761637304
438	0.974839067859894
439	0.978482613135024
440	0.981536969283905
441	0.984372012195163
442	0.9878418629949
443	0.991048052395326
444	0.994247852498189
445	0.9971013731459
446	1.00044901612012
447	1.00328849964725
448	1.00611627199639
449	1.00962145678933
450	1.01293162974603
451	1.01615761381375
452	1.01909414650265
453	1.02160706185898
454	1.02440578569414
455	1.02752790165203
456	1.03029098803159
457	1.03267846988301
458	1.035880370134
459	1.03890867591588
460	1.04165216554274
461	1.04391429640622
462	1.04649228556183
463	1.04872497285766
464	1.05107885577543
465	1.05317999365468
466	1.05527011126712
467	1.05704777581989
468	1.05959503529963
469	1.06170365027765
470	1.06392950751345
471	1.06592708830697
472	1.06769906728657
473	1.06949815360433
474	1.07090933696497
475	1.07230951370136
476	1.07425315596372
477	1.07584271344612
478	1.07737813708553
479	1.07895263728297
480	1.08033179980603
481	1.08156829113548
482	1.08261623558191
483	1.08348110122327
484	1.08475387739192
485	1.08593694456807
486	1.08697958623447
487	1.08773055024452
488	1.08855258658994
489	1.08925224020561
490	1.09020385158785
491	1.09066636644507
492	1.09133415758621
493	1.09202761106741
494	1.09322467079189
495	1.09378284175311
496	1.09458210590038
497	1.09515721408188
498	1.09571426646719
499	1.09642415270707
500	1.0973044864816
501	1.09788231352938
502	1.09855158454512
503	1.09894722583717
504	1.09871238343047
505	1.09905677573806
506	1.09946116229855
507	1.09944336426572
508	1.09941764728812
509	1.09906737458323
510	1.09906105037741
511	1.09904544152126
512	1.09892167306132
513	1.09857044987879
514	1.09805675157318
515	1.09752374081779
516	1.09658962646868
517	1.0962363772893
518	1.09562531672505
519	1.09479920542443
520	1.09388570071555
521	1.09294198373824
522	1.09254794845855
523	1.09163735037966
524	1.09081635699964
525	1.08969198190756
526	1.08871289673002
527	1.08715411301071
528	1.08574842202905
529	1.08428503567938
530	1.08277979679649
531	1.08159879342839
532	1.08014157436863
533	1.07829576825518
534	1.07654963310638
535	1.0741640720336
536	1.07242477305735
537	1.07043071413375
538	1.06880595274518
539	1.06677205213695
540	1.06409801694397
541	1.06188452193142
542	1.05947257090222
543	1.05774784402304
544	1.05491058824673
545	1.05262329710312
546	1.05014003406665
547	1.04734588539778
548	1.04485763907274
549	1.04192388953338
550	1.03948439449289
551	1.03714678549568
552	1.03490585935253
553	1.03247683411795
554	1.02942545038183
555	1.02668136983406
556	1.02368508115269
557	1.02046177897279
558	1.01711347306543
559	1.01436029692618
560	1.01134729940477
561	1.00813617300595
562	1.00481670865064
563	1.00232635546455
564	0.999376454654747
565	0.996263468963764
566	0.993860566582307
567	0.991269714557695
568	0.988602776154499
569	0.985624628507253
570	0.982475601097627
571	0.979947431675678
572	0.97776474199159
573	0.975583377876438
574	0.973510853098001
575	0.970985889961422
576	0.96983629599899
577	0.96844389759
578	0.966605868159976
579	0.965406444676879
580	0.964504705788731
581	0.964268985279782
582	0.962201359241627
583	0.961578475343291
584	0.9599027028686
585	0.959595064391145
586	0.959637950024497
587	0.959063165044706
588	0.959010323329206
589	0.958786839988088
590	0.958953008614312
591	0.959390133782425
592	0.960819261569899
593	0.961266657796591
594	0.961830104089999
595	0.961873117128474
596	0.962293126970446
597	0.963054447636053
598	0.964107900300065
599	0.965240426935443
600	0.966241415043281
601	0.967720280063216
602	0.969371119207921
603	0.970706272172907
604	0.971880262357377
605	0.97336354890959
606	0.974622160370332
607	0.976091410173501
608	0.978559891589012
609	0.980675254613183
610	0.982361858001242
611	0.984364225789059
612	0.986460171644901
613	0.988093292333071
614	0.989413370878831
615	0.990959220008346
616	0.992639767710282
617	0.994510921443392
618	0.99635868225888
619	0.998189238378552
620	0.999951719497191
621	1.00165605300859
622	1.00348125013686
623	1.00498027195478
624	1.00638794356143
625	1.00812424062397
626	1.00955182880796
627	1.01150922689342
628	1.01296164088891
629	1.01505161652958
630	1.01732512477921
631	1.01948907277834
632	1.02120837655346
633	1.02279153103679
634	1.02460591073036
635	1.02641007438844
636	1.02788299430473
637	1.02853563459014
638	1.03014606654731
639	1.03207492492124
640	1.03341000368455
641	1.03470208774975
642	1.03623985826055
643	1.03788471840932
644	1.03884267487382
645	1.04012135611348
646	1.04105116261434
647	1.04241191391238
648	1.04349900187343
649	1.04414075021341
650	1.04577560428339
651	1.04650961016869
652	1.04778883695016
653	1.04916923039879
654	1.04994115635832
655	1.05058426163178
656	1.05159282281552
657	1.0524374370611
658	1.05345918811494
659	1.05417594824988
660	1.05472363570763
661	1.05541200566759
662	1.05609638558076
663	1.05679742795365
664	1.05734060067654
665	1.05782214242727
666	1.05810949285288
667	1.05850398430536
668	1.0587385919305
669	1.0591923119483
670	1.05941322165221
671	1.06006271294027
672	1.06024947932323
673	1.0600989044194
674	1.06043751371239
675	1.06016992227006
676	1.06032018851454
677	1.05984613609801
678	1.05910226796918
679	1.05877522820498
680	1.05848952121941
681	1.0584216498428
682	1.05781464282619
683	1.05718244128745
684	1.05635018880652
685	1.05624340834631
686	1.05571156243843
687	1.05472637140589
688	1.05361924404052
689	1.05284468715888
690	1.05193664627893
691	1.05137862002967
692	1.05066170198847
693	1.05029214772557
694	1.04933432135675
695	1.04771701043616
696	1.04617656037549
697	1.04455378815212
698	1.04324657448897
699	1.04246707910208
700	1.04158197364702
701	1.04027797581895
702	1.03875667125005
703	1.03746701620621
704	1.03598389291264
705	1.03442298392138
706	1.03294980541456
707	1.03189550651546
708	1.03025798137546
709	1.02881280391273
710	1.02699494646389
711	1.02539973697095
712	1.0234845583911
713	1.0212156577561
714	1.01951954349671
715	1.01709486240122
716	1.01564940842073
717	1.01368387524421
718	1.01175433452445
719	1.01044360590381
720	1.00817758384277
721	1.0063859498288
722	1.00439463610752
723	1.00295600434276
724	1.00158357482184
725	0.999703534198817
726	0.998345451548742
727	0.997195565890085
728	0.995165608115799
729	0.993093763605627
730	0.991775701490727
731	0.989406523562054
732	0.987433293118405
733	0.986043538714256
734	0.984793738372547
735	0.983477895353691
736	0.982115387339563
737	0.980796336398767
738	0.980291684797007
739	0.979353041592213
740	0.978101917895787
741	0.978401515289021
742	0.977743316777837
743	0.977347729244141
744	0.97662163264031
745	0.976430257577537
746	0.976086172428574
747	0.975804044436404
748	0.976021884160374
749	0.975554565599176
750	0.975878351412782
751	0.975770472360001
752	0.975546154611065
753	0.975449414617999
754	0.975130254931786
755	0.975096400637894
756	0.975524764118781
757	0.976181420888679
758	0.976627105500306
759	0.976342675474096
760	0.976392890234561
761	0.976793124767331
762	0.977762373727812
763	0.977756435019164
764	0.977934439286801
765	0.978780696813956
766	0.979130806162173
767	0.979888138644667
768	0.980811044024701
769	0.981578765746112
770	0.9821478723851
771	0.982904128367208
772	0.984423568457973
773	0.985372468632406
774	0.985872293540922
775	0.986750331693321
776	0.987545041607493
777	0.988498154992098
778	0.989259508338192
779	0.990120319827455
780	0.991269447006139
781	0.99223971637276
782	0.993114608780262
783	0.994655586122183
784	0.996244510301152
785	0.997680061320862
786	0.998585654507522
787	0.999668544916054
788	1.00124305886117
789	1.00206113799879
790	1.00345152706443
791	1.00452440158037
792	1.00564262112263
793	1.00672390545472
794	1.00788609205618
795	1.00900834881099
796	1.01001202186172
797	1.01120211666465
798	1.01221116325825
799	1.01335343709277
800	1.01446083174625
801	1.01541469524635
802	1.01614749792654
803	1.01704190492012
804	1.0175277653598
805	1.01789314878867
806	1.01856858059385
807	1.0196119302482
808	1.0206833116521
809	1.02150670921815
810	1.02246362165029
811	1.02331044728865
812	1.02425322029032
813	1.02513343113955
814	1.02599183517753
815	1.02673020728767
816	1.02737753888873
817	1.02829936876948
818	1.02883885413734
819	1.0291015633588
820	1.029822590526
821	1.03045374970247
822	1.03089644241403
823	1.03150900895551
824	1.03217233627536
825	1.03278331485091
826	1.03312058837996
827	1.03346078158569
828	1.03365896496877
829	1.0338192675784
830	1.03414054902809
831	1.03412144107706
832	1.033843160468
833	1.03430493978189
834	1.03451703247336
835	1.03465031161312
836	1.03519758515609
837	1.03559229019599
838	1.03559985629318
839	1.03603932065985
840	1.03603587834434
841	1.03565770464828
842	1.03551958424559
843	1.03477494958267
844	1.03411212898883
845	1.0332134351564
846	1.03318730657981
847	1.03273634031032
848	1.03273417191582
849	1.0322897948811
850	1.03191083076294
851	1.03142392639313
852	1.030931017382
853	1.02989077518828
854	1.02908028431094
855	1.02798044062085
856	1.02706274972813
857	1.02635626510531
858	1.02585614169223
859	1.02466752167067
860	1.02363256947179
861	1.023288171188
862	1.02263290494121
863	1.02182390135309
864	1.02078323099555
865	1.01992278311657
866	1.01853429837574
867	1.01737679443813
868	1.01630284958299
869	1.01509176578802
870	1.01385883051751
871	1.01238106397041
872	1.01091135815285
873	1.00974376668914
874	1.00869917514909
875	1.0073828114564
876	1.00647068497464
877	1.00609170585189
878	1.00513119158455
879	1.00408687536092
880	1.00285797057967
881	1.00173745267251
882	0.999998411438228
883	0.998378538100816
884	0.997032122678118
885	0.995888796418517
886	0.994703227874374
887	0.993254772142372
888	0.992270207680961
889	0.991296101433754
890	0.989752376468183
891	0.988482649208417
892	0.987239929426382
893	0.98653552362588
894	0.985000254866514
895	0.984326313859558
896	0.983170524907717
897	0.981721327248074
898	0.980645145448551
899	0.979998248647848
900	0.97927133645245
901	0.978812798556818
902	0.978098064658174
903	0.977382339638468
904	0.977235778336382
905	0.976236903451076
906	0.975165636585938
907	0.974969236469981
908	0.974779504098133
909	0.974662801621976
910	0.974713062222064
911	0.974391578839679
912	0.974680246307352
913	0.974390338036675
914	0.974082096058767
915	0.974207447563141
916	0.973990185558544
917	0.973568232479253
918	0.973202531217715
919	0.973107948673514
920	0.97301188526828
921	0.973436990121084
922	0.973155165676433
923	0.973514896633418
924	0.973246813250107
925	0.97333815519118
926	0.97354029385152
927	0.97467006621717
928	0.97540202861108
929	0.975671036917127
930	0.976041689507889
931	0.976882184876124
932	0.977573564942977
933	0.977645128321928
934	0.978426434000614
935	0.978272603969089
936	0.978714187209727
937	0.979284605215757
938	0.980000289925902
939	0.980682120814286
940	0.981513419055758
941	0.981938982768461
942	0.982410194445303
943	0.982705318685943
944	0.983341015714435
945	0.983324413655407
946	0.983749744193303
947	0.984536118195549
948	0.985340600760524
949	0.98580110260181
950	0.986200927664459
951	0.987025983682263
952	0.988281110944219
953	0.98903159173228
954	0.989621012591271
955	0.990784953383236
956	0.991517529464562
957	0.991750603138837
958	0.992645361995314
959	0.993684905228152
960	0.99458951342476
961	0.995630236547353
962	0.996241437188717
963	0.996804546174438
964	0.997667976672794
965	0.998480073303288
966	0.998603252290204
967	0.999367275159272
968	1.00076371939068
969	1.00135271718462
970	1.00254671783965
971	1.003017281226
972	1.00432862279527
973	1.0050619459671
974	1.00548926072051
975	1.00595225304736
976	1.00618930756908
977	1.00683113133765
978	1.00708282699508
979	1.007767787229
980	1.00850852386025
981	1.00897915614047
982	1.00948503222821
983	1.00956598899889
984	1.00993236619128
985	1.01064336782788
986	1.0115073927836
987	1.01216811075965
988	1.01186865410899
989	1.01214745425138
990	1.01269900037524
991	1.01293223326611
992	1.01347622900708
993	1.013560683354
994	1.01386363264665
995	1.01437974222944
996	1.01487689803576
997	1.01535731168882
998	1.01554645017116
[truncated: 2 more rows]
