# Supplementary material for: The yeast ISW1b ATP-dependent chromatin remodeler is critical for nucleosome spacing and dinucleosome resolution
Source: Sci Rep. 2021 Feb 18;11:4195. doi: 10.1038/s41598-021-82842-9 (PMC7892562; doi:10.1038/s41598-021-82842-9)
Supplement: Supplementary file 2 — Supplementary Information 2. [file 41598_2021_82842_MOESM2_ESM.zip › Eriksson_Clark_Supplemental_Code/Step1_Start_MNase_seq_workflow_Plus1.sh]

#! /bin/bash
# Dave 10 May 20: changed to 'sacCer3_annotations_JO_Dave.csv'
start_time=`date +%s`

mkdir -p FastQC_outputs
# Create a swarm of fastqc jobs
> fastqc_jobs
for file in fastq_files/*.fastq;
do
	echo "fastqc --outdir FastQC_outputs $file" >> fastqc_jobs
done
# Run swarm
swarm -g 8 -t 1 --partition quick -f fastqc_jobs --module fastqc

mkdir -p trimmed_fastq_files
# Create a swarm of cutadapt jobs
> cutadapt_jobs
for file in fastq_files/*_R1.fastq;
do
	file=${file##*/}
	exp_name="${file:0:${#file}-9}"
	echo "cutadapt -q 25 -a AGATCGGAAGAGC -A AGATCGGAAGAGC --minimum-length 20 -o trimmed_fastq_files/trimmed_${exp_name}_R1.fastq -p trimmed_fastq_files/trimmed_${exp_name}_R2.fastq fastq_files/${exp_name}_R1.fastq fastq_files/${exp_name}_R2.fastq" >> cutadapt_jobs
done

# Run swarm
cutadapt_swarm_id=`swarm -g 8 -f cutadapt_jobs --module python,cutadapt --partition quick`

# Create a script that aligns the trimmed reads
cat > align_trimmed_reads.sh << EOF
#!/bin/bash
> bowtie2_PE_jobs_sacCer3
source default_parameters_MNase_seq.cfg

mkdir -p bam_files
mkdir -p processed_files
yes | cp -f process_MNase_seq_bed_file_Plus1.R processed_files/
yes | cp -f sacCer3_annotations_JO_Dave.csv processed_files/

for file in trimmed_fastq_files/*_R1.fastq;
do
	file=\${file##*/}
	exp_name="\${file:8:\${#file}-17}"
	echo "bowtie2 \${bowtie2_options} \\\"$'\n'$'\t'$'\t'"-p \\\$(( SLURM_CPUS_PER_TASK - 2 )) \\\"$'\n'$'\t'$'\t'"-x \${reference_genome} \\\"$'\n'$'\t'$'\t'"-1 trimmed_fastq_files/trimmed_\${exp_name}_R1.fastq \\\"$'\n'$'\t'$'\t'"-2 trimmed_fastq_files/trimmed_\${exp_name}_R2.fastq \\\"$'\n'$'\t'$'\t'" 2>bam_files/\${exp_name}.bowtie2_statistics.log | \\\"$'\n'$'\t'"samtools view -bS -f 0x2 -F 0x300 -q 1 - | samtools sort - > bam_files/\${exp_name}.bam ; \\\"$'\n'$'\t'"samtools view -f 0x22 -F 0x10 bam_files/\${exp_name}.bam | awk -F \"\\\t\" '\\\$9 > 0 {print \\\$3\"\\\t\"\\\$4-1\"\\\t\"(\\\$4+\\\$9-1)}' | grep -v '^chrM' - > processed_files/\${exp_name}.bed ; \\\"$'\n'$'\t'"cd processed_files ; Rscript process_MNase_seq_bed_file_Plus1.R \${exp_name}.bed \${Lmin} \${Lmax} ; \\\"$'\n'$'\t'"cd .. ; samtools index bam_files/\${exp_name}.bam" >> bowtie2_PE_jobs_sacCer3
	echo >> bowtie2_PE_jobs_sacCer3
done
# Run swarm
bowtie2_swarm_id=\`swarm -g 32 -t \${noThreads} --partition quick -f bowtie2_PE_jobs_sacCer3 --module bowtie,R,samtools/1.9\`

mkdir -p junk_files
mv swarm*.e junk_files/
mv swarm*.o junk_files/
mv slurm*.out junk_files/

# Create a log file with the total execution time
echo '#!/bin/bash
start_time=\$1 ; end_time=\`date +%s\` ; runtime=\$((end_time-start_time)) ; echo "Total execution time: "\$(( \$runtime / 60 / 24 ))" hours, "\$(( \$runtime / 60 % 24 ))" minutes, and "\$(( \$runtime % 60 ))" seconds" > total_execution_time.log' > timeScript.sh
chmod u+x timeScript.sh

sbatch --partition quick --dependency=afterany:\$bowtie2_swarm_id timeScript.sh $start_time
EOF

chmod u+x align_trimmed_reads.sh
sbatch --partition quick --dependency=afterany:$cutadapt_swarm_id align_trimmed_reads.sh

# Run fastqc on the trimmed reads
cat > fastqc_trimmed_reads.sh << EOF
#!/bin/bash
> fastqc_jobs
for file in trimmed_fastq_files/*.fastq;
do
	echo "fastqc --outdir FastQC_outputs \$file" >> fastqc_jobs
done
# Run swarm
swarm -g 32 -t 1 --partition quick -f fastqc_jobs --module fastqc
EOF

chmod u+x fastqc_trimmed_reads.sh
sbatch --partition quick --dependency=afterany:$cutadapt_swarm_id fastqc_trimmed_reads.sh

# Clean up the mess
# rm fastqc_jobs bowtie2_PE_jobs_sacCer3 timeScript.sh
