# Supplementary material for: The yeast ISW1b ATP-dependent chromatin remodeler is critical for nucleosome spacing and dinucleosome resolution
Source: Sci Rep. 2021 Feb 18;11:4195. doi: 10.1038/s41598-021-82842-9 (PMC7892562; doi:10.1038/s41598-021-82842-9)
Supplement: Supplementary file 2 — Supplementary Information 2. [file 41598_2021_82842_MOESM2_ESM.zip › Eriksson_Clark_Supplemental_Code/process_MNase_seq_bed_file_Plus1.R]

#################################################################################################
# Dave 10 May 2020 adapt 'process_MNase_seq_bed_file_Plus1.R' to produce heatmap sorted by Rpb3 #
# Regression: set nucRank and peakLoc = 1:5 = 5 nucleosomes #
#################################################################################################

suppressPackageStartupMessages(library(GenomicRanges))
suppressPackageStartupMessages(library(rtracklayer))

parameters = commandArgs(TRUE) # Pass the bed filename from bash
bedFile = parameters[1]
sample.name = sub(".bed", "", bedFile)

if (length(parameters) == 3)
{
  amin = as.numeric(parameters[2])
  amax = as.numeric(parameters[3])
}

# reads = import.bed(bedFile, asRangedData=FALSE)
reads = import.bed(bedFile) # updated package on biowulf doesn't support the asRangedData=FALSE argument

#########################################################################
# Eliminate the reads that fall on the RDNA region chrXII:451000-469000 #
#########################################################################
badRegion = GRanges(seqnames = "chrXII",
                    ranges = IRanges(start=451000, end=469000),
                    strand = "*")
badReadsInd = overlapsAny(reads, badRegion, ignore.strand=TRUE)
reads = reads[!badReadsInd]
#########################################################################

readLength = width(reads)

# Plot length histogram
dir.create("length_histograms", showWarnings = FALSE, recursive = TRUE)
h = hist(readLength, breaks=seq(from = 0.5, to = 1000.5, by = 1), plot=FALSE)
pdf(paste("length_histograms/Length_histogram.", sample.name, ".pdf", sep=""), w=5, h=4)
plot(h$mids, h$counts, axes=FALSE, typ='l', ann=FALSE, col = "blue",
     xlim=c(0,300), xaxs="i", yaxs="i",
     panel.first = c(abline(v = seq(50, 250, 50), col = "lightgray", lty = "dashed")))
par(tcl= -0.2)
axis(1, at=seq(0, 300, by=10), labels=F, lwd=1, lwd.ticks=1)
par(tcl= -0.5)
axis(1, at=seq(0, 300, by=50), lwd=0, lwd.ticks=1, cex.axis=1.25)
par(tcl= -0.5)
axis(2, cex.axis=1.25)
title(main=sample.name, xlab="Fragment length (bp)", ylab="Number of fragments", cex.main=1.4, cex.lab=1.4)
dev.off()

write.csv(data.frame(Length=1:1000, Counts=h$counts), file=paste("length_histograms/Length_histogram.", sample.name, ".csv", sep=""), row.names=FALSE)

# Save raw occ. track for IGV
dir.create("BigWig_files", showWarnings = FALSE, recursive = TRUE)
Occ = coverage(reads)
export.bw(Occ, paste("BigWig_files/Raw_Occ.", sample.name, ".all_reads.bw", sep=""))

###############
dir.create("sequencing_statistics", showWarnings = FALSE, recursive = TRUE)

# Generate sequencing depth statistics
chrLen = c(230218,813184,316620,1531933,576874,270161,1090940,562643,439888,745751,666816,1078177,924431,784333,1091291,948066)
names(chrLen) = c('chrI','chrII','chrIII','chrIV','chrV','chrVI','chrVII','chrVIII','chrIX','chrX','chrXI','chrXII','chrXIII','chrXIV','chrXV','chrXVI')
chrLabel = c('chrI','chrII','chrIII','chrIV','chrV','chrVI','chrVII','chrVIII','chrIX','chrX','chrXI','chrXII','chrXIII','chrXIV','chrXV','chrXVI')

logString = paste("Sequencing statistics for the sample: ",sample.name,"\n\n",sep="")
logString = paste(logString,"Reference\t\tNo. of PE reads\t\tDensity (reads/bp)\tAvg. coverage\t\tDuplicated PE reads\n",sep="")
for(c in seq(along=chrLabel)){
  logString = paste(logString,chrLabel[c],"\t\t\t",
                    sum(seqnames(reads)==chrLabel[c]),"\t\t\t\t",
                    round(sum(seqnames(reads)==chrLabel[c])/chrLen[c],digits=3),"\t\t\t\t",
                    round(mean(Occ[[c]]),digits=1),"x\t\t\t\t",
                    round(100*mean(duplicated(reads[seqnames(reads)==chrLabel[c]])), digits=1),"%\n",sep="")
}
logString = paste(logString,"------------------------------------------------------------------------------------------------------------\nGenome-wide","\t\t",
                  length(reads),"\t\t\t\t",
                  round(length(reads)/sum(chrLen),digits=3),"\t\t\t\t",
                  round(mean(unlist(Occ)),digits=1),"x\t\t\t\t",
                  round(100*mean(duplicated(reads)), digits=1),"%\n",sep="")
cat(logString, file=paste("sequencing_statistics/sequencing_statistics.", sample.name, ".log", sep=""), append=FALSE)
###############

#########################################################
# normalize profiles to have avg. 1 for all chromosomes #
#########################################################
Normalize_profile_to_avg_1 = function(Profile)
{
  chrLabel = c('chrI','chrII','chrIII','chrIV','chrV','chrVI','chrVII','chrVIII','chrIX','chrX','chrXI','chrXII','chrXIII','chrXIV','chrXV','chrXVI')
  for(chr in chrLabel)
  {
    Profile[[chr]] = Profile[[chr]] / mean(Profile[[chr]])
  }
  return(Profile)
}
Occ = Normalize_profile_to_avg_1(Occ)
export.bw(Occ, paste("BigWig_files/Normalized_Occ.", sample.name, ".all_reads.bw", sep=""))

#####################
# Plot Plus1 averages #
#####################
AlignProfile.withStrand = function(Profile, ReferencePos, ReferenceChr, RefStrand, beforeRef, afterRef)
{
  chrLen = c(230218,813184,316620,1531933,576874,270161,1090940,562643,439888,745751,666816,1078177,924431,784333,1091291,948066)
  names(chrLen) = c('chrI','chrII','chrIII','chrIV','chrV','chrVI','chrVII','chrVIII','chrIX','chrX','chrXI','chrXII','chrXIII','chrXIV','chrXV','chrXVI')
  
  AlignedProfile = matrix(data = NA, nrow = length(ReferencePos), ncol = afterRef + 1 + beforeRef)
  for(g in seq(along=ReferencePos))
  {
    if(RefStrand[g] == 1)
    {
      leftEdge = max(1, ReferencePos[g]-beforeRef)
      rightEdge = min(chrLen[ReferenceChr[g]], ReferencePos[g]+afterRef)
      AlignedProfile[g, seq(beforeRef + 1 - (ReferencePos[g] - leftEdge), beforeRef + 1 + (rightEdge - ReferencePos[g]))] = as.vector(Profile[[ReferenceChr[g]]])[seq(leftEdge, rightEdge)]
    } else {
      leftEdge = max(1, ReferencePos[g]-afterRef)
      rightEdge = min(chrLen[ReferenceChr[g]], ReferencePos[g]+beforeRef)
      AlignedProfile[g, seq(beforeRef + 1 - (rightEdge - ReferencePos[g]), beforeRef + 1 + (ReferencePos[g] - leftEdge))] = rev(as.vector(Profile[[ReferenceChr[g]]])[seq(leftEdge, rightEdge)])
    }
  }
  return(AlignedProfile)
}

sacCer3transcripts = read.csv("sacCer3_annotations_JO_Dave.csv", header=TRUE, stringsAsFactors=FALSE)
rownames(sacCer3transcripts) = sacCer3transcripts$ORF

dir.create("Plus1_averages", showWarnings = FALSE, recursive = TRUE)

## Plot average occ at Plus1
Profile = Occ
ReferencePos = sacCer3transcripts$Plus1
ReferenceChr = sacCer3transcripts$Chr
RefStrand = sacCer3transcripts$Strand
# Filter out NaNs
validValues = ! is.nan(ReferencePos)
ReferencePos = ReferencePos[validValues]
ReferenceChr = ReferenceChr[validValues]
RefStrand = RefStrand[validValues]
GeneNames = sacCer3transcripts$ORF[validValues]
PromoterQualifier = sacCer3transcripts[GeneNames,]$PromoterQualifier
PromoterLength = sacCer3transcripts[GeneNames,]$PromoterLength


beforeRef = 1000
afterRef = 1000

AlignedProfile = AlignProfile.withStrand(Profile, ReferencePos, ReferenceChr, RefStrand, beforeRef, afterRef)
rownames(AlignedProfile) = GeneNames
AvgProfilePlus1 = colMeans(AlignedProfile, na.rm = TRUE)
write.csv(data.frame(Position=-beforeRef:afterRef, Average=AvgProfilePlus1), file=paste("Plus1_averages/Avg_Occ_Plus1.", sample.name, ".all_reads.csv", sep=""), row.names=FALSE)

pdf(paste("Plus1_averages/Avg_Occ_Plus1.", sample.name, ".all_reads.pdf", sep=""), w=5, h=4)
plot(-beforeRef:afterRef, AvgProfilePlus1, axes=FALSE, typ='l', ann=FALSE, col = "blue",
     xlim=c(-beforeRef, afterRef), xaxs="i", yaxs="i", ylim = c(0, 1.1*max(AvgProfilePlus1)),
     panel.first = c(abline(v = seq(-500, 500, 500), col = "lightgray", lty = "dashed")))
par(tcl= -0.2)
axis(1, at=seq(-1000, 1000, by=100), labels=F, lwd=1, lwd.ticks=1)
par(tcl= -0.5)
axis(1, at=seq(-1000, 1000, by=500), lwd=0, lwd.ticks=1, cex.axis=1.25)
par(tcl= -0.5)
axis(2, at=seq(0,2,0.2), cex.axis=1.25)
title(main=sample.name, xlab="Position relative to +1 nuc. (bp)", ylab="Average occupancy", cex.main=1.4, cex.lab=1.4)
dev.off()

if (length(parameters) == 3)
{
  # filter reads
  goodReadsInd = ((readLength >= amin) & (readLength <= amax))
  goodReads = reads[goodReadsInd]
  
  Occ = coverage(goodReads)
  export.bw(Occ, paste("BigWig_files/Raw_Occ.", sample.name, ".", amin, "_", amax, ".bw", sep=""))
  Occ = Normalize_profile_to_avg_1(Occ)
  export.bw(Occ, paste("BigWig_files/Normalized_Occ.", sample.name, ".", amin, "_", amax, ".bw", sep=""))
  
  Dyads = coverage(resize(goodReads, width = 1, fix = "center"))
  export.bw(Dyads, paste("BigWig_files/Raw_Dyads.", sample.name, ".", amin, "_", amax, ".bw", sep=""))
  Dyads = Normalize_profile_to_avg_1(Dyads)
  export.bw(Dyads, paste("BigWig_files/Normalized_Dyads.", sample.name, ".", amin, "_", amax, ".bw", sep=""))
  
  #####################
  # Plot Plus1 averages #
  #####################
  ## Plot average occ at Plus1
  Profile = Occ
  ReferencePos = sacCer3transcripts$Plus1
  ReferenceChr = sacCer3transcripts$Chr
  RefStrand = sacCer3transcripts$Strand
  # Filter out NaNs
  validValues = ! is.nan(ReferencePos)
  ReferencePos = ReferencePos[validValues]
  ReferenceChr = ReferenceChr[validValues]
  RefStrand = RefStrand[validValues]
  GeneNames = sacCer3transcripts$ORF[validValues]
  PromoterQualifier = sacCer3transcripts[GeneNames,]$PromoterQualifier
  PromoterLength = sacCer3transcripts[GeneNames,]$PromoterLength
  AvgPolII_over_transcript_WT = sacCer3transcripts$AvgPolII_over_transcript_WT[validValues]
  
  beforeRef = 1000
  afterRef = 1000
  
  AlignedProfile = AlignProfile.withStrand(Profile, ReferencePos, ReferenceChr, RefStrand, beforeRef, afterRef)
  rownames(AlignedProfile) = GeneNames
  AvgProfilePlus1 = colMeans(AlignedProfile, na.rm = TRUE)
  write.csv(data.frame(Position=-beforeRef:afterRef, Average=AvgProfilePlus1), file=paste("Plus1_averages/Avg_Occ_Plus1.", sample.name, ".", amin, "_", amax, ".csv", sep=""), row.names=FALSE)
  
  pdf(paste("Plus1_averages/Avg_Occ_Plus1.", sample.name, ".", amin, "_", amax, ".pdf", sep=""), w=5, h=4)
  plot(-beforeRef:afterRef, AvgProfilePlus1, axes=FALSE, typ='l', ann=FALSE, col = "blue",
       xlim=c(-beforeRef, afterRef), xaxs="i", yaxs="i", ylim = c(0, 1.1*max(AvgProfilePlus1)),
       panel.first = c(abline(v = seq(-500, 500, 500), col = "lightgray", lty = "dashed")))
  par(tcl= -0.2)
  axis(1, at=seq(-1000, 1000, by=100), labels=F, lwd=1, lwd.ticks=1)
  par(tcl= -0.5)
  axis(1, at=seq(-1000, 1000, by=500), lwd=0, lwd.ticks=1, cex.axis=1.25)
  par(tcl= -0.5)
  axis(2, at=seq(0,2,0.2), cex.axis=1.25)
  title(main=sample.name, xlab="Position relative to +1 nuc. (bp)", ylab="Average occupancy", cex.main=1.4, cex.lab=1.4)
  dev.off()

  #################################################################
  ## Heat map analysis (align Plus1) Occupancy - Dave 10 May 2020 #
  #################################################################
  save(AlignedProfile, file=paste("Plus1_averages/Aligned_Occ_Plus1.", sample.name, ".", amin, "_", amax, ".Rdata", sep=""))
  
  # Function for drawing the image color scale
  image.scale <- function(z, zlim, col = heat.colors(12),
                          breaks, horiz=TRUE, ylim=NULL, xlim=NULL, ...){
    if(!missing(breaks)){
      if(length(breaks) != (length(col)+1)){stop("must have one more break than colour")}
    }
    if(missing(breaks) & !missing(zlim)){
      breaks <- seq(zlim[1], zlim[2], length.out=(length(col)+1)) 
    }
    if(missing(breaks) & missing(zlim)){
      zlim <- range(z, na.rm=TRUE)
      zlim[2] <- zlim[2]+c(zlim[2]-zlim[1])*(1E-3)#adds a bit to the range in both directions
      zlim[1] <- zlim[1]-c(zlim[2]-zlim[1])*(1E-3)
      breaks <- seq(zlim[1], zlim[2], length.out=(length(col)+1))
    }
    poly <- vector(mode="list", length(col))
    for(i in seq(poly)){
      poly[[i]] <- c(breaks[i], breaks[i+1], breaks[i+1], breaks[i])
    }
    xaxt <- ifelse(horiz, "s", "n")
    yaxt <- ifelse(horiz, "n", "s")
    if(horiz){YLIM<-c(0,1); XLIM<-range(breaks)}
    if(!horiz){YLIM<-range(breaks); XLIM<-c(0,1)}
    if(missing(xlim)) xlim=XLIM
    if(missing(ylim)) ylim=YLIM
    plot(1,1,t="n",ylim=ylim, xlim=xlim, xaxt=xaxt, yaxt=yaxt, xaxs="i", yaxs="i", ...)  
    for(i in seq(poly)){
      if(horiz){
        polygon(poly[[i]], c(0,0,1,1), col=col[i], border=NA)
      }
      if(!horiz){
        polygon(c(0,0,1,1), poly[[i]], col=col[i], border=NA)
      }
    }
  }
  
  # sort genes by '-AvgPolII_over_transcript_WT' (negative indicates descending gene order)
  Rpb3_level = GeneNames[order(-AvgPolII_over_transcript_WT)]
  # Record gene order by Rpb3_level (valid genes only):
  write.csv(data.frame(Rpb3_level), file=paste("Plus1_averages/Rpb3_sort.", sample.name, ".csv", sep=""), row.names=FALSE)

  suppressPackageStartupMessages(library(caTools))
  suppressPackageStartupMessages(library(colorRamps))
  # Smooth Aligned Profile  
  tmp1 = runmean(AlignedProfile[Rpb3_level,], 21, alg="C", endrule="mean")
  tmp1 = t(runmean(t(tmp1), 21, alg="C", endrule="mean"))
  SmoothedAlignedProfile = rbind(tmp1)
  SmoothedAlignedProfile[SmoothedAlignedProfile < 0] = 0
  
  pdf(paste("Plus1_averages/Heatmap_Occ_Plus1.", sample.name, ".", amin, "_", amax, ".Rpb3_sort.pdf", sep=""), w=6, h=8)
  layout(matrix(c(1,2), ncol=2), widths=c(5,1))
  par(mar=c(5,2,2,2))
  image(-beforeRef:afterRef, 1:nrow(SmoothedAlignedProfile), t(SmoothedAlignedProfile), col=matlab.like(101), ylim=c(nrow(SmoothedAlignedProfile)+0.5,0.5), breaks = c(seq(0, 2, 0.02), max(SmoothedAlignedProfile)), axes=FALSE, xlab="", ylab="", useRaster=TRUE)
  par(tcl= -0.2)
  axis(1, at=seq(-1000, 1000, by=100), labels=F, lwd=1, lwd.ticks=1)
  par(tcl= -0.5)
  axis(1, at=seq(-1000, 1000, by=500), lwd=0, lwd.ticks=1, cex.axis=1.25)
  title(main=sample.name, xlab="Position relative to +1 nuc. (bp)", ylab="", cex.main=1.4, cex.lab=1.4)
  abline(v = 0, untf = FALSE, col = "white", lty = "longdash", lwd = 3)
  
  #Add scale
  par(mar=c(25,0,2,4))
  image.scale(col = matlab.like(100), breaks = seq(0, 2, 0.02), horiz=FALSE, xlab="", yaxt="n")
  axis(4, at=seq(0, 2, 0.5), las=2)
  box()
  dev.off()
  }

  ###############
  ## Plot average dyads at Plus1
  Profile = Dyads
  ReferencePos = sacCer3transcripts$Plus1
  ReferenceChr = sacCer3transcripts$Chr
  RefStrand = sacCer3transcripts$Strand
  # Filter out NaNs
  validValues = ! is.nan(ReferencePos)
  ReferencePos = ReferencePos[validValues]
  ReferenceChr = ReferenceChr[validValues]
  RefStrand = RefStrand[validValues]
  GeneNames = sacCer3transcripts$ORF[validValues]
  PromoterQualifier = sacCer3transcripts[GeneNames,]$PromoterQualifier
  PromoterLength = sacCer3transcripts[GeneNames,]$PromoterLength
  AvgPolII_over_transcript_WT = sacCer3transcripts$AvgPolII_over_transcript_WT[validValues]
  
  beforeRef = 1000
  afterRef = 1000
  
  AlignedProfile = AlignProfile.withStrand(Profile, ReferencePos, ReferenceChr, RefStrand, beforeRef, afterRef)
  rownames(AlignedProfile) = GeneNames
  AvgProfilePlus1 = colMeans(AlignedProfile, na.rm = TRUE)
  # smooth a little the dyads average
  f21 = rep(1/21,21)
  AvgProfilePlus1 = filter(AvgProfilePlus1, f21, sides=2, circular = TRUE)
  
  write.csv(data.frame(Position=-beforeRef:afterRef, Average=AvgProfilePlus1), file=paste("Plus1_averages/Avg_Dyads_Plus1.", sample.name, ".", amin, "_", amax, ".csv", sep=""), row.names=FALSE)
  
  pdf(paste("Plus1_averages/Avg_Dyads_Plus1.", sample.name, ".", amin, "_", amax, ".pdf", sep=""), w=5, h=4)
  plot(-beforeRef:afterRef, AvgProfilePlus1, axes=FALSE, typ='l', ann=FALSE, col = "blue",
       xlim=c(-beforeRef, afterRef), xaxs="i", yaxs="i", ylim = c(0, 1.1*max(AvgProfilePlus1)),
       panel.first = c(abline(v = seq(-500, 500, 500), col = "lightgray", lty = "dashed")))
  par(tcl= -0.2)
  axis(1, at=seq(-1000, 1000, by=100), labels=F, lwd=1, lwd.ticks=1)
  par(tcl= -0.5)
  axis(1, at=seq(-1000, 1000, by=500), lwd=0, lwd.ticks=1, cex.axis=1.25)
  par(tcl= -0.5)
  axis(2, at=seq(0,5,0.5), cex.axis=1.25)
  title(main=sample.name, xlab="Position relative to +1 nuc. (bp)", ylab="Average dyad density", cex.main=1.4, cex.lab=1.4)
  dev.off()
  
  ########################
  ## Regression analysis #
  ########################
  Position = -beforeRef:afterRef
  Signal = as.numeric(AvgProfilePlus1)
  suppressPackageStartupMessages(library(pracma))
  x = findpeaks(Signal, sortstr=TRUE)
  minpeakdistance = 147
  noPeaks = dim(x)[1]
  peakLocs = x[,2]
  badPeaks = rep(FALSE, noPeaks)
  peakOfInterest = 1
  peakOfInterestPos = peakLocs[peakOfInterest]
  while (peakOfInterest <= noPeaks)
  {
    if (!badPeaks[peakOfInterest])
    {
      dPos = abs(peakOfInterestPos - peakLocs)
      badPeaks = badPeaks | ((dPos > 0) & (dPos < minpeakdistance))
    }
    peakOfInterest = peakOfInterest + 1
    peakOfInterestPos = peakLocs[peakOfInterest]
  }
  x = x[!badPeaks,]
  
  pdf(paste("Plus1_averages/Regression_Plus1.", sample.name, ".", amin, "_", amax, ".pdf", sep=""), w=10, h=4)
  par(mfrow=c(1,2)) 
  plot(Position, Signal, axes=FALSE, typ='l', ann=FALSE, col = "blue",
       xlim=c(-beforeRef, afterRef), xaxs="i", yaxs="i", ylim = c(0, 1.1*max(Signal)),
       panel.first = c(abline(v = seq(-500, 500, 500), col = "lightgray", lty = "dashed")))
  par(tcl= -0.2)
  axis(1, at=seq(-1000, 1000, by=100), labels=F, lwd=1, lwd.ticks=1)
  par(tcl= -0.5)
  axis(1, at=seq(-1000, 1000, by=500), lwd=0, lwd.ticks=1, cex.axis=1.25)
  par(tcl= -0.5)
  axis(2, at=seq(0,5,0.2), cex.axis=1.25)
  title(main=sample.name, xlab="Position relative to +1 nuc. (bp)", ylab="Average dyad density", cex.main=1.4, cex.lab=1.4)
  downstreamPeaks = (Position[x[, 2]] >= -50)
  upstreamPeaks = (Position[x[, 2]] < -50)
  points(Position[x[, 2]][downstreamPeaks], Signal[x[, 2]][downstreamPeaks], pch=20, cex = 2, col="blue")
  
  nucRank = 1:5
  peakLoc = sort(Position[x[, 2]][downstreamPeaks])
  peakLoc = peakLoc[1:5]
  plot(nucRank, peakLoc, axes=FALSE, ann=FALSE, pch=20, cex = 2, col = "blue",
       xaxs="i", yaxs="i", xlim=c(0.5, 5.5), ylim = c(-100, 1.05*max(peakLoc)),
       panel.first = c(abline(h = seq(200, 1000, 200), col = "lightgray", lty = "dashed")))
  fit = lm(peakLoc ~ nucRank)
  abline(fit, col="red")
  par(tcl= -0.5)
  axis(1, at=seq(0,6,1), xlim=c(0.5, 5.5), labels=c("0","+1","+2","+3","+4","+5","+6"), cex.axis=1.25)
  par(tcl= -0.2)
  axis(2, at=seq(-1000, 1000, by=20), labels=F, lwd=1, lwd.ticks=1)
  par(tcl= -0.5)
  axis(2, at=seq(-1000, 1000, by=100), lwd=0, lwd.ticks=1, cex.axis=1.25)
  title(main=sample.name, ylab="Position relative to +1 nuc. (bp)", xlab="Nucleosome", cex.main=1.4, cex.lab=1.4)

  cf = round(coef(fit), 2) 
  eq = paste0("y = ", cf[2], " x ", ifelse(sign(cf[1])==1, " + ", " - "), abs(cf[1]))
  text(2.5, 100, labels = eq, pos=4, cex=1.25, col="red")
  dev.off()
  ## End of the regression analysis 
  
  ############################################
  ## Heat map analysis - Dyads (align Plus1) #
  ############################################
  save(AlignedProfile, file=paste("Plus1_averages/Aligned_Dyads_Plus1.", sample.name, ".", amin, "_", amax, ".Rdata", sep=""))
  
  # Function for drawing the image color scale
  image.scale <- function(z, zlim, col = heat.colors(12),
                          breaks, horiz=TRUE, ylim=NULL, xlim=NULL, ...){
    if(!missing(breaks)){
      if(length(breaks) != (length(col)+1)){stop("must have one more break than colour")}
    }
    if(missing(breaks) & !missing(zlim)){
      breaks <- seq(zlim[1], zlim[2], length.out=(length(col)+1)) 
    }
    if(missing(breaks) & missing(zlim)){
      zlim <- range(z, na.rm=TRUE)
      zlim[2] <- zlim[2]+c(zlim[2]-zlim[1])*(1E-3)#adds a bit to the range in both directions
      zlim[1] <- zlim[1]-c(zlim[2]-zlim[1])*(1E-3)
      breaks <- seq(zlim[1], zlim[2], length.out=(length(col)+1))
    }
    poly <- vector(mode="list", length(col))
    for(i in seq(poly)){
      poly[[i]] <- c(breaks[i], breaks[i+1], breaks[i+1], breaks[i])
    }
    xaxt <- ifelse(horiz, "s", "n")
    yaxt <- ifelse(horiz, "n", "s")
    if(horiz){YLIM<-c(0,1); XLIM<-range(breaks)}
    if(!horiz){YLIM<-range(breaks); XLIM<-c(0,1)}
    if(missing(xlim)) xlim=XLIM
    if(missing(ylim)) ylim=YLIM
    plot(1,1,t="n",ylim=ylim, xlim=xlim, xaxt=xaxt, yaxt=yaxt, xaxs="i", yaxs="i", ...)  
    for(i in seq(poly)){
      if(horiz){
        polygon(poly[[i]], c(0,0,1,1), col=col[i], border=NA)
      }
      if(!horiz){
        polygon(c(0,0,1,1), poly[[i]], col=col[i], border=NA)
      }
    }
  }
  
  # sort genes by '-AvgPolII_over_transcript_WT' (negative indicates descending gene order)
  Rpb3_level = GeneNames[order(-AvgPolII_over_transcript_WT)]
  
  suppressPackageStartupMessages(library(caTools))
  suppressPackageStartupMessages(library(colorRamps))
  # Smooth Aligned Profile  
  tmp1 = runmean(AlignedProfile[Rpb3_level,], 21, alg="C", endrule="mean")
  tmp1 = t(runmean(t(tmp1), 21, alg="C", endrule="mean"))
  SmoothedAlignedProfile = rbind(tmp1)
  SmoothedAlignedProfile[SmoothedAlignedProfile < 0] = 0
  
  pdf(paste("Plus1_averages/Heatmap_Dyads_Plus1.", sample.name, ".", amin, "_", amax, ".Rpb3_sort.pdf", sep=""), w=6, h=8)
  layout(matrix(c(1,2), ncol=2), widths=c(5,1))
  par(mar=c(5,2,2,2))
  image(-beforeRef:afterRef, 1:nrow(SmoothedAlignedProfile), t(SmoothedAlignedProfile), col=matlab.like(101), ylim=c(nrow(SmoothedAlignedProfile)+0.5,0.5), breaks = c(seq(0, 2, 0.02), max(SmoothedAlignedProfile)), axes=FALSE, xlab="", ylab="", useRaster=TRUE)
  par(tcl= -0.2)
  axis(1, at=seq(-1000, 1000, by=100), labels=F, lwd=1, lwd.ticks=1)
  par(tcl= -0.5)
  axis(1, at=seq(-1000, 1000, by=500), lwd=0, lwd.ticks=1, cex.axis=1.25)
  title(main=sample.name, xlab="Position relative to +1 nuc. (bp)", ylab="", cex.main=1.4, cex.lab=1.4)
  abline(v = 0, untf = FALSE, col = "white", lty = "longdash", lwd = 3)
  
  #Add scale
  par(mar=c(25,0,2,4))
  image.scale(col = matlab.like(100), breaks = seq(0, 2, 0.02), horiz=FALSE, xlab="", yaxt="n")
  axis(4, at=seq(0, 2, 0.5), las=2)
  box()
  dev.off()
}
